# Supplementary material for: Intra- and extra-cellular environments contribute to the fate of HIV-1 infection
Source: Cell Rep. Author manuscript; Available in PMC 2021 Sep 24. (PMC8463096; doi:10.1016/j.celrep.2021.109622)
Supplement: Table S1 [file NIHMS1737333-supplement-Table_S1.xlsx]

## Sheet: Rep_vs_Latent
id	baseMean	log2FoldChange	lfcSE	stat	pvalue	padj
MIAT	150.561	-3.4229	0.372314	-9.19358	3.7997e-20	4.15801e-16
HUWE1	199.62	-2.74095	0.320598	-8.54952	1.23605e-17	6.76304e-14
TSIX	337.467	-2.31693	0.280928	-8.24741	1.6186e-16	5.9041e-13
HDAC7	143.215	-2.86274	0.349157	-8.19901	2.42368e-16	6.63057e-13
XIST	373.426	-2.33522	0.288174	-8.1035	5.34015e-16	9.73954e-13
UBALD2	285.074	2.35154	0.289822	8.11373	4.90882e-16	9.73954e-13
ITGAL	340.483	-2.2785	0.282293	-8.07141	6.94918e-16	1.08636e-12
NDUFB4	525.378	2.35886	0.295949	7.97052	1.58005e-15	2.16131e-12
STAT5A	194.434	-2.58198	0.324687	-7.95221	1.83207e-15	2.2276e-12
S100A11	2204.86	2.45437	0.309794	7.92257	2.32645e-15	2.54584e-12
SEC31B	118.979	-2.88831	0.36758	-7.85764	3.91432e-15	3.89403e-12
RPS27L	1488.37	2.17311	0.27968	7.76997	7.85032e-15	7.15884e-12
JAK3	247.094	-2.49391	0.323589	-7.70704	1.28774e-14	1.08398e-11
HERC1	74.5284	-3.36053	0.442627	-7.59224	3.1442e-14	2.45764e-11
NUP210	113.066	-2.93157	0.387493	-7.56548	3.86428e-14	2.739e-11
ARHGAP30	200.993	-2.36397	0.31266	-7.56084	4.00475e-14	2.739e-11
METRNL	178.87	2.32764	0.3126	7.44607	9.61637e-14	6.19012e-11
ATHL1	110.587	-2.79476	0.377401	-7.40528	1.3087e-13	7.95617e-11
C6orf106	84.7645	-3.06931	0.417915	-7.34434	2.06771e-13	1.19089e-10
PYGB	89.6311	-2.96964	0.407992	-7.27869	3.3708e-13	1.84434e-10
JUND	382.838	2.15718	0.300085	7.18856	6.5479e-13	3.41208e-10
GSK3A	53.0243	3.30439	0.46365	7.1269	1.02652e-12	5.106e-10
FLNA	284.626	-2.15434	0.302851	-7.11353	1.13113e-12	5.38171e-10
ARAP1	73.67	-3.11311	0.438131	-7.10543	1.19946e-12	5.46902e-10
MALAT1	26846	1.72603	0.244618	7.05601	1.71347e-12	7.50021e-10
H1FX	355.583	2.05338	0.291929	7.03382	2.00957e-12	8.45796e-10
SEC24C	101.624	-2.67986	0.384591	-6.96806	3.21346e-12	1.25589e-09
RANGAP1	196.314	-2.21824	0.318338	-6.9682	3.21031e-12	1.25589e-09
DDB1	116.438	-2.4813	0.359543	-6.90127	5.154e-12	1.94483e-09
ATP6V0C	189.495	2.21506	0.324887	6.81793	9.23585e-12	3.36893e-09
CSTB	429.04	1.99756	0.294188	6.79008	1.12071e-11	3.9561e-09
DIAPH1	172.289	-2.16739	0.320349	-6.76572	1.32651e-11	4.53625e-09
RCC2	130.624	-2.29739	0.343916	-6.68008	2.38814e-11	7.91921e-09
SVIP	278.371	1.94881	0.292237	6.6686	2.58259e-11	8.31214e-09
GNAS	857.914	1.61533	0.243386	6.63692	3.20301e-11	1.00144e-08
OGT	345.693	-1.9049	0.288067	-6.61268	3.77414e-11	1.14723e-08
KRT10	247.666	2.17546	0.329742	6.59746	4.1825e-11	1.237e-08
XPO6	112.29	-2.4862	0.379204	-6.55635	5.514e-11	1.58789e-08
MACF1	137.498	-2.25476	0.344966	-6.53618	6.31106e-11	1.77082e-08
TRIM28	193.324	-2.18781	0.335132	-6.52822	6.65539e-11	1.82075e-08
CNOT1	147.014	-2.1691	0.333407	-6.50588	7.72397e-11	2.06155e-08
ATP5J	808.576	1.97117	0.306335	6.4347	1.2372e-10	3.19238e-08
PRPF8	153.219	-2.12117	0.329754	-6.4326	1.25443e-10	3.19238e-08
TGFB1	148.811	2.08234	0.324119	6.42463	1.32193e-10	3.28771e-08
NDUFB3	371.3	2.10625	0.328672	6.40835	1.47101e-10	3.57717e-08
MRPS36	108.308	2.43841	0.381489	6.39183	1.63912e-10	3.88847e-08
UBE2M	235.47	1.92239	0.300904	6.38872	1.67284e-10	3.88847e-08
HMHA1	158.388	-2.08554	0.326593	-6.38575	1.70563e-10	3.88847e-08
APOBEC3C	752.587	1.66424	0.262381	6.34282	2.25593e-10	5.03808e-08
NLRC5	80.8356	-2.5505	0.407863	-6.25333	4.01787e-10	8.7935e-08
S100A6	1151.69	1.81373	0.290263	6.24857	4.14226e-10	8.888e-08
SNRNP200	134.724	-2.1174	0.339628	-6.23448	4.53292e-10	9.53918e-08
SYNE2	70.4216	-2.6111	0.419172	-6.22918	4.68888e-10	9.68121e-08
NDUFA12	533.5	2.02543	0.32598	6.21336	5.18633e-10	1.051e-07
SUN2	222.768	-2.25161	0.363778	-6.18952	6.03471e-10	1.15856e-07
BCL3	129.28	2.10794	0.340355	6.19336	5.8896e-10	1.15856e-07
OST4	854.96	1.92463	0.310927	6.18996	6.01793e-10	1.15856e-07
LSM5	552.479	1.86923	0.30327	6.16359	7.1116e-10	1.34176e-07
HIST1H4C	2575.88	1.96378	0.319833	6.14001	8.25179e-10	1.5305e-07
CD52	2358.67	1.8084	0.295052	6.12908	8.83869e-10	1.61203e-07
FAM134C	75.2261	-2.71086	0.442708	-6.12337	9.16187e-10	1.62863e-07
DAD1	918.886	1.79126	0.292583	6.12223	9.22737e-10	1.62863e-07
CCL3	2221.52	1.59851	0.2617	6.10818	1.00776e-09	1.75046e-07
UNC119B	50.2411	-2.98002	0.488986	-6.09429	1.09921e-09	1.87948e-07
USP22	123.23	-2.12145	0.349287	-6.07367	1.25022e-09	2.04414e-07
UNC45A	102.057	-2.26876	0.373613	-6.07249	1.25943e-09	2.04414e-07
COX17	286.512	2.00381	0.329979	6.07253	1.25908e-09	2.04414e-07
NDUFA3	292.466	1.86507	0.307203	6.07112	1.27023e-09	2.04414e-07
ATP2A3	68.0773	-2.54198	0.421508	-6.03068	1.6327e-09	2.58937e-07
PFDN2	414.396	1.92841	0.320342	6.01983	1.74602e-09	2.72952e-07
SEC62	182.013	1.95754	0.32553	6.0134	1.8167e-09	2.77909e-07
KPNB1	234.869	-1.86468	0.310142	-6.01235	1.82852e-09	2.77909e-07
CHD4	177.591	-1.88504	0.315184	-5.98076	2.22092e-09	3.32925e-07
MT2A	1438	1.83517	0.307871	5.96083	2.5096e-09	3.71115e-07
CCDC88B	41.5325	-3.02392	0.510139	-5.92765	3.07305e-09	4.48379e-07
ZFP36	85.1069	2.20945	0.373903	5.90915	3.43873e-09	4.95131e-07
HMGXB3	47.5156	-2.95957	0.501641	-5.89979	3.63961e-09	5.1725e-07
CYFIP2	186.526	-1.83087	0.31079	-5.89101	3.83848e-09	5.38519e-07
GANAB	126.441	-2.18248	0.372105	-5.86521	4.48553e-09	6.21331e-07
HTT	64.004	-2.55846	0.437853	-5.8432	5.12061e-09	7.00436e-07
NCAPD2	126.693	-2.01091	0.344471	-5.83769	5.29299e-09	7.15077e-07
PRRC2B	67.438	-2.68293	0.461349	-5.8154	6.04899e-09	8.07245e-07
EDC4	55.2917	-2.70491	0.465969	-5.80492	6.43985e-09	8.38944e-07
HIST1H1E	321.625	1.86474	0.321229	5.80501	6.43605e-09	8.38944e-07
TTN	65.5349	-2.5669	0.442984	-5.79455	6.8503e-09	8.81916e-07
INO80E	32.0918	3.06915	0.532251	5.76636	8.10003e-09	1.03068e-06
XPO5	68.2124	-2.46668	0.430287	-5.73264	9.88775e-09	1.23827e-06
SF3B3	106.163	-2.05818	0.359104	-5.73145	9.95773e-09	1.23827e-06
TACC1	165.84	-1.83747	0.320793	-5.72791	1.01676e-08	1.25016e-06
ESYT1	97.3068	-2.14681	0.375786	-5.71284	1.11104e-08	1.3509e-06
CPSF1	58.085	-2.52888	0.443825	-5.69793	1.21274e-08	1.45835e-06
MADD	53.5829	-2.58136	0.453931	-5.68669	1.29526e-08	1.54066e-06
MCL1	254.415	-1.7319	0.305194	-5.67475	1.38891e-08	1.62862e-06
APOD	163.774	1.77056	0.312075	5.67351	1.39898e-08	1.62862e-06
VAV1	75.913	-2.34424	0.414175	-5.66003	1.51342e-08	1.74331e-06
ROMO1	308.606	1.62945	0.288224	5.65341	1.57295e-08	1.793e-06
VPS39	61.3214	-2.46509	0.436578	-5.64639	1.6385e-08	1.84846e-06
MOB1A	152.315	1.83123	0.324429	5.64448	1.65686e-08	1.8501e-06
CD7	884.207	1.53367	0.273527	5.60702	2.05837e-08	2.27523e-06
SEC61B	453.362	1.75493	0.313604	5.596	2.19351e-08	2.40035e-06
MT1E	123.214	2.11003	0.37724	5.59332	2.22769e-08	2.41363e-06
GPR171	440.426	1.56517	0.280054	5.58882	2.28612e-08	2.45265e-06
H6PD	42.9443	-2.75614	0.493314	-5.58698	2.31046e-08	2.4547e-06
NDUFB6	304.365	1.82522	0.328119	5.56266	2.65699e-08	2.79572e-06
KNTC1	47.8864	-2.64359	0.476976	-5.54239	2.98366e-08	3.10954e-06
NFATC3	184.022	-1.83364	0.331348	-5.53389	3.13209e-08	3.23344e-06
POLR2K	325.337	1.63174	0.295097	5.52952	3.21116e-08	3.28409e-06
PPDPF	104.185	1.97501	0.357816	5.51961	3.39758e-08	3.44257e-06
UBXN11	571.189	1.63826	0.297327	5.50995	3.58929e-08	3.60345e-06
IFITM1	3294.72	1.55915	0.283385	5.50186	3.75797e-08	3.7385e-06
EMP3	765.926	1.73233	0.31522	5.49562	3.89348e-08	3.83841e-06
RGCC	413.864	1.45404	0.264749	5.49214	3.97102e-08	3.8799e-06
TIMP1	484.001	1.58299	0.288642	5.48428	4.15163e-08	4.02047e-06
KDM5A	159.789	-1.80711	0.329625	-5.48231	4.19803e-08	4.02974e-06
SNRPG	655.529	1.84529	0.33689	5.47742	4.31568e-08	4.10665e-06
BIRC6	87.1944	-2.07598	0.379447	-5.47106	4.47349e-08	4.22012e-06
ITPR3	34.2681	-2.92149	0.534709	-5.46371	4.66295e-08	4.35169e-06
ZNF266	92.9073	-2.05478	0.376155	-5.46259	4.6925e-08	4.35169e-06
COX8A	832.414	1.63142	0.298868	5.45868	4.7968e-08	4.41104e-06
CMC1	156.53	1.95442	0.358886	5.4458	5.15717e-08	4.66404e-06
STX16	101.091	-1.99808	0.366865	-5.44636	5.14119e-08	4.66404e-06
GNG5	678	1.82772	0.335913	5.44105	5.29661e-08	4.72317e-06
SMG1	83.5459	-2.10134	0.386229	-5.44064	5.30887e-08	4.72317e-06
TMA7	297.143	1.78807	0.328755	5.43891	5.36063e-08	4.73075e-06
NDUFC1	280.916	1.77815	0.327581	5.42811	5.69527e-08	4.98587e-06
MYEOV2	207.493	1.80491	0.332845	5.42266	5.87173e-08	5.09955e-06
SOCS1	91.071	2.001	0.369309	5.41823	6.01918e-08	5.18645e-06
MLLT6	100.699	-2.06723	0.382085	-5.41039	6.28871e-08	5.37635e-06
IFNGR1	73.8785	2.14388	0.397214	5.3973	6.76511e-08	5.69466e-06
CAND1	71.9703	-2.20025	0.407645	-5.39747	6.7586e-08	5.69466e-06
DYNLL1	946.334	1.57677	0.292875	5.38377	7.29436e-08	6.0933e-06
NDUFA7	295.916	1.80565	0.336132	5.37183	7.79404e-08	6.46138e-06
NDUFA4	1225.62	1.50535	0.280607	5.36464	8.111e-08	6.67358e-06
FANCI	136.995	-1.793	0.334593	-5.35875	8.3798e-08	6.8433e-06
NDUFAF3	317.361	1.58693	0.296693	5.34874	8.85699e-08	7.17941e-06
EIF4B	121.549	-2.0592	0.385314	-5.3442	9.08158e-08	7.30734e-06
DDX23	123.42	-1.86944	0.350543	-5.33298	9.66139e-08	7.71712e-06
MYH9	212.572	-1.58536	0.298883	-5.30429	1.13115e-07	8.9697e-06
DDX17	336.485	-1.44898	0.273605	-5.2959	1.18433e-07	9.25725e-06
RPSA	744.772	-1.56896	0.296197	-5.29703	1.17702e-07	9.25725e-06
ZNF706	401.527	1.59964	0.303101	5.27758	1.30901e-07	1.01592e-05
CCL22	30.312	-2.93423	0.556933	-5.26856	1.37499e-07	1.05962e-05
NDUFA6	785.054	1.5612	0.296773	5.26059	1.43597e-07	1.09086e-05
CLTC	135.695	-1.74863	0.332479	-5.25938	1.44544e-07	1.09086e-05
CYB5R3	145.302	1.67967	0.319295	5.26056	1.43619e-07	1.09086e-05
COL6A3	52.9661	-2.35512	0.448838	-5.24714	1.54477e-07	1.15783e-05
UQCR10	691.549	1.56828	0.299504	5.23626	1.63861e-07	1.21981e-05
MRPL33	334.312	1.55802	0.298243	5.224	1.75097e-07	1.29465e-05
CDKN3	493.273	1.55725	0.298173	5.22264	1.7639e-07	1.29546e-05
ATPIF1	1160.59	1.78895	0.342731	5.21968	1.79237e-07	1.30759e-05
EEF1G	1463.34	-1.31543	0.252622	-5.20712	1.91794e-07	1.38994e-05
YBX1	426.183	1.4526	0.279322	5.20045	1.98809e-07	1.43129e-05
LOC284889	1887.98	1.41835	0.273597	5.18408	2.17088e-07	1.55268e-05
ARID1A	71.8915	-2.07651	0.401059	-5.17758	2.24783e-07	1.59727e-05
ATP5J2	261.403	1.73441	0.335285	5.17295	2.30424e-07	1.6268e-05
AGBL5	326.798	1.78087	0.344607	5.16783	2.36832e-07	1.66132e-05
MYCBP2	98.8973	-1.87684	0.363417	-5.16443	2.41171e-07	1.68098e-05
SPTAN1	106.355	-1.82959	0.354703	-5.15808	2.49493e-07	1.72798e-05
GLRX2	71.2367	2.17532	0.421984	5.15499	2.53641e-07	1.74566e-05
AHNAK	172.004	-1.67176	0.324771	-5.1475	2.63974e-07	1.80542e-05
RAC2	1572.78	1.35446	0.263711	5.13617	2.80391e-07	1.90227e-05
PCBP2	262.95	-1.51983	0.295954	-5.13536	2.81611e-07	1.90227e-05
PIGH	61.727	2.18519	0.426972	5.11788	3.08997e-07	2.07445e-05
CELF1	114.157	-1.81242	0.354498	-5.11265	3.17673e-07	2.1197e-05
COX6A1	691.635	1.5416	0.301692	5.10985	3.22408e-07	2.13825e-05
WAS	65.9088	2.099	0.411206	5.10449	3.31684e-07	2.18652e-05
ARHGDIA	282.519	1.41261	0.276811	5.10314	3.34062e-07	2.18901e-05
NDUFB1	370.834	1.75186	0.343605	5.09847	3.42402e-07	2.21711e-05
JUNB	890.508	1.23328	0.241848	5.09939	3.40741e-07	2.21711e-05
UBE2V2	251.193	1.4868	0.291897	5.09359	3.51355e-07	2.26169e-05
FAM96B	676.798	1.64729	0.323487	5.09231	3.53725e-07	2.26364e-05
EEF1A1	3126.29	-1.17506	0.231425	-5.0775	3.82425e-07	2.43307e-05
AARS	366.494	-1.8415	0.363108	-5.0715	3.94694e-07	2.48782e-05
PTK2B	60.6599	-2.26544	0.446737	-5.07107	3.95577e-07	2.48782e-05
TPRG1	341.781	1.53394	0.302817	5.06555	4.07221e-07	2.54641e-05
GLG1	109.082	-1.78674	0.353278	-5.0576	4.24566e-07	2.63979e-05
SAP18	679.488	1.40334	0.278383	5.04105	4.62995e-07	2.85797e-05
SH3BGRL3	2994.79	1.34415	0.266683	5.04027	4.64881e-07	2.85797e-05
IL17F	69.1948	2.04528	0.406006	5.03757	4.71475e-07	2.88232e-05
PIEZO1	59.1635	-2.18607	0.43524	-5.02268	5.09544e-07	3.08063e-05
NOP10	564.291	1.47391	0.293428	5.02308	5.08492e-07	3.08063e-05
CXCR3	100.36	1.83474	0.366127	5.01122	5.40847e-07	3.25192e-05
ATP6AP2	213.378	1.54365	0.308274	5.00739	5.51725e-07	3.2992e-05
SETX	115.868	-1.72611	0.345828	-4.99125	5.99902e-07	3.56779e-05
IFITM3	174.844	1.81373	0.363563	4.98876	6.07686e-07	3.59454e-05
LOC550643	256.949	1.5137	0.303818	4.98226	6.28452e-07	3.69739e-05
HSD11B1	15.6462	3.24271	0.650997	4.98114	6.32105e-07	3.699e-05
MINOS1	360.645	1.55681	0.312609	4.98007	6.35606e-07	3.6997e-05
TRAPPC1	581.397	1.579	0.317606	4.97158	6.64088e-07	3.84203e-05
HSPE1	199.092	1.69853	0.341707	4.97071	6.6708e-07	3.84203e-05
ARRB2	242.074	1.41278	0.284313	4.9691	6.72653e-07	3.85384e-05
CAPNS1	359.333	1.43335	0.288611	4.96636	6.82218e-07	3.88829e-05
SELK	363.33	1.46579	0.295208	4.96527	6.8606e-07	3.88992e-05
PLCG1	56.1544	-2.15613	0.434904	-4.95771	7.13291e-07	4.02347e-05
ARID5B	225.169	1.48157	0.299467	4.94737	7.52246e-07	4.14356e-05
DUSP14	108.025	1.69482	0.342429	4.94939	7.44462e-07	4.14356e-05
IREB2	57.3976	-2.12858	0.430273	-4.94704	7.53512e-07	4.14356e-05
SLIRP	276.281	1.64995	0.333316	4.9501	7.41755e-07	4.14356e-05
NPLOC4	91.3429	-1.87693	0.379257	-4.94895	7.46161e-07	4.14356e-05
LASP1	105.981	-1.76624	0.357531	-4.94011	7.80777e-07	4.27202e-05
EP300	56.8668	-2.1383	0.433408	-4.93368	8.06945e-07	4.39323e-05
SSB	207.647	1.53213	0.310915	4.9278	8.31605e-07	4.50507e-05
ERH	351.852	1.44025	0.292488	4.92414	8.47313e-07	4.56756e-05
TMEM258	396.969	1.67935	0.341704	4.91462	8.8955e-07	4.74846e-05
PPP1R11	153.297	1.59417	0.324328	4.91531	8.86428e-07	4.74846e-05
KIF21B	84.94	-1.86285	0.379259	-4.91182	9.02355e-07	4.79343e-05
SND1	128.048	-1.69885	0.34624	-4.90657	9.26812e-07	4.89957e-05
CCL4	1209.46	1.41285	0.288153	4.90313	9.43237e-07	4.95783e-05
LAPTM4A	194.051	1.47189	0.30024	4.90237	9.46895e-07	4.95783e-05
MIF	1830.91	1.36934	0.27954	4.89853	9.65543e-07	5.0314e-05
PITPNM1	62.9739	-2.13037	0.435096	-4.89633	9.76451e-07	5.06413e-05
DUSP2	570.653	1.2461	0.25457	4.89493	9.83419e-07	5.07621e-05
WBP1L	25.713	-2.81185	0.575487	-4.88604	1.02886e-06	5.28585e-05
GGA2	95.78	-1.98239	0.4062	-4.88033	1.05907e-06	5.41559e-05
ERGIC2	108.993	1.70136	0.348691	4.87928	1.06474e-06	5.41929e-05
ACN9	109.314	1.70898	0.350365	4.87771	1.07325e-06	5.4225e-05
SH2D2A	699.338	1.25236	0.256771	4.87734	1.07528e-06	5.4225e-05
RPL36AL	786.689	1.52995	0.313914	4.8738	1.09471e-06	5.49516e-05
PCBP1	400.332	1.31255	0.269513	4.87007	1.1156e-06	5.57442e-05
ACTA2	178.58	1.50257	0.308759	4.86648	1.13606e-06	5.65087e-05
GNB2	193.155	1.46825	0.302949	4.84651	1.25651e-06	6.19803e-05
VAMP2	187.813	1.5745	0.324883	4.84637	1.25739e-06	6.19803e-05
CDK6	203.156	-1.44745	0.298829	-4.84373	1.27424e-06	6.25293e-05
ABCA2	19.2091	-3.04562	0.630031	-4.83408	1.33765e-06	6.53477e-05
TM6SF1	129.593	1.61255	0.333808	4.83075	1.36017e-06	6.61527e-05
CCHCR1	69.8688	-2.12111	0.439891	-4.82191	1.42192e-06	6.88497e-05
WBP2	202.624	1.41456	0.293497	4.8197	1.43776e-06	6.93102e-05
CNIH4	336.119	1.58457	0.329214	4.81319	1.4854e-06	7.12063e-05
VPS13B	52.4919	-2.14629	0.445977	-4.81256	1.49011e-06	7.12063e-05
CCDC92	86.5788	1.80667	0.375773	4.80787	1.52546e-06	7.22645e-05
DENND4B	54.0967	-2.14366	0.445855	-4.80798	1.52462e-06	7.22645e-05
ANKRD36	92.7308	-1.80739	0.376076	-4.80591	1.54046e-06	7.26607e-05
GCN1L1	53.9486	-2.10267	0.43778	-4.80302	1.56289e-06	7.30885e-05
STAT5B	110.192	-1.68131	0.350023	-4.80344	1.55963e-06	7.30885e-05
SMG5	45.685	-2.22825	0.464908	-4.79289	1.64397e-06	7.65532e-05
VTRNA1-3	29.5323	2.51531	0.525033	4.79076	1.66148e-06	7.70407e-05
TANK	186.163	1.43991	0.300878	4.7857	1.70394e-06	7.81703e-05
ATP5L	744.046	1.36868	0.285935	4.78669	1.69556e-06	7.81703e-05
GADD45A	184.875	1.49475	0.312362	4.78531	1.70727e-06	7.81703e-05
USP24	44.1443	-2.28258	0.477179	-4.78349	1.72275e-06	7.83275e-05
FBXO18	62.0952	-2.126	0.444469	-4.78323	1.72502e-06	7.83275e-05
KMT2C	81.7033	-1.9081	0.399013	-4.78205	1.73513e-06	7.84609e-05
IL21R-AS1	74.8783	-1.91157	0.400116	-4.77753	1.77465e-06	7.99176e-05
RPS27	2235.35	1.55673	0.325921	4.7764	1.78458e-06	8.00355e-05
RNF125	61.5384	1.93396	0.405409	4.77039	1.83873e-06	8.21276e-05
NAP1L1	724.193	-1.22592	0.257162	-4.76712	1.86875e-06	8.31291e-05
NUDCD3	74.8099	-1.92772	0.404682	-4.76355	1.90221e-06	8.42746e-05
TCEB1	280.456	1.5133	0.317919	4.76001	1.93585e-06	8.54196e-05
CASC3	81.6616	-1.94059	0.407829	-4.75833	1.95198e-06	8.57852e-05
GLRX	178.935	1.6128	0.339683	4.74795	2.05486e-06	8.99455e-05
SON	573.795	1.37614	0.290104	4.74361	2.09945e-06	9.15312e-05
TRAT1	127.892	1.54577	0.326006	4.74152	2.12118e-06	9.17472e-05
EFTUD2	106.237	-1.88381	0.397276	-4.74181	2.11819e-06	9.17472e-05
PUM2	64.8366	-1.95341	0.412351	-4.73724	2.16648e-06	9.29821e-05
CHMP1B	156.495	1.53212	0.323421	4.73722	2.16672e-06	9.29821e-05
LSM3	424.49	1.44236	0.304701	4.73369	2.20472e-06	9.42432e-05
MMS19	73.2637	-2.18971	0.46288	-4.73062	2.23837e-06	9.53092e-05
TMC8	89.2814	-1.93019	0.408445	-4.7257	2.29324e-06	9.68918e-05
PAIP2	662.02	1.24998	0.264475	4.72627	2.28684e-06	9.68918e-05
USP9X	110.322	-1.64555	0.348919	-4.71612	2.40383e-06	0.000101174
PABPC4	72.7116	-1.87573	0.39823	-4.71018	2.47501e-06	0.00010377
SHFM1	709.516	1.48562	0.315502	4.70875	2.49243e-06	0.000104102
SH3BGRL	321.224	1.30218	0.276722	4.70574	2.52941e-06	0.000105245
ACAP1	446.288	-1.38273	0.294092	-4.70169	2.58016e-06	0.00010695
KIF2C	234.299	-1.50117	0.319529	-4.69806	2.62639e-06	0.000108455
STK38	56.7913	-2.12943	0.453504	-4.69551	2.65945e-06	0.000109203
TMEM50A	444.292	1.21792	0.259402	4.69512	2.66447e-06	0.000109203
ZNF589	29.6324	-2.547	0.542685	-4.69332	2.68804e-06	0.000109758
PRPF6	192.495	-1.5252	0.325375	-4.68752	2.76532e-06	0.000112077
DYNC1H1	127.29	-1.58359	0.337793	-4.68805	2.75816e-06	0.000112077
STK11IP	29.4106	-2.68305	0.573164	-4.68112	2.85317e-06	0.000115211
TNFRSF10B	72.6615	-1.86324	0.398153	-4.6797	2.87299e-06	0.000115585
ID2	793.946	1.30389	0.27892	4.67477	2.94286e-06	0.000117962
UTRN	82.5046	-1.78306	0.381615	-4.67241	2.9768e-06	0.000118224
ATP5H	472.618	1.30939	0.28018	4.67339	2.96263e-06	0.000118224
ARF4	316.143	1.30826	0.280017	4.67207	2.9818e-06	0.000118224
IRF4	190.857	-1.52578	0.326897	-4.66745	3.04959e-06	0.000120475
C19orf48	372.27	-1.32302	0.283973	-4.65895	3.17822e-06	0.000125044
FANCD2	87.002	-1.73353	0.372137	-4.65831	3.1881e-06	0.000125044
ADRBK2	98.7128	-1.73234	0.372874	-4.6459	3.38598e-06	0.000132331
WHSC1	151.512	-1.53463	0.330853	-4.63842	3.51088e-06	0.000136724
KMT2A	177.415	-1.44764	0.312245	-4.63623	3.54823e-06	0.000137689
S100A10	588.153	1.38409	0.298796	4.63225	3.61716e-06	0.000139868
SMIM14	41.5455	2.19705	0.474839	4.62693	3.71118e-06	0.000142496
UBA1	193.847	-1.43758	0.310655	-4.62757	3.69975e-06	0.000142496
H1F0	121.259	1.84587	0.399091	4.62519	3.74249e-06	0.000142679
SLC4A5	45.2953	-2.19544	0.474719	-4.62472	3.75113e-06	0.000142679
ZKSCAN1	127.126	-1.54261	0.333573	-4.6245	3.75506e-06	0.000142679
MT1X	86.224	1.85555	0.401781	4.61831	3.86877e-06	0.000145986
CEBPB	87.5727	1.67083	0.361767	4.61853	3.86462e-06	0.000145986
NBPF10	16.6553	-2.97317	0.644054	-4.61633	3.9058e-06	0.000146877
ABL2	21.1254	-2.78717	0.604114	-4.61365	3.95667e-06	0.000147774
NDNL2	88.5457	1.71662	0.372023	4.61427	3.94474e-06	0.000147774
PMCH	137.625	1.60796	0.348726	4.61097	4.00798e-06	0.000149181
UCP2	792.425	1.19801	0.259928	4.609	4.04605e-06	0.000150088
CHRM3-AS2	87.8882	1.73374	0.376345	4.60679	4.08935e-06	0.000151181
BBC3	103.564	1.6124	0.350348	4.60229	4.17867e-06	0.000153964
VARS	51.7274	-2.09528	0.45577	-4.59723	4.28136e-06	0.000157218
KIAA1109	43.9345	-2.14697	0.468773	-4.57997	4.65032e-06	0.000170196
LOC101927482	53.4072	2.18352	0.477277	4.57495	4.76331e-06	0.00017375
CLDND1	653.409	1.13982	0.249194	4.57402	4.78464e-06	0.000173948
CORO1B	324.92	1.29415	0.283085	4.57159	4.84037e-06	0.000175391
TOPORS-AS1	98.4647	1.68111	0.367908	4.56938	4.89171e-06	0.000176666
UBL5	567.922	1.31095	0.287061	4.5668	4.95223e-06	0.000178264
LINC00493	185.506	1.52474	0.334044	4.5645	5.00684e-06	0.000179474
NFATC2	58.2057	-1.95911	0.429252	-4.56401	5.01864e-06	0.000179474
COX20	72.3334	1.84248	0.403952	4.56114	5.08762e-06	0.000181348
ARFGAP1	48.3122	-2.13577	0.468684	-4.55695	5.19016e-06	0.000184402
CERS6-AS1	24.5365	-2.62112	0.5758	-4.55214	5.31018e-06	0.000188056
TTC7A	67.1605	-1.86649	0.410286	-4.54925	5.38382e-06	0.000190049
RAB1A	194.15	1.43522	0.315674	4.54652	5.4539e-06	0.000191904
ILF3	218.061	-1.33913	0.295063	-4.53844	5.66711e-06	0.000198766
CARD16	45.5409	2.08624	0.460045	4.53485	5.7644e-06	0.000201533
PAG1	95.5178	-1.64044	0.362156	-4.52966	5.90789e-06	0.000205165
MBD2	221.277	1.34799	0.297604	4.52948	5.91291e-06	0.000205165
UQCRQ	692.998	1.5202	0.335654	4.52906	5.92454e-06	0.000205165
MRPS18C	306.96	1.5194	0.33579	4.52484	6.04401e-06	0.000208642
ATP5I	452.604	1.55152	0.343101	4.52205	6.12435e-06	0.000210226
QARS	192.462	-1.42267	0.314617	-4.52191	6.12831e-06	0.000210226
LSM1	143.416	1.52782	0.33793	4.52111	6.15165e-06	0.000210367
ZMYM6NB	234.787	1.37916	0.305749	4.51075	6.4599e-06	0.00022022
HCST	416.649	1.44162	0.319866	4.50693	6.57709e-06	0.000222827
SAMSN1	270.527	1.2532	0.278037	4.50733	6.56498e-06	0.000222827
C4orf3	374.538	1.32664	0.294449	4.50552	6.62107e-06	0.000223625
CHD3	79.5351	-1.76841	0.392636	-4.50396	6.67e-06	0.000224584
COPS8	189.723	1.3646	0.303117	4.50191	6.73447e-06	0.000226059
RAB5C	77.2782	1.74126	0.387111	4.4981	6.85646e-06	0.00022945
INTS3	33.4958	-2.29631	0.512329	-4.48209	7.39143e-06	0.000246599
HDLBP	109.262	-1.55246	0.346509	-4.4803	7.45394e-06	0.000247929
NUP188	41.7189	-2.13021	0.475799	-4.47713	7.56537e-06	0.000250872
FAS	107.63	1.56132	0.348845	4.47568	7.61696e-06	0.00025182
ARFGAP2	130.947	-1.89904	0.424433	-4.4743	7.66628e-06	0.000252687
TBC1D9B	42.2037	-2.15834	0.482793	-4.47053	7.80253e-06	0.000256406
IL21R	161.541	-1.40939	0.315352	-4.46927	7.84866e-06	0.000257149
COX5B	951.211	1.37278	0.307362	4.46634	7.95684e-06	0.000259916
ARL6IP5	714.86	1.11774	0.250833	4.45612	8.34552e-06	0.000271801
2021-09-15	451.784	1.22885	0.276098	4.45077	8.55628e-06	0.000277838
DPY30	218.698	1.40103	0.315008	4.44759	8.68388e-06	0.000281147
RPS25	1787.06	1.38216	0.310948	4.445	8.78929e-06	0.000282246
EMC4	481.22	1.25293	0.281924	4.44422	8.82099e-06	0.000282246
ITM2B	335.295	1.23127	0.276935	4.44608	8.74511e-06	0.000282246
NAT10	43.573	-2.27375	0.511563	-4.44471	8.80091e-06	0.000282246
PBXIP1	122.704	-1.75762	0.395821	-4.44043	8.97781e-06	0.000285593
APEH	265.031	-1.36423	0.307219	-4.44058	8.97151e-06	0.000285593
IL23R	37.8174	2.14264	0.482617	4.43963	9.01119e-06	0.000285824
DBI	596.959	1.31471	0.296276	4.43744	9.10358e-06	0.000287699
TIMM8B	156.119	1.57152	0.354186	4.43698	9.12288e-06	0.000287699
IKBKB	100.612	-1.64875	0.371812	-4.43436	9.23475e-06	0.000290391
GTF2A2	438.685	1.41334	0.318778	4.43362	9.26631e-06	0.000290548
LAIR2	111.565	1.62064	0.366224	4.42528	9.63161e-06	0.000301139
RNF157	54.7846	-1.97465	0.446495	-4.42256	9.75399e-06	0.00030152
ABRACL	406.554	1.24018	0.280403	4.42285	9.74076e-06	0.00030152
UPRT	31.6956	2.25067	0.508899	4.42262	9.75129e-06	0.00030152
SNHG1	123.915	-1.51897	0.343379	-4.42361	9.70641e-06	0.00030152
FTH1	6900.61	1.12907	0.255387	4.42101	9.82392e-06	0.000302826
GPSM3	227.281	1.43333	0.324275	4.4201	9.86571e-06	0.00030326
LONP1	120.656	-1.65963	0.375698	-4.41745	9.98725e-06	0.000306136
PRPF19	84.0589	1.78159	0.403559	4.41471	1.01146e-05	0.000309174
FGD3	112.426	-1.66399	0.377263	-4.4107	1.03037e-05	0.000314077
IL2RG	2441.19	1.09791	0.249036	4.40865	1.04019e-05	0.00031619
ANAPC11	596.052	1.20685	0.273898	4.40621	1.05196e-05	0.000318882
ZNF783	27.8651	-2.4104	0.547171	-4.4052	1.05687e-05	0.000319484
MAP1LC3B	519.134	1.12367	0.25513	4.40432	1.06119e-05	0.000319905
NLRP2	27.995	-2.41435	0.548818	-4.39919	1.08657e-05	0.000326658
TSTD1	450.858	1.35122	0.307342	4.39648	1.10022e-05	0.000328953
DYNLRB1	303.623	1.40165	0.318783	4.39688	1.09818e-05	0.000328953
UBE2Q1	139.309	1.40614	0.319968	4.39462	1.10966e-05	0.000330874
MCM3AP	58.9161	-1.84781	0.420738	-4.39184	1.12395e-05	0.000334223
MRPS21	317.583	1.38768	0.316351	4.38652	1.15181e-05	0.000341232
MAP3K13	147.042	1.45217	0.331081	4.38615	1.15376e-05	0.000341232
CNOT2	83.0817	1.60928	0.367013	4.38479	1.16099e-05	0.000342446
MRPL36	195.262	1.41698	0.3235	4.38016	1.18591e-05	0.000348855
ST7	9.07185	3.03745	0.693774	4.37814	1.19694e-05	0.000351155
GTF2H5	249.679	1.3301	0.304388	4.36974	1.24395e-05	0.000363972
NOL7	220.403	1.40548	0.321925	4.36588	1.26615e-05	0.000369479
CD97	253.817	-1.48434	0.34005	-4.36506	1.27089e-05	0.000369876
PLEKHO2	36.0127	-2.18655	0.501126	-4.36328	1.28126e-05	0.000370922
CKS2	1119.13	1.26557	0.290021	4.36373	1.27865e-05	0.000370922
COX11	108.661	1.50032	0.344128	4.35979	1.30188e-05	0.000375898
BAZ2A	83.3363	-1.7136	0.393448	-4.35534	1.3286e-05	0.000382603
MCM4	124.987	-1.58248	0.363476	-4.35375	1.3383e-05	0.000384383
PSD4	69.1631	-1.814	0.416925	-4.3509	1.35577e-05	0.000388383
APOLD1	21.0723	2.51734	0.578727	4.34979	1.36269e-05	0.000388998
NEURL4	25.482	-2.4654	0.566835	-4.34941	1.36503e-05	0.000388998
DGKD	28.1012	-2.41657	0.555967	-4.34661	1.38258e-05	0.000392975
USMG5	560.316	1.42755	0.328895	4.34045	1.42188e-05	0.000402059
KRTCAP2	460.953	1.282	0.295337	4.34082	1.41952e-05	0.000402059
BTAF1	86.6736	-1.65306	0.381021	-4.33849	1.43464e-05	0.00040462
TRIM25	54.896	-1.85972	0.428889	-4.33614	1.45004e-05	0.000407913
UBE2A	257.885	1.21642	0.28075	4.33274	1.47268e-05	0.000413219
NDOR1	23.0362	-2.56465	0.592543	-4.32821	1.50327e-05	0.000420125
POLR2L	195.466	1.5406	0.355964	4.32796	1.50497e-05	0.000420125
FAM160B1	49.4736	-1.92126	0.444232	-4.3249	1.526e-05	0.000424912
RBM10	64.0771	-1.78211	0.412416	-4.32116	1.55214e-05	0.000431094
DYNLT1	401.416	1.38571	0.32084	4.31901	1.56729e-05	0.0004342
CLECL1	40.6742	2.02022	0.467917	4.31748	1.57823e-05	0.000435229
MRPS14	209.632	1.33824	0.310043	4.31631	1.5866e-05	0.000435229
MRPL22	279.987	1.28803	0.298399	4.31647	1.58545e-05	0.000435229
UBQLN1	99.9393	1.58329	0.36682	4.31626	1.58692e-05	0.000435229
SLC38A2	249.592	-1.24365	0.288618	-4.30899	1.64001e-05	0.000446194
ARHGEF6	90.9902	-1.57367	0.365244	-4.30854	1.64334e-05	0.000446194
PIM3	220.539	1.26426	0.293467	4.30801	1.64728e-05	0.000446194
TAF9	289.705	1.33187	0.309134	4.3084	1.64441e-05	0.000446194
AURKA	168.846	1.33622	0.310146	4.30835	1.64477e-05	0.000446194
FLOT2	209.851	-1.47711	0.343149	-4.30457	1.67312e-05	0.000452073
RAPGEF1	90.6646	-1.57926	0.367009	-4.30305	1.68463e-05	0.000454062
NUSAP1	348.061	1.15066	0.26747	4.302	1.69261e-05	0.000455093
CAD	35.3771	-2.14581	0.498921	-4.30089	1.70112e-05	0.000456258
MAP3K3	66.5145	-1.76371	0.410393	-4.29762	1.7264e-05	0.000461907
NCAPH2	338.994	-1.16312	0.271018	-4.29169	1.77317e-05	0.000473265
CD81-AS1	16.5796	2.6483	0.617374	4.28962	1.78977e-05	0.000476531
RASGRP1	105.294	-1.50914	0.35246	-4.28175	1.85432e-05	0.000492519
FAM89B	196.689	1.29894	0.303628	4.27804	1.88543e-05	0.000499571
GBP1	137.629	-1.40496	0.328626	-4.27526	1.90915e-05	0.000504632
TUBGCP6	32.8125	-2.19292	0.513077	-4.27406	1.91949e-05	0.000506143
SLFN13	33.2986	-2.18957	0.512607	-4.27145	1.94205e-05	0.000510863
KIAA1324	29.6096	-2.29874	0.538601	-4.26798	1.97249e-05	0.000517223
C8orf59	157.089	1.49493	0.350296	4.26762	1.97569e-05	0.000517223
GDF9	154.601	1.43873	0.337758	4.25966	2.04739e-05	0.000534715
SF3B6	447.113	1.2324	0.289447	4.25779	2.06462e-05	0.000537932
PRAF2	58.3572	1.74857	0.411006	4.25437	2.09639e-05	0.000542734
MT1L	51.4431	1.96038	0.460888	4.25349	2.10461e-05	0.000542734
WDR6	91.2511	-1.55725	0.366087	-4.25377	2.10198e-05	0.000542734
LINC01000	12.2967	-2.87019	0.674988	-4.2522	2.11678e-05	0.000542734
CYSTM1	225.523	1.35538	0.318721	4.25256	2.11345e-05	0.000542734
SLC7A1	70.4087	-1.69017	0.397491	-4.2521	2.11777e-05	0.000542734
U2AF1L4	244.08	1.33137	0.312879	4.25522	2.08842e-05	0.000542734
ASF1A	155.868	1.31462	0.309467	4.24801	2.15681e-05	0.000551449
ACTL6A	190.423	1.27225	0.29955	4.24721	2.16453e-05	0.000552132
ORMDL2	238.147	1.46201	0.344355	4.24565	2.17963e-05	0.000553478
ZNF638	105.378	-1.49576	0.352307	-4.24562	2.17992e-05	0.000553478
DAZAP2	612.82	1.06472	0.250867	4.24415	2.19421e-05	0.000555816
YWHAQ	459.507	1.15338	0.271811	4.2433	2.20255e-05	0.000556641
NCLN	53.8077	-1.84153	0.434186	-4.24134	2.2219e-05	0.000560237
SMCR8	22.2663	-2.47831	0.585344	-4.23394	2.29637e-05	0.000577682
FAM129A	62.789	-1.73365	0.409778	-4.2307	2.32967e-05	0.000584715
MRPL57	288.462	1.31501	0.311161	4.22614	2.37734e-05	0.000595315
EHMT2	45.5346	-1.97354	0.467383	-4.22254	2.41567e-05	0.000603531
PPP2CA	373.312	1.11674	0.264641	4.21984	2.44481e-05	0.00060942
MTMR3	28.1819	-2.30062	0.54562	-4.21653	2.48088e-05	0.000617006
PAXBP1	59.4846	-1.79365	0.42548	-4.21559	2.49129e-05	0.000617524
VCP	376.184	-1.45421	0.344983	-4.21532	2.49425e-05	0.000617524
TMEM126B	201.605	1.30133	0.309356	4.20659	2.59252e-05	0.000640406
SPTSSA	87.7384	1.56288	0.372088	4.20029	2.66573e-05	0.000657007
IFITM2	1740.63	1.20453	0.286928	4.19802	2.69258e-05	0.000662132
POLG	54.4459	-1.80362	0.429994	-4.19452	2.73451e-05	0.000670935
ATG7	62.0826	-1.8551	0.442467	-4.19263	2.75737e-05	0.000675031
NUP98	80.8325	-1.61243	0.385504	-4.18264	2.88144e-05	0.000703829
COMMD6	624.464	1.2297	0.294164	4.18033	2.91084e-05	0.000709429
TSG101	227.391	1.23684	0.295922	4.17962	2.91996e-05	0.000710069
CKLF	130.315	1.38295	0.330929	4.17898	2.92815e-05	0.000710482
ACTR10	151.797	1.32809	0.318009	4.17626	2.96346e-05	0.000715875
CD40LG	116.92	1.38666	0.332006	4.1766	2.95896e-05	0.000715875
BRI3	77.2223	1.70286	0.408334	4.17027	3.04239e-05	0.000732012
UQCR11	871.942	1.26065	0.302301	4.17018	3.04364e-05	0.000732012
VPS51	99.0672	-1.5292	0.366869	-4.16825	3.06949e-05	0.00073661
FOXM1	60.364	-1.72262	0.413563	-4.16533	3.10908e-05	0.000744478
DNPH1	275.107	1.18537	0.284785	4.16232	3.15037e-05	0.000752718
SUGP2	62.6129	-1.75582	0.422103	-4.15969	3.18684e-05	0.000759774
CALM1	1678.62	1.07003	0.257591	4.154	3.26711e-05	0.000777217
IKBKAP	53.414	-1.82513	0.439595	-4.15184	3.29813e-05	0.000782895
CCNF	58.1543	-1.75638	0.423106	-4.15116	3.30788e-05	0.000783509
DNAJC19	123.721	1.42541	0.343426	4.15055	3.31682e-05	0.00078393
TXN	1411.62	1.15409	0.278139	4.14931	3.33479e-05	0.000786479
PTS	76.946	1.65408	0.398911	4.14649	3.3761e-05	0.000794509
SPCS1	512.358	1.14168	0.275389	4.14569	3.38795e-05	0.000795586
CYCS	418.321	1.21345	0.292738	4.14516	3.39574e-05	0.000795709
CRTC3	50.1717	-1.83088	0.441987	-4.14238	3.43726e-05	0.000803717
APBB1IP	111.684	1.51388	0.365526	4.14165	3.4481e-05	0.000804533
FAM162A	585.817	1.13384	0.274023	4.13777	3.50696e-05	0.000816524
RNF40	52.2221	-1.80097	0.435438	-4.136	3.53405e-05	0.000821086
MOB3A	113.686	-1.47153	0.355919	-4.13445	3.55802e-05	0.000824902
RPS6KA1	175.219	-1.56403	0.378358	-4.13373	3.56928e-05	0.000825763
WDR83OS	736.699	1.1804	0.285794	4.13026	3.6236e-05	0.000836311
ERAP2	136.818	-1.48232	0.358928	-4.12984	3.63015e-05	0.000836311
PFN1	4377.27	1.02905	0.249232	4.12887	3.64548e-05	0.000838077
TCIRG1	101.538	-1.6323	0.39545	-4.1277	3.66407e-05	0.000840585
COX7B	502.919	1.2805	0.310501	4.12399	3.72364e-05	0.000850764
SF3B2	283.454	-1.24728	0.302446	-4.12397	3.72399e-05	0.000850764
SLC2A4RG	32.3591	2.26366	0.549008	4.12319	3.7366e-05	0.00085137
PPP6R3	70.9781	-1.65783	0.402109	-4.12285	3.7422e-05	0.00085137
DNAJC15	319.235	1.2134	0.294552	4.11948	3.79725e-05	0.000862103
CD58	185.657	1.3798	0.335476	4.11298	3.90588e-05	0.000884929
ATF3	83.7828	1.49657	0.364062	4.11074	3.94385e-05	0.000890049
PRR14L	58.3833	-1.75452	0.426818	-4.11069	3.94475e-05	0.000890049
CCDC59	98.4699	1.53354	0.373447	4.10646	4.01774e-05	0.000904653
TFRC	133.697	-1.35062	0.329047	-4.10465	4.04926e-05	0.000909878
CCAR2	40.6387	-2.02556	0.49392	-4.10099	4.11388e-05	0.000922504
RTN4	191.725	1.21166	0.295665	4.09807	4.16616e-05	0.000932317
GDPD5	17.475	-2.56833	0.626797	-4.09754	4.1756e-05	0.000932468
BOLA3	115.197	1.40695	0.343402	4.09708	4.18388e-05	0.000932468
PIK3CD	99.3521	-1.52964	0.373402	-4.09649	4.19455e-05	0.000932946
TARBP1	33.6405	-2.07905	0.507834	-4.09396	4.24061e-05	0.000941278
HSBP1	276.517	1.2505	0.305603	4.09192	4.27815e-05	0.000947687
RPL4	1301.72	-1.08824	0.266095	-4.08968	4.31964e-05	0.000954946
TPCN1	52.5294	-1.81495	0.444177	-4.0861	4.38688e-05	0.000963968
NBR1	83.0377	-1.53464	0.375535	-4.08656	4.37823e-05	0.000963968
ZDHHC5	49.5517	-1.90321	0.465743	-4.08638	4.38152e-05	0.000963968
H1FX-AS1	19.025	2.38963	0.585121	4.08399	4.42683e-05	0.000970095
FUCA2	54.253	1.72592	0.422637	4.0837	4.43249e-05	0.000970095
HSPB1	144.619	1.34263	0.329004	4.0809	4.48625e-05	0.000977948
TBCD	74.9773	-1.65688	0.406003	-4.08094	4.48535e-05	0.000977948
GEM	31.3534	2.11307	0.518649	4.07418	4.61771e-05	0.0010046
NEAT1	540.142	-1.23644	0.303622	-4.07231	4.65488e-05	0.00100868
MCM3	150.8	-1.55924	0.382875	-4.07244	4.65233e-05	0.00100868
ATP5E	78.549	1.58347	0.389331	4.06717	4.75884e-05	0.00102917
NDUFA2	364.974	1.3506	0.332139	4.06637	4.77517e-05	0.00103067
PMAIP1	262.551	1.1628	0.286216	4.06265	4.85184e-05	0.00104515
PLEC	40.7571	-1.91514	0.471823	-4.05903	4.92765e-05	0.0010594
SPATA13	63.8449	-1.66627	0.410589	-4.05824	4.94447e-05	0.00106093
RNF187	449.722	1.07823	0.265806	4.05644	4.98256e-05	0.00106701
ARL8A	47.2516	1.77063	0.4366	4.0555	5.00276e-05	0.00106924
DPH3	124.87	1.34787	0.332528	4.05339	5.04797e-05	0.00107229
MEAF6	222.384	1.23325	0.304279	4.05301	5.05621e-05	0.00107229
GOLGA7	165.62	1.2657	0.312269	4.05323	5.05143e-05	0.00107229
CD74	1698.36	1.05854	0.261124	4.05378	5.03958e-05	0.00107229
CYTH4	93.5881	-1.62299	0.400539	-4.05203	5.07753e-05	0.00107439
CANX	190.407	-1.25637	0.310087	-4.05165	5.08575e-05	0.00107439
RECQL4	29.0046	-2.2228	0.549186	-4.04745	5.17783e-05	0.00108963
KIAA0247	64.0193	-1.64777	0.407105	-4.04752	5.17629e-05	0.00108963
SEC11C	604.893	1.13002	0.27956	4.04214	5.2965e-05	0.00111034
SMIM19	223.508	1.18443	0.293016	4.04219	5.29533e-05	0.00111034
GBA2	34.8096	-2.01597	0.498891	-4.0409	5.32465e-05	0.0011141
ZSWIM8	24.4201	-2.29054	0.567013	-4.03966	5.35294e-05	0.00111789
JADE1	52.3099	-1.7609	0.435986	-4.03889	5.37042e-05	0.0011194
EIF3A	319.151	-1.14335	0.283207	-4.03716	5.4103e-05	0.00112557
GGPS1	107.732	1.48054	0.366779	4.03661	5.42286e-05	0.00112604
MGST2	48.0089	1.76984	0.438734	4.03398	5.48404e-05	0.00113659
GLS	169.582	-1.25059	0.31026	-4.03079	5.55896e-05	0.00114777
C16orf87	64.0464	1.59796	0.39643	4.03088	5.55694e-05	0.00114777
CEP85	37.0892	-1.96955	0.488767	-4.02963	5.58653e-05	0.00115129
MPC2	248.411	1.22277	0.304066	4.02139	5.78547e-05	0.00118781
CNTROB	42.9894	-1.97307	0.490618	-4.02161	5.78013e-05	0.00118781
SPEN	89.8175	-1.54628	0.384804	-4.01835	5.86064e-05	0.00120099
TMBIM4	352.493	1.16415	0.289795	4.01715	5.89064e-05	0.00120488
SF3B1	256.233	-1.14054	0.284046	-4.01533	5.93616e-05	0.00121193
OTUD6B-AS1	84.7741	1.50088	0.374058	4.01242	6.00991e-05	0.0012247
ATP1A1	106.893	-1.48073	0.369111	-4.01161	6.03056e-05	0.00122662
RPS26	346.02	1.40289	0.349785	4.01072	6.05328e-05	0.00122896
NDUFA1	712.223	1.26425	0.315335	4.00921	6.09213e-05	0.00123456
STAT2	67.5029	-1.61657	0.403369	-4.00766	6.13225e-05	0.00124039
FHOD1	58.7199	-1.68066	0.419672	-4.00468	6.21003e-05	0.00125381
KIAA0226	55.5771	-1.70353	0.425446	-4.00412	6.225e-05	0.00125451
RPS6KA2	41.4331	-1.90862	0.477031	-4.00104	6.30643e-05	0.00126859
IPO4	15.5053	-2.56137	0.640841	-3.99689	6.41797e-05	0.00128866
FAM104B	31.4474	2.08848	0.522894	3.99409	6.49445e-05	0.00130162
FKBP3	274.698	1.23631	0.309609	3.99315	6.52024e-05	0.00130408
PSME4	41.4666	-1.86551	0.467222	-3.99277	6.53054e-05	0.00130408
ZNF514	18.2319	-2.43682	0.610497	-3.99154	6.5646e-05	0.0013085
POLR2F	155.021	1.38265	0.346536	3.98993	6.60933e-05	0.00131502
PNRC1	262.713	1.11414	0.279275	3.98942	6.62339e-05	0.00131542
FOXK2	46.2592	-1.89782	0.475935	-3.98756	6.67562e-05	0.00132339
IPO8	41.538	-1.88437	0.472668	-3.98667	6.70074e-05	0.00132597
PFDN4	142.211	1.41849	0.35585	3.9862	6.71409e-05	0.00132621
PLAUR	34.1974	1.96057	0.492337	3.98218	6.82865e-05	0.00134641
IPO5	61.1348	-1.64262	0.413207	-3.9753	7.02899e-05	0.00138342
MRPL42	232.854	1.18096	0.297155	3.97423	7.06071e-05	0.00138468
CMC2	280.266	1.27724	0.32138	3.97423	7.06065e-05	0.00138468
POLE	29.2041	-2.13039	0.536221	-3.97297	7.09831e-05	0.00138957
PDCD5	322.37	1.30886	0.329529	3.97191	7.12986e-05	0.00139325
ATOX1	132.066	1.41536	0.356398	3.97129	7.1484e-05	0.00139438
HEBP2	199.71	1.2667	0.319359	3.96638	7.29728e-05	0.00142089
AHCY	83.4454	-1.56029	0.393472	-3.96544	7.32597e-05	0.00142394
TTL	34.639	-1.97397	0.4988	-3.95743	7.57606e-05	0.00146994
ACSS2	98.2233	-1.52015	0.384237	-3.95628	7.61273e-05	0.00147444
DDX42	74.5576	-1.52411	0.385293	-3.9557	7.63097e-05	0.00147537
ATP5S	41.6059	1.79851	0.454882	3.95379	7.69242e-05	0.00148462
CSF2	191.472	1.30249	0.329556	3.95227	7.74119e-05	0.00149141
DHX16	75.9432	-1.51578	0.384239	-3.94489	7.98351e-05	0.00153539
APOBEC3H	175.941	1.25903	0.319317	3.9429	8.05028e-05	0.00154295
ATP6V1G1	249.322	1.19274	0.302504	3.94288	8.05103e-05	0.00154295
NDUFA5	126.165	1.34142	0.340357	3.94123	8.10656e-05	0.00155088
ACOX1	46.4488	-1.79244	0.454991	-3.9395	8.16522e-05	0.00155937
EDEM1	129.381	-1.3421	0.340761	-3.93853	8.19808e-05	0.00156292
CENPA	153.315	1.27983	0.325093	3.93679	8.25776e-05	0.00157015
HIST1H1D	229.788	1.25671	0.319238	3.93659	8.2647e-05	0.00157015
EIF4G1	107.806	-1.47881	0.375863	-3.93444	8.33916e-05	0.00157881
RSRC1	91.7908	1.48978	0.378623	3.93473	8.3292e-05	0.00157881
FBXO22	148.244	1.26093	0.320674	3.93213	8.41957e-05	0.00159128
RCHY1	48.1619	1.69396	0.431411	3.92656	8.61683e-05	0.00162576
AGPAT6	75.851	-1.58729	0.404431	-3.92475	8.68186e-05	0.00163521
NDUFB9	609.897	1.1366	0.289714	3.92318	8.73871e-05	0.00164309
CHAC2	23.0294	2.23312	0.569688	3.9199	8.85875e-05	0.0016628
UQCC2	204.583	1.3092	0.334091	3.91869	8.90302e-05	0.00166825
GPR183	106.321	1.35487	0.345906	3.91688	8.97031e-05	0.00167798
PTMS	230.501	1.18671	0.303041	3.91601	9.00264e-05	0.00168116
YLPM1	53.1284	-1.76017	0.44969	-3.91419	9.07084e-05	0.00169101
ZNFX1	105.856	-1.42315	0.364004	-3.90971	9.24086e-05	0.00171978
SNRPD2	960.26	1.22335	0.312994	3.90855	9.28518e-05	0.00172509
RPS29	891.171	1.23069	0.315098	3.90574	9.39388e-05	0.00173938
AKAP13	202.175	-1.19808	0.306742	-3.90584	9.38994e-05	0.00173938
IMPDH2	294.953	-1.10109	0.281984	-3.90479	9.43054e-05	0.00174322
IBTK	57.6258	-1.67283	0.4286	-3.90302	9.50007e-05	0.00175311
BLOC1S2	378.985	1.11607	0.28606	3.90152	9.55897e-05	0.00175826
TRMT112	533.529	1.15294	0.295513	3.90149	9.56014e-05	0.00175826
ENTPD4	41.8422	-1.8478	0.473707	-3.90072	9.59085e-05	0.00176095
DDX18	174.476	1.27724	0.327546	3.89943	9.64191e-05	0.00176736
TRIP12	107.669	-1.4025	0.359828	-3.8977	9.71105e-05	0.00177334
MCM2	84.6502	-1.65677	0.425068	-3.89765	9.71306e-05	0.00177334
AGER	17.0934	-2.40936	0.618197	-3.8974	9.72314e-05	0.00177334
COA6	192.263	1.28065	0.328735	3.89571	9.79131e-05	0.0017818
CDK2AP1	94.4107	1.61031	0.413383	3.89544	9.80209e-05	0.0017818
SAP30	117.873	1.34821	0.34616	3.89475	9.82985e-05	0.00178253
PEX6	41.2668	-1.88478	0.483955	-3.89454	9.83868e-05	0.00178253
PIGP	64.1581	1.73202	0.445018	3.89202	9.94121e-05	0.00179813
NISCH	42.4178	-1.88315	0.483925	-3.8914	9.96661e-05	0.00179975
MAN2C1	44.3108	-1.95282	0.501911	-3.89076	9.9929e-05	0.00180152
GZMB	12612	1.04195	0.267917	3.88907	0.000100629	0.00181116
NDUFS6	361.223	1.186	0.305096	3.88731	0.000101363	0.00182137
MRPL34	155.463	1.21463	0.312529	3.88644	0.000101725	0.0018236
NDST2	42.0155	-1.8528	0.476811	-3.88582	0.000101987	0.0018236
CD81	395.735	1.07309	0.276152	3.88588	0.000101961	0.0018236
NDUFV2	1390.21	1.02541	0.264039	3.88357	0.000102932	0.0018375
CREM	609.59	1.10714	0.285277	3.88092	0.000104061	0.00185161
KIF3B	63.5902	-1.58483	0.40836	-3.88096	0.000104044	0.00185161
INTS1	29.9973	-2.02602	0.522261	-3.87933	0.000104744	0.00186074
RFX5	80.1456	-1.48143	0.382393	-3.87411	0.000107014	0.00189798
JOSD1	51.1099	-1.75736	0.453822	-3.87235	0.000107791	0.00190867
DDIT4	2115.94	0.940394	0.243047	3.86918	0.000109203	0.00192858
GOLGA8B	50.132	-1.70122	0.439703	-3.86903	0.000109268	0.00192858
G6PD	32.0821	2.01666	0.521642	3.86599	0.000110639	0.00194659
ATP10A	15.0833	-2.46037	0.636416	-3.86598	0.000110644	0.00194659
LRPPRC	84.0383	-1.44177	0.373118	-3.86411	0.000111494	0.00195839
C22orf29	27.0654	-2.07678	0.537711	-3.86226	0.000112341	0.00197011
KANSL3	46.8986	-1.7382	0.450202	-3.86094	0.000112952	0.00197765
FAM200B	57.8352	1.65512	0.429118	3.85703	0.000114774	0.00200635
LEPROTL1	346.564	1.06134	0.27534	3.85466	0.000115893	0.00202267
ZNF512	25.2077	-2.17273	0.563886	-3.85315	0.00011661	0.00203195
SBF1	49.1445	-1.73762	0.451048	-3.85241	0.00011696	0.00203481
SNRPB2	308.17	1.20224	0.312116	3.85191	0.0001172	0.00203575
EEF2	501.441	-1.05197	0.27316	-3.8511	0.000117589	0.00203611
BTN3A2	117.488	-1.307	0.339386	-3.85109	0.000117593	0.00203611
COX5A	757.582	1.15626	0.300277	3.85064	0.000117811	0.00203666
CMTR1	49.8232	-1.68691	0.438204	-3.84961	0.000118308	0.00203881
NDUFV1	460.412	-1.04447	0.271311	-3.84971	0.00011826	0.00203881
DDX41	156.049	-1.21243	0.315175	-3.84684	0.000119652	0.00205549
NEK9	56.0265	-1.6293	0.423516	-3.84708	0.000119536	0.00205549
ZMIZ2	40.74	-1.80148	0.468748	-3.84317	0.000121457	0.00207348
SEC61G	369.695	1.22554	0.318882	3.84325	0.000121413	0.00207348
SNRPC	790.569	1.15913	0.301601	3.84324	0.000121422	0.00207348
PARPBP	139.827	1.24918	0.325019	3.8434	0.000121341	0.00207348
FURIN	315.78	-1.16427	0.303086	-3.8414	0.000122334	0.00208234
NPEPPS	75.694	-1.47993	0.385262	-3.84136	0.000122356	0.00208234
USP5	96.1108	-1.6356	0.425921	-3.84014	0.000122964	0.00208944
PHKA2	22.5187	-2.18247	0.568498	-3.83901	0.000123533	0.00209585
NAA38	187.888	1.29073	0.336408	3.83681	0.000124644	0.00211143
CTDSP2	52.575	-1.71502	0.447133	-3.83559	0.000125262	0.00211861
LAS1L	76.0349	-1.47235	0.383908	-3.83516	0.000125482	0.00211906
IER3IP1	232.563	1.193	0.311149	3.83417	0.000125991	0.00212437
KIAA0319L	62.9054	-1.55788	0.406503	-3.83239	0.000126906	0.00213446
RPL26L1	66.4928	1.59594	0.416449	3.83224	0.000126979	0.00213446
MLXIP	39.0373	-1.82941	0.477649	-3.83003	0.000128126	0.00214387
PSMD3	119.945	1.26775	0.330958	3.83055	0.000127858	0.00214387
SUB1	1054.91	1.02282	0.267042	3.83018	0.00012805	0.00214387
CUL9	22.4712	-2.17838	0.569113	-3.82767	0.00012936	0.00216119
UBE2D1	74.2191	1.47289	0.384982	3.82586	0.000130319	0.0021739
COX7A2	1447.58	1.16339	0.30415	3.82506	0.00013074	0.00217761
TMEM70	163.69	1.23902	0.324187	3.82193	0.00013241	0.00220207
TBC1D10B	41.3913	-1.93466	0.506624	-3.81874	0.000134136	0.00221609
PPP1R16B	81.4025	-1.43823	0.376545	-3.81953	0.000133704	0.00221609
BTG1	902.997	0.944199	0.247175	3.81996	0.000133475	0.00221609
RBM5	95.7416	-1.40541	0.368016	-3.81887	0.000134064	0.00221609
CDC25B	144.942	-1.29827	0.339994	-3.8185	0.000134266	0.00221609
LY96	99.5592	1.51134	0.395909	3.8174	0.000134865	0.0022193
ARHGAP19	33.0143	-1.91582	0.501829	-3.81767	0.000134717	0.0022193
YWHAH	199.065	1.12618	0.2951	3.81627	0.000135483	0.00222278
TYK2	47.8831	-1.7131	0.448881	-3.81639	0.00013542	0.00222278
UBE2N	334.088	1.07286	0.281264	3.81442	0.000136502	0.00223614
NLRP1	23.3023	-2.1424	0.562042	-3.81181	0.000137954	0.00225654
SLC38A10	45.9179	-1.7846	0.468569	-3.80861	0.000139749	0.0022825
DUS4L	12.2671	2.48773	0.653307	3.8079	0.00014015	0.00228563
SERF2	1966.15	1.10688	0.2909	3.80503	0.000141787	0.00230889
IFIT2	8.61445	2.62624	0.690639	3.80263	0.000143169	0.00232793
ZNF154	8.41728	-2.65013	0.697552	-3.79919	0.000145172	0.002357
C14orf2	482.809	1.20988	0.318637	3.79707	0.000146419	0.00237372
CD70	226.134	1.10284	0.290527	3.79602	0.000147039	0.00238026
PRDX3	467.449	1.01319	0.267053	3.79397	0.000148256	0.00238584
FAM53B	15.9381	-2.37991	0.627228	-3.79433	0.000148044	0.00238584
NDUFB10	339.924	1.16073	0.305908	3.79437	0.000148017	0.00238584
MRPL35	112.951	1.32007	0.347929	3.79409	0.000148188	0.00238584
COX6C	1246.06	1.09907	0.289791	3.79263	0.000149057	0.00239521
SMARCC1	106.477	-1.31916	0.347967	-3.79104	0.000150018	0.00240358
DNAH11	20.6944	-2.21028	0.582977	-3.79137	0.00014982	0.00240358
AES	375.662	1.04948	0.276995	3.7888	0.000151375	0.00241253
FMNL3	36.6851	-1.88425	0.49726	-3.78926	0.000151096	0.00241253
ANKRD17	64.2839	-1.5273	0.403123	-3.78867	0.000151459	0.00241253
STK10	70.297	-1.48137	0.390988	-3.78879	0.000151384	0.00241253
SMIM8	56.307	1.59065	0.419896	3.7882	0.000151742	0.00241354
NDUFB2	333.585	1.21549	0.321207	3.78415	0.000154234	0.00244961
TWISTNB	91.4881	1.45641	0.38502	3.7827	0.000155138	0.0024604
MVP	294.583	-1.29926	0.343611	-3.7812	0.000156074	0.00247167
IL4R	94.3043	-1.40785	0.372578	-3.77867	0.000157668	0.00249329
PIN4	114.212	1.50115	0.397561	3.77591	0.000159427	0.00251747
RBX1	640.741	1.14143	0.302507	3.77324	0.000161142	0.00254089
ZNF592	30.2322	-2.02171	0.536119	-3.77101	0.000162586	0.00255997
FKBP1A	184.644	1.21221	0.321965	3.76505	0.000166517	0.0026181
IGF1R	13.3944	-2.45605	0.652515	-3.76398	0.00016723	0.00262553
MYB	143.892	-1.20635	0.321207	-3.75567	0.000172879	0.00271033
CLCN7	23.6668	-2.10561	0.560863	-3.75423	0.000173878	0.0027221
RPLP0	2363.84	-0.928163	0.247404	-3.7516	0.000175709	0.00274683
MSRB2	95.1902	1.36898	0.365013	3.7505	0.000176484	0.00275502
SP1	39.1462	-1.77725	0.474532	-3.74528	0.000180191	0.00280488
MPLKIP	166.874	1.16617	0.311369	3.74529	0.000180182	0.00280488
SLC16A3	31.7104	2.04011	0.545079	3.74278	0.000181994	0.00282892
RAD51C	155.819	1.2055	0.322285	3.74046	0.000183681	0.00284706
IGFBP6	17.5529	2.28877	0.611886	3.74052	0.000183637	0.00284706
SMG7	60.1076	-1.62285	0.434131	-3.73816	0.000185371	0.00286919
MSRA	17.7983	2.23197	0.597144	3.73774	0.000185683	0.00286996
ZSCAN16-AS1	35.8762	1.80544	0.48336	3.7352	0.00018757	0.00289503
HADHA	363.202	-1.05743	0.28323	-3.73348	0.000188854	0.00291075
DEGS1	108.461	1.27755	0.342344	3.73177	0.000190136	0.00292638
IL17A	12.6316	2.40065	0.643845	3.72861	0.000192538	0.00295919
RPA3	473.601	1.1319	0.303618	3.72803	0.000192979	0.0029618
PI4KB	42.4998	-1.77529	0.476366	-3.72674	0.000193976	0.00296878
IQGAP1	282.035	-1.05019	0.281785	-3.72693	0.000193825	0.00296878
EIF1B	173.206	1.18768	0.318724	3.72637	0.000194255	0.0029689
TOMM5	457.666	1.14022	0.306072	3.72533	0.000195057	0.00297701
TMEM60	96.7251	1.3811	0.371384	3.71878	0.000200183	0.00305098
C14orf64	55.2967	1.61727	0.435593	3.7128	0.000204981	0.00311027
RAB11B	66.8297	1.48392	0.399709	3.71251	0.00020521	0.00311027
CMTM6	270.966	1.03171	0.277849	3.7132	0.000204658	0.00311027
2021-09-07	505.64	0.994534	0.267882	3.71258	0.000205153	0.00311027
TNFSF10	335.477	1.04016	0.280224	3.71188	0.000205726	0.00311377
TPRKB	81.4707	1.39073	0.374723	3.71134	0.000206166	0.00311613
PUM1	82.1997	-1.39881	0.376952	-3.71084	0.000206576	0.00311801
CTSH	149.735	1.2657	0.341207	3.70948	0.000207682	0.00313039
LARP1	110.237	-1.3468	0.363126	-3.70891	0.000208151	0.00313315
PSMB2	570.577	1.04027	0.280556	3.7079	0.000208987	0.00314141
EMC6	168.611	1.25259	0.337887	3.70712	0.000209629	0.00314673
TOMM7	275.548	1.23379	0.332935	3.70581	0.000210719	0.00315876
USP34	91.3527	-1.34339	0.362658	-3.70428	0.000211991	0.00317349
LOC100506844	99.9427	1.35495	0.366005	3.70199	0.000213917	0.00319503
UGGT1	46.0083	-1.67479	0.452418	-3.70187	0.000214014	0.00319503
PTAR1	56.2457	-1.58035	0.427132	-3.69991	0.000215673	0.00321162
LPCAT1	30.2667	-1.94652	0.526106	-3.69987	0.000215712	0.00321162
PCSK7	52.1597	-1.60113	0.433127	-3.69668	0.000218437	0.00324776
CKAP2	135.384	1.25758	0.340422	3.69419	0.000220588	0.00327529
ALG8	94.6982	1.35937	0.368454	3.68938	0.000224802	0.00333334
CRIP1	978.147	1.08411	0.293881	3.68893	0.0002252	0.00333473
CORO7	28.42	-1.9415	0.526418	-3.68814	0.000225902	0.0033406
RPL3	2947.64	-0.939939	0.254939	-3.68691	0.000226989	0.00335215
BRIX1	108.814	1.26195	0.342562	3.68387	0.000229717	0.00338786
DHX38	50.661	-1.59519	0.433447	-3.68025	0.000233008	0.00343178
G0S2	133.669	1.31815	0.358237	3.67953	0.000233661	0.00343677
ZNF613	12.0416	2.44699	0.665383	3.67757	0.000235462	0.00345861
STAT6	77.842	-1.473	0.401029	-3.67306	0.00023966	0.00351555
ESRP2	31.8185	-1.90456	0.518936	-3.67013	0.000242427	0.00355138
ZNF670	6.89348	2.57622	0.702168	3.66896	0.000243541	0.00356292
TXLNA	172.412	-1.29398	0.352802	-3.66771	0.000244734	0.00357083
TOP1	116.01	1.3428	0.366102	3.66784	0.000244612	0.00357083
ATP6V0E1	653.68	1.07255	0.292547	3.66626	0.000246127	0.00358637
TRERF1	42.0877	-1.70132	0.464282	-3.6644	0.000247917	0.00360766
IFI27L2	148.434	1.20685	0.329446	3.66327	0.000249017	0.00361835
NMT1	109.716	1.23851	0.338117	3.66296	0.000249313	0.00361835
TMEM128	92.3455	1.32318	0.361311	3.66216	0.000250096	0.00362489
SGSM3	83.7958	-1.56345	0.427191	-3.65984	0.000252374	0.00364825
POLDIP3	85.7101	-1.6567	0.452639	-3.6601	0.000252119	0.00364825
PFDN1	188.293	1.18838	0.324884	3.65787	0.000254319	0.00366798
FKBP8	367.676	0.99721	0.272627	3.65778	0.000254409	0.00366798
MMP10	35.0795	1.8022	0.492946	3.65598	0.000256204	0.00368754
EIF5	373.723	1.00959	0.27619	3.6554	0.000256776	0.00368754
VPS29	454.285	1.01339	0.27721	3.65568	0.000256499	0.00368754
UBE2D2	534.81	1.01723	0.278432	3.65341	0.000258777	0.00371139
HSP90AB1	810.53	-0.924887	0.253264	-3.65188	0.000260332	0.0037287
SLC27A4	21.3088	-2.09657	0.574158	-3.65155	0.000260665	0.0037287
ATP6V1F	395.37	1.09133	0.298957	3.65047	0.000261764	0.00373466
XPO1	91.5382	-1.34134	0.367417	-3.65073	0.000261493	0.00373466
TMEM14B	273.89	1.06147	0.290808	3.65008	0.000262155	0.00373537
CXCR4	507.014	0.959198	0.262815	3.64971	0.000262541	0.003736
SRP14	947.53	1.08452	0.297192	3.6492	0.000263057	0.00373848
GSDMB	24.5858	-2.00352	0.549088	-3.64882	0.000263447	0.00373917
RPS21	606.743	1.18034	0.323645	3.64701	0.000265312	0.00375886
PLCL2	24.0957	-2.13037	0.584175	-3.64681	0.000265521	0.00375886
SSBP1	514.914	1.12449	0.308469	3.64538	0.000266993	0.00377
GPATCH2L	67.8607	-1.43951	0.394887	-3.64538	0.000266997	0.00377
TPK1	18.373	2.13925	0.586929	3.64481	0.000267585	0.00377
CENPK	90.2364	1.31893	0.361874	3.64472	0.000267686	0.00377
PLAC1	23.6061	1.99997	0.549043	3.64264	0.000269851	0.00379561
SNRPF	314.837	1.2617	0.346432	3.64198	0.000270544	0.00380047
ADNP2	26.315	-1.95883	0.53799	-3.64102	0.000271563	0.00380989
RTN3	233.341	1.04162	0.286313	3.63806	0.000274703	0.003849
MIR1282	547.629	1.20216	0.330703	3.63516	0.000277807	0.00387419
NHP2L1	693.056	1.07254	0.294993	3.63583	0.000277091	0.00387419
TBL1X	100.877	-1.29756	0.356957	-3.63506	0.000277916	0.00387419
CCNA1	6.56001	2.55287	0.702218	3.63544	0.000277505	0.00387419
PSMD12	116.738	1.20757	0.332464	3.63217	0.000281053	0.00389908
DCTN1	42.9217	-1.798	0.494904	-3.63303	0.000280114	0.00389908
CITED2	34.2702	1.9191	0.528373	3.6321	0.000281127	0.00389908
ZNF880	74.8815	1.38049	0.380029	3.63259	0.000280588	0.00389908
TRAPPC5	145.882	1.36389	0.37577	3.62958	0.00028388	0.00393227
DCAF13	161.389	1.21671	0.335276	3.62897	0.000284551	0.00393659
KIAA0195	17.1366	-2.25917	0.622736	-3.62782	0.000285824	0.00394921
ZBED3	10.7596	2.43751	0.672357	3.62532	0.000288601	0.00397911
DCAF11	159.897	-1.37543	0.379407	-3.62522	0.000288715	0.00397911
PCNXL3	21.3607	-2.13295	0.588491	-3.62443	0.000289598	0.00398124
ZNF12	61.9857	-1.47678	0.407446	-3.62447	0.00028955	0.00398124
LOC100652768	13.4851	-2.36263	0.651949	-3.62395	0.000290139	0.00398368
TTC17	52.059	-1.5536	0.42875	-3.62356	0.000290577	0.00398469
ULK1	19.6466	-2.13114	0.588362	-3.62216	0.000292148	0.00400122
TXNDC17	286.615	1.2164	0.336132	3.61883	0.000295933	0.00404462
SUMO3	220.398	1.1623	0.321189	3.61873	0.000296056	0.00404462
CHCHD10	55.8944	1.57645	0.435735	3.6179	0.000297004	0.00405252
MRPL32	186.144	1.10808	0.306354	3.61699	0.000298047	0.00405662
COMMD1	152.808	1.22731	0.339288	3.6173	0.000297691	0.00405662
FAM160B2	21.7237	-2.08119	0.575447	-3.61665	0.000298439	0.00405691
GNPTAB	54.805	-1.5411	0.426325	-3.61486	0.000300512	0.00408002
ILVBL	129.851	-1.39168	0.38515	-3.61336	0.00030226	0.00409868
SNX3	234.325	1.12256	0.310781	3.61205	0.000303781	0.0041142
ARL6IP1	681.349	0.932561	0.258344	3.60976	0.00030648	0.00414563
BLOC1S4	70.0111	1.42737	0.395487	3.60914	0.000307218	0.00415048
RAB7A	298.396	1.02316	0.28358	3.60803	0.000308528	0.00416304
NOC2L	92.312	-1.55028	0.429794	-3.60703	0.000309724	0.00417403
TMEM154	30.6381	1.7994	0.498997	3.60604	0.000310905	0.0041837
EMC3	150.3	1.14911	0.318691	3.60571	0.000311305	0.0041837
STK40	59.5202	-1.74658	0.484469	-3.60515	0.000311971	0.0041837
VSIG10	19.532	-2.12234	0.588687	-3.60521	0.000311905	0.0041837
LIF	39.5958	-1.75175	0.486048	-3.60406	0.000313284	0.00419617
PHLDA3	108.046	1.2194	0.338805	3.59912	0.0003193	0.00427151
LMBR1L	69.9472	-1.46876	0.408235	-3.59783	0.000320879	0.00428739
SRA1	396.483	1.0147	0.28234	3.59391	0.000325749	0.00434716
WDR20	21.2706	2.00829	0.559046	3.59236	0.000327703	0.00436791
RSU1	127.104	1.20796	0.336356	3.59133	0.000328994	0.00437979
SIRPG	116.809	1.20009	0.33445	3.58826	0.000332889	0.00442626
IARS	339.977	-0.974073	0.271728	-3.58474	0.000337413	0.0044774
FBXO4	26.3091	1.87262	0.522403	3.58463	0.000337555	0.0044774
SUPT6H	69.6495	-1.41166	0.394038	-3.58255	0.000340256	0.00450778
ATG13	64.7108	-1.48871	0.415695	-3.58124	0.000341961	0.00451942
ATRX	160.268	-1.12304	0.313571	-3.58145	0.000341693	0.00451942
SORL1	44.6631	-1.65003	0.46097	-3.57947	0.000344286	0.00454465
ORAI2	130.652	-1.22668	0.343089	-3.57541	0.000349676	0.00461025
SND1-IT1	7.51198	-2.50268	0.700176	-3.57435	0.000351098	0.00462343
DOCK2	69.168	-1.40936	0.39448	-3.57271	0.000353312	0.00464699
ARHGEF18	31.9678	-1.81363	0.507721	-3.5721	0.000354127	0.00465211
RPL35	635.609	1.09088	0.305517	3.57059	0.000356178	0.00467345
INPPL1	39.4002	-1.78915	0.501352	-3.56865	0.00035883	0.00470261
CD53	747.304	0.918275	0.257431	3.56707	0.000360991	0.00472527
RPS3A	1004.36	-0.918474	0.257517	-3.56665	0.00036157	0.00472719
CD63	751.585	0.998197	0.279922	3.56598	0.000362502	0.00473372
PPCS	226.245	1.10751	0.310732	3.56419	0.000364987	0.00475586
ATP2B4	74.7166	-1.41948	0.398268	-3.56413	0.000365066	0.00475586
DENND3	20.2306	-2.15235	0.604019	-3.56338	0.000366113	0.0047578
HK1	126.032	-1.38338	0.388242	-3.56319	0.000366371	0.0047578
CYP4F35P	9.0388	-2.45792	0.689828	-3.56309	0.000366519	0.0047578
SUV39H2	28.6638	1.82659	0.512972	3.56079	0.000369734	0.00479384
EIF3J	94.2297	1.26119	0.354278	3.55989	0.000371004	0.00480461
HRH2	34.9073	1.72169	0.483742	3.5591	0.000372123	0.00481341
HSPB11	198.42	1.17576	0.330427	3.55832	0.000373233	0.00482206
HECA	65.4585	-1.46103	0.410743	-3.55704	0.000375059	0.00483994
ARHGAP4	67.5214	-1.54415	0.434389	-3.55478	0.000378299	0.004876
ZNF275	31.849	-1.79647	0.505596	-3.55317	0.000380618	0.00490012
FAM168B	54.3121	-1.51711	0.427223	-3.55109	0.000383632	0.00493312
ZC3H12D	62.1182	-1.43708	0.405081	-3.54764	0.000388697	0.00499239
POMP	902.499	1.02423	0.289063	3.54327	0.0003952	0.00506996
IWS1	122.777	-1.17624	0.33227	-3.54001	0.000400112	0.00512696
RPL37	1029.92	1.05084	0.296882	3.5396	0.000400738	0.00512898
ABCA7	18.8895	-2.1606	0.61096	-3.5364	0.000405615	0.00517325
GNL1	140.859	-1.25792	0.355699	-3.53648	0.0004055	0.00517325
LETMD1	91.6008	-1.29571	0.366365	-3.53667	0.000405201	0.00517325
LRBA	65.1311	-1.40867	0.398377	-3.53603	0.000406189	0.00517454
STARD7	176.348	-1.17621	0.332803	-3.53425	0.000408935	0.00520345
PARP14	97.3179	-1.26211	0.357145	-3.53388	0.00040951	0.00520472
LAMTOR3	84.3223	1.32982	0.376371	3.53327	0.00041045	0.00521062
TPMT	21.1037	1.98392	0.561577	3.53276	0.000411244	0.00521465
C19orf53	257.947	1.12221	0.31776	3.53164	0.000412993	0.00522472
ISCU	482.464	1.006	0.284837	3.53184	0.000412677	0.00522472
GOSR1	76.4501	1.34834	0.38189	3.5307	0.000414457	0.00523719
C7orf73	188.542	1.17164	0.332104	3.52793	0.000418826	0.00528629
GVINP1	34.8971	-1.77029	0.502082	-3.5259	0.000422052	0.00532087
MAP4	148.22	-1.12034	0.317788	-3.52542	0.000422818	0.00532439
HCFC1	32.4749	-1.79158	0.508574	-3.52276	0.000427083	0.00536575
LEPRE1	47.2204	-1.60208	0.454765	-3.52287	0.000426893	0.00536575
HIBADH	60.7311	1.43132	0.406376	3.52215	0.000428067	0.00537195
GAB2	21.0042	-2.03322	0.577318	-3.52184	0.000428568	0.00537207
ZNF529	39.3777	-1.66304	0.472307	-3.52109	0.000429777	0.00538106
NIFK	136.196	1.15058	0.326949	3.51913	0.000432961	0.00541473
TBCA	202.074	1.16224	0.330387	3.51783	0.000435096	0.00543522
ID3	217.003	1.14714	0.326121	3.51751	0.000435613	0.00543548
TMEM165	101.541	1.22784	0.349171	3.51644	0.000437375	0.00545125
COX7C	1003.52	1.13294	0.322254	3.51567	0.000438641	0.0054608
NDUFC2	227.617	1.22623	0.34883	3.51527	0.000439308	0.00546289
ANKRD50	8.94381	-2.4286	0.691182	-3.51369	0.000441923	0.00548918
PDCD10	181.62	1.17106	0.333349	3.51302	0.000443049	0.0054907
C17orf89	180.264	1.20586	0.343245	3.51311	0.000442896	0.0054907
LOC100507217	242.538	1.11494	0.317588	3.51064	0.000447024	0.0055252
FAM127B	71.4303	1.42377	0.405637	3.50995	0.000448186	0.0055252
TNFAIP3	89.7262	-1.31686	0.375223	-3.50955	0.000448863	0.0055252
SPR	6.30947	2.46605	0.702616	3.50981	0.000448425	0.0055252
CCL5	593.549	1.04994	0.29915	3.50976	0.000448519	0.0055252
LGALS1	2599.76	0.972716	0.277157	3.50961	0.000448757	0.0055252
EIF3B	150.378	-1.33822	0.381467	-3.50808	0.000451347	0.00554954
RRM1	204.947	-1.10022	0.313663	-3.50766	0.000452065	0.00555212
EPT1	15.4406	-2.19338	0.625467	-3.50678	0.00045356	0.00556425
CD68	56.4697	1.46502	0.417864	3.50596	0.000454958	0.00557514
VPRBP	25.453	-1.90318	0.54301	-3.50487	0.000456822	0.00559173
CDK5RAP2	96.3888	-1.24468	0.355353	-3.50264	0.000460664	0.00563245
ICT1	129.385	1.18234	0.338044	3.4976	0.000469472	0.00573374
TNFRSF12A	45.9658	1.55054	0.443379	3.49709	0.00047036	0.00573818
RNF181	445.527	1.09026	0.31196	3.49486	0.000474304	0.00577985
COA5	108.984	1.20859	0.346115	3.49187	0.000479657	0.00583859
PHIP	116.698	-1.20572	0.345441	-3.49038	0.000482328	0.00586457
PLD2	17.5694	-2.12483	0.608846	-3.48993	0.000483144	0.00586798
PTK7	8.78175	-2.412	0.691474	-3.4882	0.000486286	0.00589959
ITGA5	21.5615	-2.02585	0.580918	-3.48733	0.000487871	0.00591226
CD6	419.906	-1.14384	0.328197	-3.48522	0.00049173	0.00595244
NUP107	89.7464	-1.43042	0.410465	-3.48487	0.000492371	0.00595361
SGSM2	24.0956	-1.98194	0.568903	-3.48379	0.000494361	0.00597107
SEPHS1	81.8858	1.27522	0.366097	3.4833	0.000495278	0.00597556
ERMP1	36.3339	-1.67764	0.481849	-3.48168	0.000498271	0.00600505
ITK	146.444	-1.13571	0.326454	-3.47893	0.000503418	0.0060604
PCGF3	39.6318	-1.6321	0.469252	-3.47809	0.000504996	0.00607272
CCNB1	591.916	0.900198	0.258943	3.47643	0.000508142	0.00610384
RRP12	24.4431	-1.93043	0.555544	-3.47485	0.000511131	0.00613302
FNTA	227.741	1.02419	0.294829	3.47384	0.000513073	0.00614958
HSPA4L	8.758	-2.40312	0.691881	-3.47332	0.000514068	0.00615476
COX14	332.12	1.12222	0.323259	3.47157	0.000517422	0.00618733
ZNF852	9.01427	2.38415	0.686814	3.47131	0.00051792	0.00618733
IDI2-AS1	21.2468	1.97319	0.568704	3.46963	0.000521181	0.00621951
LRCH1	18.346	-2.06799	0.596321	-3.46792	0.000524501	0.00625231
PACRGL	5.96438	2.43675	0.702714	3.46762	0.000525086	0.00625246
POLR3B	12.6469	-2.27523	0.656516	-3.46561	0.000529031	0.00628576
EXTL3	15.0523	-2.20683	0.636769	-3.46567	0.000528917	0.00628576
PHKG2	120.339	-1.17963	0.34045	-3.4649	0.00053042	0.00628861
WDR52	15.1124	-2.19796	0.634302	-3.46516	0.000529916	0.00628861
GLRX5	160.989	1.13602	0.327906	3.46445	0.000531311	0.00629235
MRPL47	185.755	1.06273	0.306819	3.46369	0.00053281	0.00630329
METTL5	307.745	1.09424	0.316039	3.46235	0.000535472	0.00632794
MAN1B1	52.5098	-1.5131	0.437213	-3.46079	0.000538584	0.00635497
SLC8A1-AS1	124.709	1.14657	0.331319	3.46063	0.000538921	0.00635497
SESN1	24.5838	2.00814	0.580649	3.45844	0.00054332	0.00639995
UBTF	71.9831	-1.34689	0.389696	-3.45625	0.000547749	0.00644178
PI4K2A	25.8929	-1.86001	0.53818	-3.4561	0.000548048	0.00644178
PET100	138.486	1.36369	0.394663	3.45533	0.000549621	0.00644823
DDX3X	245.063	-1.00483	0.290813	-3.45525	0.000549776	0.00644823
SRRT	100.818	-1.27663	0.369709	-3.45307	0.000554241	0.00649364
ANKIB1	46.4913	-1.54685	0.448301	-3.45047	0.000559605	0.00652852
AACS	34.3537	-1.85705	0.538106	-3.45109	0.000558328	0.00652852
UCHL3	142.377	1.15719	0.335355	3.45066	0.000559225	0.00652852
LAMTOR2	377.094	1.11193	0.322231	3.45071	0.00055912	0.00652852
RAB1B	83.5824	1.38917	0.402697	3.44965	0.000561305	0.00654138
FAM102A	27.7814	-1.81317	0.525711	-3.44899	0.000562688	0.00655052
NRBF2	53.758	1.45155	0.421049	3.44746	0.000565883	0.00658071
GGA3	44.2577	-1.57216	0.456109	-3.44689	0.000567077	0.00658761
SNHG9	19.7797	2.00219	0.581205	3.44489	0.000571291	0.0066225
KIF5B	321.328	1.02742	0.298232	3.44504	0.000570967	0.0066225
LOC100294362	7.15993	-2.41625	0.701465	-3.44458	0.000571947	0.00662309
PRKD2	73.0474	-1.34967	0.392196	-3.44133	0.000578866	0.00669613
NDRG2	11.8088	-2.27662	0.66162	-3.44099	0.000579598	0.00669751
SDF4	224.823	0.991983	0.288461	3.43887	0.000584138	0.00674285
DCAF7	215.196	-1.00723	0.293029	-3.4373	0.000587534	0.0067749
RGL1	10.099	-2.34128	0.681509	-3.43544	0.000591602	0.00681463
DNAAF2	64.7158	1.45526	0.423682	3.43479	0.000593023	0.00681664
KATNBL1	44.1027	1.54079	0.448557	3.43499	0.00059257	0.00681664
TSC2	20.8826	-1.97059	0.573836	-3.43406	0.000594609	0.00682771
C11orf1	57.0999	1.45342	0.42334	3.43323	0.000596431	0.00684145
RPL36	1034.84	0.997104	0.290679	3.43026	0.00060301	0.00690968
DPM3	70.4316	1.41967	0.413911	3.42989	0.000603822	0.00691174
SOCS7	22.6397	-1.92294	0.560832	-3.42873	0.000606411	0.00692689
SFT2D1	254.841	1.03428	0.301637	3.42888	0.000606067	0.00692689
DHCR24	39.209	-1.82026	0.531026	-3.42781	0.000608471	0.00694316
LAMTOR5	682.84	1.04909	0.306633	3.42133	0.000623146	0.00710321
MYH10	44.7186	-1.53944	0.450012	-3.4209	0.000624141	0.00710715
PNPLA2	58.2645	1.42624	0.417064	3.41973	0.000626844	0.00713052
PPRC1	17.1978	-2.09093	0.611551	-3.41906	0.000628383	0.00713319
PTTG1	845.446	0.87671	0.256402	3.41928	0.000627863	0.00713319
NBAS	59.0843	-1.39985	0.41048	-3.41028	0.000648954	0.00732922
UBR4	84.0173	-1.32837	0.389522	-3.41026	0.000649001	0.00732922
LOC150381	27.0108	1.84133	0.539877	3.41064	0.000648101	0.00732922
ADIPOR1	183.523	1.04991	0.307826	3.41072	0.00064792	0.00732922
RAP1A	211.228	1.02329	0.299981	3.41119	0.000646798	0.00732922
HOXB2	60.3746	1.43591	0.421218	3.40895	0.000652142	0.0073571
IMMP1L	77.9939	1.28693	0.377761	3.40672	0.000657486	0.00740975
APOL6	124.953	-1.13201	0.332519	-3.40435	0.000663222	0.0074667
MRPS10	110.134	1.1478	0.337491	3.40098	0.000671435	0.0075514
EIF4G2	359.519	-0.993746	0.292361	-3.39903	0.000676245	0.00759769
AREL1	22.0824	-1.91354	0.563065	-3.39844	0.000677712	0.00760636
TCEAL8	106.015	1.21157	0.356608	3.39748	0.000680105	0.00762539
CSRNP2	20.606	-1.9508	0.574429	-3.39607	0.000683621	0.00765697
CCR4	36.4187	1.68533	0.496362	3.39536	0.000685377	0.00766879
AHRR	63.9969	-1.37804	0.405945	-3.39464	0.0006872	0.00767913
CCNI	472.135	-0.87329	0.257271	-3.39443	0.000687704	0.00767913
SRP19	203.654	1.09324	0.322144	3.39365	0.000689673	0.00769326
MEPCE	37.8255	-1.63949	0.48357	-3.39039	0.000697941	0.00777756
WDR46	147.838	-1.12578	0.332198	-3.3889	0.000701743	0.00781197
APOBEC3G	394.298	0.890875	0.262953	3.38797	0.000704131	0.0078306
ATG101	173.663	-1.19383	0.352615	-3.38566	0.000710071	0.00788863
SLC7A5	160.802	-1.05037	0.310282	-3.38522	0.000711206	0.00789323
FOS	37.7808	1.61984	0.47877	3.38335	0.000716085	0.00793933
EID2	62.3075	1.40411	0.415164	3.38205	0.000719461	0.00796869
NUP50	74.8385	-1.33699	0.395478	-3.38068	0.000723069	0.00800055
DERL2	104.118	1.17174	0.346641	3.38027	0.000724136	0.00800426
SMIM11	66.8595	1.32172	0.391173	3.37887	0.000727853	0.00802913
C6orf62	191.11	-1.10935	0.328296	-3.37911	0.000727209	0.00802913
CD3E	793.443	0.938664	0.277911	3.37756	0.000731309	0.00805258
UBE2I	316.87	0.921194	0.272743	3.37751	0.000731451	0.00805258
RPL35A	916.234	1.00028	0.296317	3.37572	0.000736216	0.00808964
TUBE1	59.41	1.39858	0.414308	3.37569	0.000736295	0.00808964
H2AFV	664.06	0.934693	0.276934	3.37514	0.00073777	0.00809771
UBR5	79.9652	-1.27616	0.378165	-3.3746	0.000739236	0.00810567
FAM49B	177.443	1.01611	0.301238	3.37312	0.000743223	0.00813309
KLHL12	67.635	-1.38756	0.411345	-3.37322	0.000742942	0.00813309
ZNF263	39.7209	-1.62543	0.481934	-3.37273	0.000744268	0.00813639
CWC15	268.733	0.998971	0.29645	3.36978	0.000752277	0.00821574
NBPF8	9.63658	-2.29724	0.682184	-3.36748	0.000758575	0.00827318
ZNF16	22.1969	-1.89358	0.562341	-3.36731	0.000759049	0.00827318
ISG15	345.558	0.987892	0.293665	3.36401	0.000768192	0.00835619
MGEA5	155.465	-1.07157	0.318528	-3.36414	0.000767836	0.00835619
MRPL13	353.317	1.02441	0.304663	3.36244	0.000772565	0.00838722
TNRC6C-AS1	17.1195	-2.0327	0.604531	-3.36244	0.000772577	0.00838722
MAML2	22.7277	-1.87573	0.558045	-3.36125	0.000775917	0.00841064
CD59	208.662	1.07385	0.319539	3.36061	0.000777703	0.00841064
MTG2	30.966	-1.75008	0.520768	-3.36057	0.000777809	0.00841064
TNFRSF14	136.107	-1.08726	0.323505	-3.36086	0.000776991	0.00841064
C9orf89	178.789	1.16435	0.346522	3.36011	0.000779127	0.00841657
LRRC8B	65.1528	-1.33737	0.398255	-3.35807	0.000784883	0.00847039
DOC2A	13.4195	2.13656	0.636463	3.35693	0.000788141	0.00849717
MAP3K14	36.6312	-1.62965	0.485529	-3.35645	0.000789494	0.00850337
LINC01003	9.25981	2.27426	0.677682	3.35595	0.00079094	0.00851058
MRPL53	152.608	1.23646	0.368501	3.35537	0.000792599	0.00852005
P2RY10	63.4681	1.36343	0.40665	3.35283	0.000799903	0.00859012
ST3GAL1	118.292	-1.20432	0.359337	-3.35151	0.00080371	0.00862255
PRKCDBP	121.776	1.09861	0.327903	3.35039	0.000806969	0.00864903
TPST2	65.3451	1.31381	0.392247	3.34944	0.000809738	0.00867021
TAP1	722.576	-1.00053	0.298811	-3.34838	0.000812853	0.00869507
CALM3	703.178	0.849192	0.253855	3.34518	0.000822294	0.00878529
POLQ	28.266	-1.81126	0.541491	-3.34495	0.000822967	0.00878529
TAGLN3	5.90465	2.35046	0.70279	3.34447	0.000824404	0.00878529
GLO1	287.762	0.962402	0.287762	3.34444	0.000824499	0.00878529
UFM1	197.896	0.992425	0.296792	3.34384	0.000826274	0.00879564
RPUSD4	58.7347	-1.39645	0.417954	-3.34117	0.00083426	0.00887202
GLTSCR2	313.776	-0.993766	0.297515	-3.34022	0.000837116	0.00889375
TMA16	87.5371	1.2404	0.371507	3.33883	0.000841319	0.00892973
RIF1	56.4094	-1.39276	0.417585	-3.33527	0.000852175	0.00903619
PPP2R3C	212.765	1.01021	0.303031	3.3337	0.000857004	0.0090786
TCEB2	690.777	0.968721	0.290743	3.33188	0.000862625	0.00912931
TGIF2	72.9959	-1.29821	0.389909	-3.32952	0.000869966	0.00919811
CHPF2	30.2356	-1.82448	0.548179	-3.32825	0.000873944	0.00923124
YWHAE	280.158	0.919493	0.276345	3.32734	0.000876801	0.00925249
TBL1XR1	122.061	-1.10832	0.333521	-3.3231	0.000890222	0.00937603
COMMD3	197.156	1.14777	0.345387	3.32314	0.000890109	0.00937603
SF3B4	127.567	1.09346	0.329375	3.31981	0.000900776	0.00947807
IFT57	44.7945	1.4768	0.444961	3.31894	0.000903584	0.00949256
NDUFS5	852.305	1.04972	0.316291	3.31885	0.000903888	0.00949256
FBXW4	30.9993	-1.68408	0.507686	-3.31717	0.000909357	0.00953445
HNRNPL	89.6096	1.27761	0.385191	3.31682	0.00091049	0.00953445
C14orf119	276.133	0.933114	0.281308	3.31705	0.00090973	0.00953445
GSDMD	175.03	-1.03366	0.311829	-3.31481	0.000917043	0.00959389
C12orf65	153.838	1.09204	0.329522	3.314	0.000919712	0.00961262
PDCD6	340.812	1.00494	0.303267	3.31372	0.000920645	0.00961318
NFE2L2	121.925	1.11348	0.336342	3.31055	0.000931134	0.00971344
GPATCH3	34.1603	-1.67073	0.504825	-3.30952	0.000934547	0.00973976
CD93	6.74081	-2.32399	0.702351	-3.30887	0.000936742	0.00975335
LCP2	125.722	1.19566	0.361645	3.30617	0.000945804	0.00983833
WDR59	45.583	-1.47407	0.446013	-3.305	0.000949762	0.00987013
NSRP1	147.927	1.07288	0.32472	3.30402	0.000953089	0.0098924
TXNL4A	377.634	1.02671	0.310763	3.30384	0.000953713	0.0098924
TIMELESS	32.3739	-1.74325	0.527901	-3.30224	0.000959172	0.00992698
NCKAP1L	78.9677	-1.26735	0.383785	-3.30224	0.000959143	0.00992698
DNAJC12	260.8	0.97214	0.294404	3.30206	0.000959769	0.00992698
SCAP	34.6603	-1.62901	0.49362	-3.30013	0.000966386	0.00998599
HES4	18.7395	1.89235	0.573537	3.29945	0.000968752	0.00999156
CAPZB	421.957	0.875195	0.265243	3.29959	0.00096825	0.00999156
MXRA7	30.9051	1.62473	0.49272	3.29747	0.000975599	0.0100527
YTHDF2	201.408	0.965208	0.292892	3.29544	0.000982686	0.0101162
FAM111A	109.584	-1.1232	0.341075	-3.29311	0.000990848	0.0101907
SMAP1	83.9999	1.21962	0.370532	3.29153	0.00099644	0.0102289
NDUFS4	233.175	1.0305	0.313052	3.29178	0.000995559	0.0102289
TMEM104	19.9535	-1.90102	0.577776	-3.29023	0.00100105	0.010257
SQLE	82.6768	1.2224	0.3715	3.29045	0.00100027	0.010257
RAD54L	29.7995	-1.70874	0.519768	-3.28751	0.00101076	0.0103468
CCDC84	180.863	1.08826	0.331322	3.28459	0.00102131	0.0104369
PPFIA1	37.243	-1.56668	0.476986	-3.28455	0.00102147	0.0104369
MTOR	21.6675	-1.86986	0.569869	-3.28122	0.0010336	0.010551
ATP6V0A1	17.2577	-1.99099	0.607105	-3.27949	0.00103997	0.0106061
KIF15	56.9412	-1.40805	0.429632	-3.27733	0.00104794	0.0106774
ABLIM1	152.173	-1.11717	0.340966	-3.27649	0.00105106	0.0106993
TICRR	14.2308	-2.07324	0.63304	-3.27505	0.00105645	0.0107442
MAST3	45.9195	-1.45472	0.444269	-3.27441	0.00105884	0.0107485
PEX13	22.7593	1.77923	0.543359	3.27451	0.00105846	0.0107485
CAMTA1	83.3288	1.27149	0.388374	3.27388	0.00106082	0.0107497
PCMT1	433.258	0.870121	0.265779	3.27385	0.00106092	0.0107497
CRY2	15.4768	-2.05044	0.626502	-3.27283	0.00106476	0.0107786
DUSP1	20.5994	1.87706	0.573894	3.27074	0.00107265	0.0108484
SIDT2	14.7141	-2.04808	0.626378	-3.26972	0.00107653	0.0108575
WDR26	71.7284	-1.27892	0.391131	-3.2698	0.00107624	0.0108575
THAP1	35.844	1.54325	0.471932	3.27007	0.0010752	0.0108575
STMN1	3161.72	0.871275	0.266519	3.2691	0.00107891	0.0108674
MYBL2	60.882	-1.49766	0.458147	-3.26895	0.00107949	0.0108674
MCM7	352.007	-1.0689	0.32715	-3.26732	0.0010857	0.0109198
SNX2	134.848	1.04264	0.319243	3.26596	0.00109094	0.0109224
CAPZA2	188.903	0.989392	0.302905	3.26635	0.00108944	0.0109224
NDFIP1	236.333	1.03948	0.318199	3.26675	0.0010879	0.0109224
KIAA0100	81.712	-1.36125	0.416799	-3.26596	0.00109093	0.0109224
KPNA2	584.274	0.846155	0.259075	3.26607	0.00109053	0.0109224
CD3G	177.147	1.07019	0.327818	3.26459	0.00109623	0.0109653
HSBP1L1	32.7808	1.63062	0.499755	3.26285	0.00110299	0.0110228
LAGE3	105.836	1.18806	0.364168	3.26241	0.00110471	0.0110299
FAM208A	72.0929	-1.27028	0.389488	-3.26142	0.00110855	0.0110582
ATP5G1	379.973	1.00242	0.307596	3.25887	0.00111855	0.0111478
PHAX	79.5236	1.19508	0.366874	3.25746	0.00112415	0.0111933
SPG11	54.8809	-1.3799	0.423646	-3.2572	0.00112516	0.0111933
LGALS3	164.284	1.01931	0.313033	3.25623	0.00112901	0.0112214
B2M	35860.9	0.812409	0.249523	3.25585	0.00113052	0.0112262
ENTPD6	82.5543	-1.44083	0.442596	-3.25539	0.00113235	0.0112342
TMEM242	87.9145	1.18248	0.363438	3.2536	0.00113951	0.0112855
GOLGA3	33.7383	-1.62015	0.497957	-3.25359	0.00113958	0.0112855
RBMX2	57.2121	1.36823	0.420857	3.25106	0.00114975	0.0113758
ARV1	69.2865	1.24143	0.381971	3.25006	0.0011538	0.0114056
LOC728323	17.2099	2.00554	0.617444	3.24813	0.00116166	0.0114523
CBX7	34.4479	-1.58688	0.488509	-3.24842	0.00116048	0.0114523
RPL41	144.728	1.15355	0.355116	3.24837	0.00116069	0.0114523
GAPVD1	57.5043	-1.45936	0.449699	-3.2452	0.0011737	0.0115606
C1GALT1C1	86.7456	1.1911	0.367083	3.24476	0.00117548	0.0115677
ARHGAP11B	21.2903	-1.86968	0.576542	-3.24291	0.00118314	0.0116326
TP53TG1	123.453	1.14964	0.354674	3.24141	0.00118941	0.0116733
IL32	2975.59	0.850779	0.262468	3.24145	0.00118921	0.0116733
TPCN2	14.552	-2.03221	0.627115	-3.24057	0.00119289	0.011697
DST	10.856	-2.16036	0.666914	-3.23934	0.00119805	0.011737
COPS3	141.848	1.03992	0.321163	3.23799	0.00120375	0.0117823
KIF1B	33.4687	-1.63704	0.505934	-3.23569	0.00121351	0.0118672
DNAH1	10.9705	-2.1608	0.66811	-3.23419	0.00121986	0.0119187
TMEM230	278.035	0.913253	0.282427	3.23359	0.00122244	0.0119332
STK35	15.3357	-2.01661	0.623798	-3.2328	0.00122585	0.0119559
SLC44A1	24.6887	-1.83188	0.566738	-3.23233	0.00122787	0.0119649
INPP5D	43.8299	-1.46577	0.453584	-3.23152	0.00123133	0.0119879
MAPK1IP1L	135.963	1.04553	0.32365	3.23042	0.0012361	0.012013
SRSF6	86.5676	-1.30427	0.40373	-3.23054	0.00123556	0.012013
ZSWIM7	57.8995	1.41114	0.437242	3.22737	0.00124934	0.0121309
CDK5RAP3	216.257	-0.950939	0.294799	-3.22572	0.00125655	0.0121901
PSMD8	573.406	0.889496	0.275852	3.22454	0.00126177	0.0122227
PCNT	67.3526	-1.27344	0.394965	-3.2242	0.00126326	0.0122227
STK17A	290.104	0.88947	0.275859	3.22437	0.00126252	0.0122227
ANAPC16	807.763	0.862787	0.26772	3.22272	0.00126979	0.0122528
CDC42	198.198	1.00269	0.311153	3.22248	0.00127085	0.0122528
PLP2	394.252	0.919515	0.285289	3.2231	0.00126813	0.0122528
MRPL3	201.955	0.967738	0.300308	3.22249	0.00127084	0.0122528
HERC2	37.8084	-1.53375	0.475997	-3.22218	0.00127219	0.0122549
PCBD1	101.2	1.20933	0.375396	3.22148	0.00127532	0.0122577
FTL	7667.4	0.844243	0.262077	3.22136	0.00127584	0.0122577
EMD	103.58	1.10661	0.343501	3.22156	0.00127494	0.0122577
FES	35.8153	-1.60987	0.500018	-3.21962	0.0012836	0.0123114
CYB5A	108.432	1.19114	0.36997	3.21954	0.00128396	0.0123114
MIR3661	26.85	1.68594	0.523691	3.21935	0.00128481	0.0123114
PARK7	975.454	0.845953	0.262834	3.21859	0.00128824	0.0123335
GTF2B	130.777	1.14488	0.355817	3.21761	0.00129264	0.0123648
DNAJB9	61.2807	1.28955	0.400813	3.21733	0.0012939	0.0123661
HAUS4	126.669	-1.11181	0.34576	-3.21556	0.0013019	0.0124317
PHPT1	559.222	0.897512	0.279144	3.21523	0.00130339	0.0124351
TMCO1	330.213	0.963247	0.299654	3.21453	0.0013066	0.0124548
FAM115C	34.7177	-1.60807	0.500546	-3.21263	0.00131527	0.0125266
PTPN14	61.9189	-1.32386	0.412117	-3.21234	0.00131657	0.012528
ATP5G3	999.3	0.970351	0.302124	3.21176	0.00131924	0.0125316
ABI1	151.359	1.01796	0.316937	3.21186	0.00131877	0.0125316
TMSB4X	16182.1	0.818044	0.254736	3.21134	0.00132119	0.0125393
JRK	19.5107	-1.86471	0.580757	-3.21083	0.00132352	0.0125505
HNRNPK	926.988	0.840968	0.262298	3.20615	0.00134523	0.0127453
MBTPS1	36.7568	-1.54032	0.480488	-3.20574	0.00134718	0.0127527
TIMM21	49.717	1.41623	0.441978	3.2043	0.00135393	0.0128056
LDHA	2763.97	0.810935	0.253181	3.20298	0.00136013	0.012842
TONSL	12.9568	-2.07136	0.646664	-3.20314	0.00135936	0.012842
UTP20	15.3118	-1.98147	0.618758	-3.20234	0.00136315	0.0128595
RFWD3	44.6134	-1.45413	0.45426	-3.2011	0.00136905	0.0128869
HIF1A-AS1	42.4191	1.58432	0.494987	3.20074	0.00137077	0.0128869
GRINA	72.5424	1.25473	0.391923	3.20148	0.00136724	0.0128869
EXOC4	46.8344	-1.425	0.445186	-3.20091	0.00136996	0.0128869
ZCRB1	431.267	0.939246	0.293553	3.19958	0.00137627	0.0129275
HIPK2	46.1946	-1.4683	0.459131	-3.198	0.00138384	0.0129763
LYPLAL1	114.894	1.13342	0.354404	3.19811	0.00138332	0.0129763
LINC01021	5.14315	2.2451	0.702287	3.19684	0.00138942	0.0130175
TACC3	159.242	-1.14365	0.357776	-3.19655	0.00139082	0.0130195
ZNF234	17.3414	-1.93076	0.604809	-3.19234	0.00141123	0.0131885
ZNF22	88.0752	1.14142	0.35755	3.19233	0.00141129	0.0131885
UHMK1	79.3208	-1.23795	0.387883	-3.19156	0.00141509	0.0132127
STAT3	195.586	-1.05029	0.329161	-3.19081	0.00141876	0.0132357
MTHFD1L	91.1231	-1.17631	0.368747	-3.19002	0.00142263	0.0132605
TPX2	227.358	-0.931215	0.291942	-3.18972	0.00142411	0.013263
TRPC4AP	108.659	-1.29481	0.406203	-3.18759	0.00143464	0.0133497
NSL1	122.208	1.03999	0.326301	3.18721	0.00143651	0.0133558
GK5	17.7647	-1.92422	0.603884	-3.18641	0.00144048	0.0133813
PPP1R35	105.433	1.14284	0.358841	3.18482	0.00144846	0.013444
MYO1C	28.154	-1.6844	0.528954	-3.1844	0.00145056	0.0134521
WDR47	21.0583	-1.8094	0.568418	-3.18322	0.00145647	0.0134955
MID1IP1	158.8	0.988024	0.310602	3.18099	0.00146772	0.0135882
PRIM1	134.006	1.12249	0.353132	3.17868	0.00147949	0.0136856
WDR83	323.184	1.01445	0.319211	3.17801	0.00148291	0.0136941
MYL12A	2454.64	0.797078	0.250792	3.17825	0.00148168	0.0136941
GALNT10	42.5713	-1.44768	0.455678	-3.17699	0.00148814	0.0137308
SEC11A	301.121	0.887261	0.279472	3.17477	0.00149954	0.0138243
C5orf15	54.4809	1.35185	0.426133	3.17237	0.00151201	0.0139275
TSEN15	230.613	0.918342	0.28962	3.17085	0.00151992	0.0139841
MCM6	330.546	-0.974544	0.307359	-3.1707	0.00152071	0.0139841
RB1CC1	46.8844	-1.43263	0.452026	-3.16934	0.00152785	0.014038
CD69	386.141	0.837557	0.264291	3.16907	0.00152927	0.0140393
DGCR2	22.6688	-1.76828	0.558094	-3.16842	0.00153268	0.0140572
NUCKS1	229.847	0.973551	0.307287	3.16821	0.00153379	0.0140572
PERP	87.2295	1.17764	0.371768	3.16767	0.00153666	0.0140717
TAF12	143.44	1.0237	0.323571	3.16375	0.00155753	0.0141917
ATP1B3	442.453	0.839883	0.265404	3.16455	0.00155322	0.0141917
HNRNPA1	40.9413	-1.45715	0.460514	-3.16418	0.00155522	0.0141917
DYNLT3	89.5922	1.12197	0.354634	3.16374	0.00155755	0.0141917
TIAM1	45.6357	-1.40501	0.444027	-3.16425	0.00155484	0.0141917
KPNA6	64.5826	-1.25836	0.39764	-3.16458	0.00155307	0.0141917
SF3A2	41.0596	1.45191	0.459062	3.16278	0.00156272	0.014227
LITAF	255.326	0.886387	0.28041	3.16104	0.00157205	0.0143
RAB5A	89.2636	1.12659	0.356511	3.16005	0.00157741	0.014325
CCND2	394.688	-0.873048	0.276258	-3.16027	0.00157624	0.014325
TOPORS	67.5533	1.21505	0.38464	3.15893	0.00158352	0.0143686
ATG2A	11.6158	-2.07761	0.658071	-3.15712	0.00159336	0.0144459
USP20	49.7756	-1.37532	0.435775	-3.15602	0.00159937	0.0144526
VAPA	428.682	0.84605	0.268068	3.1561	0.00159891	0.0144526
KIAA0368	40.1772	-1.45757	0.461755	-3.15659	0.00159624	0.0144526
HINT1	1769.45	0.911301	0.28875	3.15602	0.00159939	0.0144526
POLR2J	184.304	0.987935	0.31315	3.15483	0.0016059	0.0144995
C12orf75	501.018	0.834869	0.264681	3.15425	0.00160913	0.0145166
LDOC1	27.1872	1.68627	0.534665	3.15388	0.00161115	0.0145229
SUV39H1	58.6856	-1.39852	0.443519	-3.15323	0.00161476	0.0145435
SNAPIN	155.81	1.02094	0.324029	3.15077	0.00162841	0.0146543
PDXP	39.6031	1.53846	0.48833	3.15046	0.00163014	0.0146578
GNB2L1	3507.75	-0.835865	0.265404	-3.14941	0.00163602	0.0146986
SNAPC1	79.7837	1.1639	0.369649	3.14865	0.00164025	0.0147246
YIPF6	71.5453	1.22104	0.387861	3.14814	0.0016431	0.0147373
PTER	24.1379	1.67642	0.532548	3.14792	0.00164436	0.0147373
TMEM164	14.2237	-1.98827	0.631693	-3.14752	0.00164663	0.0147455
LAPTM5	722.946	0.859883	0.273241	3.14697	0.00164971	0.0147611
NAE1	280.05	0.871412	0.276947	3.14649	0.00165242	0.0147612
BET1	65.9806	1.24462	0.395535	3.14668	0.00165133	0.0147612
IDE	20.5247	-1.79609	0.570918	-3.14597	0.00165538	0.0147755
BAP1	52.2745	-1.40973	0.448384	-3.14403	0.00166641	0.0148618
OCIAD2	344.147	0.892114	0.283771	3.14378	0.00166782	0.0148623
RPS15	624.605	0.887786	0.282428	3.14341	0.00166993	0.014869
CCDC167	218.872	1.04282	0.332042	3.14063	0.00168585	0.0149986
ABCC1	39.9677	-1.45414	0.463256	-3.13894	0.00169559	0.015073
KDM3A	35.4312	-1.52232	0.485276	-3.13702	0.00170677	0.01516
TRIM66	13.5113	-1.99871	0.637191	-3.13676	0.00170828	0.0151612
EIF3L	628.258	-0.798958	0.254732	-3.13646	0.00170999	0.0151641
FAM195B	131.336	-1.10815	0.353484	-3.13495	0.00171885	0.0152302
SAFB	114.668	-1.13358	0.361718	-3.13389	0.00172507	0.015273
ZNF700	28.323	-1.69606	0.5413	-3.13332	0.00172843	0.0152904
DGKE	31.4921	-1.56919	0.501131	-3.1313	0.00174036	0.0153835
NACC2	16.4404	-1.89838	0.606717	-3.12894	0.00175439	0.015495
DPM1	170.779	1.08998	0.348456	3.12802	0.00175988	0.0155309
VWA5A	63.4748	-1.29809	0.415069	-3.12741	0.00176354	0.0155507
RMI2	139.523	1.01742	0.325353	3.12714	0.00176519	0.0155527
PTGES3	641.574	0.796122	0.254666	3.12614	0.00177119	0.0155849
UBXN1	303.566	-0.909347	0.290893	-3.12605	0.00177169	0.0155849
HERPUD1	795.655	0.76816	0.245793	3.12523	0.00177664	0.0156034
MAGOHB	75.6062	1.17522	0.376035	3.12529	0.00177633	0.0156034
PLXNA3	7.31902	-2.17879	0.697467	-3.12386	0.00178498	0.015664
MTX3	38.1745	-1.49126	0.477471	-3.12325	0.00178863	0.0156835
FAM175A	116.803	1.17197	0.375316	3.12262	0.00179249	0.0156977
SKIV2L	53.1598	-1.34555	0.430919	-3.12252	0.00179312	0.0156977
ANKRD37	27.7568	1.60998	0.515675	3.12208	0.00179575	0.0157082
CEP250	53.7399	-1.33078	0.426357	-3.12129	0.00180061	0.0157236
MICAL1	23.3112	-1.71302	0.54885	-3.12112	0.00180166	0.0157236
DUSP11	92.8968	1.09842	0.351934	3.12109	0.00180183	0.0157236
EXOSC1	277.131	1.00655	0.322557	3.12054	0.00180518	0.0157403
PKD1	14.5477	-1.9665	0.630278	-3.12005	0.00180821	0.0157423
PLGRKT	149.767	1.08696	0.34838	3.12004	0.00180828	0.0157423
CHPT1	74.6986	1.17737	0.377774	3.11661	0.00182944	0.0159138
SNRNP27	148.13	1.04587	0.335647	3.11599	0.00183326	0.0159344
CCL18	56.6523	1.33412	0.428207	3.11561	0.00183565	0.0159425
TRIM39	17.7146	-1.91556	0.614983	-3.11481	0.00184064	0.0159731
LSM6	187.87	1.01891	0.32729	3.11318	0.00185082	0.0160488
GIT1	44.1106	-1.52228	0.489077	-3.11255	0.00185479	0.0160519
KCNK5	14.2307	-1.99181	0.639955	-3.11242	0.00185559	0.0160519
VLDLR	19.5078	-1.80196	0.578934	-3.11255	0.00185481	0.0160519
CENPQ	45.6239	1.35027	0.433872	3.11213	0.00185741	0.016055
USP4	101.65	-1.12922	0.363084	-3.11009	0.0018703	0.0161521
BLZF1	15.9685	1.90706	0.613225	3.10989	0.00187159	0.0161521
SEC16A	57.1195	-1.29897	0.417784	-3.10919	0.00187599	0.0161773
EXT2	52.6506	-1.50214	0.483299	-3.1081	0.00188292	0.0162242
MKI67	331.782	-0.843885	0.271636	-3.10667	0.00189205	0.0162846
TLN1	225.097	-0.917877	0.295466	-3.10654	0.0018929	0.0162846
EIF2S3	156.359	-0.984035	0.316801	-3.10616	0.00189536	0.0162915
ALOX5AP	669.151	0.841755	0.271034	3.10572	0.00189817	0.0162915
GAA	29.0966	-1.61613	0.520364	-3.10576	0.00189789	0.0162915
RNF31	46.9109	-1.44868	0.466691	-3.10414	0.00190832	0.0163658
SOS1	80.6991	-1.15688	0.372729	-3.10381	0.00191046	0.0163713
GTPBP2	61.2845	-1.26402	0.407382	-3.10279	0.00191705	0.0164149
UQCRH	516.228	0.956417	0.308293	3.1023	0.00192026	0.0164295
FBRS	33.6543	-1.51898	0.489909	-3.10054	0.00193168	0.0165015
LRP8	35.4071	-1.49825	0.483198	-3.10069	0.00193072	0.0165015
P2RX5-TAX1BP3	141.239	1.04774	0.338118	3.09875	0.00194337	0.0165884
KLHL21	25.3142	-1.65954	0.535781	-3.09741	0.00195217	0.0166328
NFAT5	60.6267	-1.28517	0.414899	-3.09756	0.00195121	0.0166328
KANSL1-AS1	30.6739	1.54274	0.498097	3.09727	0.00195314	0.0166328
SLC46A1	15.5143	-1.91482	0.618282	-3.097	0.0019549	0.0166349
RHEB	109.394	1.16006	0.374756	3.09551	0.00196472	0.0166925
EDF1	495.696	0.900453	0.290869	3.09573	0.0019633	0.0166925
CCDC25	163.451	1.01338	0.327405	3.09518	0.00196692	0.0166982
MGST3	119.67	1.07794	0.348338	3.09454	0.0019712	0.0167215
SEMA4D	125.039	-1.03383	0.33417	-3.09373	0.00197658	0.0167543
FADS1	80.1906	1.13525	0.36712	3.09232	0.001986	0.016821
TMEM116	50.6888	1.29808	0.419866	3.09164	0.00199053	0.0168334
NIPAL3	82.2131	-1.18508	0.383299	-3.09178	0.0019896	0.0168334
CLPTM1	31.8066	1.6181	0.523639	3.0901	0.00200087	0.016902
IKZF1	181.288	-0.967292	0.313042	-3.08998	0.00200173	0.016902
LIG1	86.7511	-1.20177	0.389044	-3.08902	0.00200815	0.0169431
LDOC1L	9.30958	-2.1113	0.683654	-3.08826	0.00201331	0.0169735
CCDC115	93.4729	1.12747	0.365218	3.08712	0.00202108	0.0170113
C15orf61	56.3848	1.39482	0.451794	3.0873	0.00201983	0.0170113
IFT52	40.5718	1.43575	0.465107	3.08691	0.00202246	0.0170113
METTL23	194.686	0.936518	0.303503	3.0857	0.00203076	0.0170681
LOC100506548	65.4776	-1.23376	0.399919	-3.08501	0.00203542	0.0170941
AMBRA1	19.6656	-1.78542	0.578922	-3.08404	0.00204212	0.0171372
TAP2	52.1807	-1.37873	0.447255	-3.08265	0.0020517	0.0172044
MIEF1	41.412	-1.45605	0.472494	-3.08163	0.00205872	0.0172501
TIPRL	227.574	0.996615	0.323431	3.08138	0.00206041	0.017251
RNFT1	60.4238	1.25374	0.407013	3.08034	0.00206765	0.0172785
ADARB1	55.0858	-1.28863	0.418306	-3.08059	0.00206589	0.0172785
SP2	9.33884	2.08394	0.676554	3.08023	0.00206843	0.0172785
PYCR2	245.554	0.942624	0.30608	3.07967	0.0020723	0.0172976
IL1RN	96.8219	1.11535	0.362497	3.07686	0.00209197	0.0174485
KIF3A	84.6103	1.21554	0.395105	3.07649	0.00209451	0.0174564
SLC25A44	73.6555	-1.25789	0.409111	-3.07469	0.00210724	0.0175491
CDC73	65.0402	1.21499	0.395473	3.07224	0.00212459	0.017677
CCDC88C	47.1454	-1.34453	0.437663	-3.07207	0.00212583	0.017677
DYRK4	55.4978	1.31015	0.426648	3.07081	0.00213482	0.0177383
FAM206A	41.6759	1.36895	0.445899	3.07008	0.00214002	0.017768
FLII	89.5878	-1.11525	0.363348	-3.06938	0.00214502	0.0177825
FCHSD1	34.0006	-1.53671	0.500644	-3.06948	0.00214435	0.0177825
IMP3	199.167	0.920793	0.300283	3.06642	0.00216637	0.0179324
CCDC53	171.614	0.954482	0.311249	3.06662	0.00216495	0.0179324
HIST1H2AM	14.4769	1.91137	0.623566	3.06523	0.00217501	0.0179903
ZC3H11A	51.5437	-1.30505	0.426021	-3.06335	0.00218875	0.01808
MDN1	41.3182	-1.40116	0.457404	-3.06329	0.00218917	0.01808
MRPL40	180.807	1.01324	0.330874	3.06232	0.00219629	0.0181252
KDM1A	99.2431	-1.08449	0.354366	-3.06038	0.00221059	0.0182157
UNC13D	49.3998	-1.35439	0.442546	-3.06046	0.00221	0.0182157
TCOF1	45.095	-1.36011	0.444467	-3.0601	0.00221265	0.018219
HCG26	17.6361	-1.82594	0.596982	-3.05862	0.00222362	0.0182956
PYROXD1	85.9548	-1.15618	0.378083	-3.058	0.00222822	0.0183151
CCNK	46.0301	1.39883	0.457456	3.05785	0.00222934	0.0183151
PSMC2	350.702	0.816919	0.267492	3.05399	0.00225817	0.018538
MLKL	30.6344	-1.53437	0.502771	-3.05183	0.00227449	0.018658
MTR	45.5097	-1.36168	0.446283	-3.05115	0.00227969	0.0186726
PCGF1	61.6605	1.2628	0.413846	3.05136	0.00227804	0.0186726
LSM7	210.751	0.974205	0.319331	3.05077	0.00228258	0.0186823
AK6	192.133	0.999321	0.327721	3.04931	0.00229368	0.0187592
COL9A2	39.9898	-1.45297	0.476617	-3.04851	0.00229979	0.0187951
SMARCA5	146.657	-1.0088	0.331079	-3.047	0.00231139	0.0188758
GIGYF2	62.0777	-1.22457	0.402032	-3.04596	0.00231938	0.0189128
TRRAP	21.4675	-1.72119	0.565144	-3.04558	0.00232234	0.0189128
COPA	92.1775	-1.20364	0.395217	-3.04551	0.00232284	0.0189128
CDAN1	21.4968	-1.7688	0.580736	-3.04578	0.00232076	0.0189128
KLF9	26.4665	-1.60659	0.527614	-3.04502	0.00232664	0.0189297
ACLY	79.2184	-1.1539	0.378995	-3.04464	0.00232957	0.0189394
ETS1	213.543	-0.91927	0.302026	-3.04368	0.00233701	0.0189717
RAB11A	340.923	0.826953	0.271682	3.04383	0.00233587	0.0189717
IQSEC1	41.1662	-1.53647	0.504886	-3.0432	0.00234076	0.018974
TP53INP1	28.9079	-1.56807	0.515241	-3.04338	0.00233935	0.018974
CEP192	40.2649	-1.41359	0.464556	-3.04288	0.00234323	0.01898
CENPW	181.636	1.05366	0.346326	3.04239	0.0023471	0.0189821
APOBEC3B	30.4565	1.57643	0.51819	3.04218	0.0023487	0.0189821
ZACN	12.3367	-2.02812	0.666641	-3.0423	0.00234774	0.0189821
CLUH	10.7371	-2.03833	0.670178	-3.04148	0.0023542	0.0190125
DHX9	93.5137	-1.10812	0.364366	-3.04122	0.00235622	0.0190148
FUK	13.8591	-1.95326	0.642489	-3.04015	0.00236462	0.0190686
ZMYM5	51.7231	1.28176	0.42171	3.03944	0.00237015	0.0190991
TMEM71	143.248	0.955044	0.314402	3.03766	0.00238425	0.0191986
NCKIPSD	38.2635	-1.48206	0.488218	-3.03565	0.00240016	0.0193124
DCUN1D2	15.3091	-1.90369	0.627882	-3.03192	0.00243005	0.0195386
FAM193B	21.5065	-1.70723	0.563412	-3.03016	0.00244425	0.0196239
TP53BP1	27.2695	-1.58432	0.522839	-3.03023	0.00244365	0.0196239
ECE1	64.7581	-1.26517	0.417588	-3.02971	0.00244786	0.0196385
FOCAD	35.7451	-1.4467	0.478138	-3.0257	0.00248056	0.0198793
SH2B3	19.801	-1.7394	0.574895	-3.02559	0.0024815	0.0198793
ZFYVE1	16.1833	-1.83672	0.607315	-3.02432	0.0024919	0.0199479
PARP1	241.322	-0.869833	0.287689	-3.02352	0.00249854	0.0199719
PCNP	267.199	0.866515	0.286581	3.02363	0.00249765	0.0199719
WASF2	119.777	-1.01149	0.334605	-3.02294	0.00250328	0.0199952
TRIM37	28.3563	-1.60783	0.532394	-3.01999	0.00252781	0.0201764
FLNB	21.4827	-1.70378	0.564431	-3.01858	0.00253966	0.0202562
FAM204A	100.476	1.04467	0.346107	3.01835	0.00254159	0.0202569
DHTKD1	33.7407	-1.4926	0.494666	-3.0174	0.00254957	0.0203056
MESDC2	173.477	0.918564	0.304492	3.01671	0.00255532	0.0203366
PLEKHG4	18.7673	-1.76969	0.58677	-3.01598	0.00256152	0.0203712
IL23A	88.386	1.10157	0.36535	3.0151	0.00256893	0.0204152
NOTCH1	28.8171	-1.55985	0.517393	-3.01482	0.00257129	0.0204192
CCDC58	62.6226	1.23108	0.408531	3.01343	0.0025831	0.0204981
TIFA	148.563	0.965571	0.320506	3.01264	0.00258984	0.0205366
DCTD	118.694	1.0022	0.332764	3.01176	0.0025974	0.0205817
GTF3C6	233.613	0.989932	0.328733	3.01136	0.00260084	0.0205941
CXCR6	96.053	1.04919	0.34894	3.00678	0.00264028	0.0208762
PLAU	4.66699	2.10641	0.700546	3.00681	0.00264007	0.0208762
CHCHD4	47.8386	1.43311	0.477033	3.00422	0.00266267	0.0210027
ZCCHC9	97.1754	1.06342	0.353946	3.00448	0.00266034	0.0210027
MAT2B	335.069	0.833198	0.277359	3.00404	0.00266422	0.0210027
SPTBN1	104.718	-1.09585	0.364716	-3.00467	0.00265873	0.0210027
TNPO2	23.5806	-1.64183	0.546575	-3.00385	0.00266588	0.0210027
PREX1	27.4525	-1.56402	0.520794	-3.00315	0.00267199	0.0210357
RPS28	258.992	0.955357	0.318163	3.00273	0.00267574	0.02105
LTB	336.799	0.874508	0.291271	3.00238	0.00267873	0.0210585
BDP1	112.479	-1.0622	0.353935	-3.00111	0.00269001	0.0211168
SLC20A1	69.7107	-1.16915	0.389552	-3.00128	0.00268846	0.0211168
NDUFAF2	42.9578	1.41664	0.472116	3.00062	0.00269433	0.0211355
EVL	234.702	0.860099	0.286952	2.99736	0.00272331	0.0213475
PRPF3	56.7868	-1.28051	0.427302	-2.99674	0.00272886	0.0213605
CCDC90B	205.629	0.930809	0.310602	2.99679	0.00272842	0.0213605
PABPC1	1623.46	-0.805114	0.268729	-2.99601	0.00273534	0.0213958
TRPV1	5.48765	-2.10483	0.702656	-2.99553	0.00273969	0.0214146
HINT2	223.613	1.00656	0.336143	2.99444	0.00274947	0.0214757
LINC00116	70.3725	1.14145	0.381468	2.99226	0.00276917	0.0216142
BCOR	40.7414	-1.3826	0.462336	-2.99046	0.00278557	0.0217266
EID1	588.472	0.792474	0.265027	2.99016	0.00278828	0.0217323
CCNB2	392.657	0.830815	0.277898	2.98964	0.00279306	0.0217386
SIN3A	30.2433	-1.51748	0.507563	-2.98973	0.00279228	0.0217386
TNPO3	66.7164	-1.27187	0.425669	-2.98792	0.0028088	0.0218455
FKBP5	119.544	-1.03256	0.346179	-2.98274	0.0028568	0.0222031
C1orf43	369.852	0.820023	0.275007	2.98183	0.00286535	0.0222537
ACOT13	221.089	0.892244	0.299346	2.98064	0.00287642	0.0223239
RANBP1	352.642	0.824811	0.276854	2.97922	0.0028898	0.0224037
QSOX1	50.9741	-1.4485	0.486219	-2.97912	0.0028908	0.0224037
YBX3	104.9	1.04848	0.351997	2.97865	0.00289524	0.0224079
TMEM170A	33.9943	1.42924	0.479831	2.97863	0.00289544	0.0224079
NUF2	155.621	0.946117	0.317681	2.9782	0.00289951	0.0224235
GPN3	129.502	1.0531	0.353766	2.97684	0.00291235	0.022507
RPS13	1067.61	0.933822	0.313827	2.9756	0.00292416	0.0225823
AMICA1	860.502	-0.754784	0.253841	-2.97346	0.00294465	0.0227245
CAMTA2	174.262	0.919963	0.309583	2.97162	0.00296235	0.0228333
XYLT1	14.7949	-1.84637	0.621348	-2.97156	0.00296293	0.0228333
AP4B1	51.0758	-1.38355	0.465824	-2.97012	0.00297688	0.0229003
OSTC	212.064	0.959645	0.323109	2.97003	0.00297767	0.0229003
SPAG5	78.0434	-1.13956	0.383714	-2.9698	0.00297992	0.0229003
IPO13	21.1614	-1.70354	0.573622	-2.9698	0.00297998	0.0229003
AHI1	215.34	0.906174	0.305218	2.96894	0.0029883	0.022948
FIZ1	5.73377	2.0846	0.702353	2.96803	0.00299715	0.0229999
AEBP1	15.5854	-1.83529	0.618412	-2.96775	0.00299987	0.0230042
ZNF132	6.94322	-2.07742	0.700046	-2.96754	0.00300191	0.0230042
SLC1A4	105.679	-1.07397	0.362195	-2.96516	0.00302521	0.0231665
MXD1	21.5986	-1.65963	0.560022	-2.96351	0.00304152	0.0232744
NABP2	52.2471	1.28387	0.433257	2.9633	0.00304356	0.0232744
NUP37	179.655	0.917013	0.309498	2.96291	0.00304749	0.0232881
ERCC3	59.6346	-1.23143	0.415699	-2.96231	0.00305345	0.0233073
IPO9	59.3748	-1.20865	0.408021	-2.96222	0.00305425	0.0233073
PEX5	15.8787	-1.80665	0.610009	-2.96167	0.00305973	0.0233328
NCAPG	127.11	-1.01436	0.342563	-2.9611	0.00306542	0.02336
SIGMAR1	175.056	0.975407	0.329468	2.96055	0.00307086	0.0233851
LOC100506100	68.4191	1.15618	0.390574	2.96021	0.00307433	0.0233953
CASP2	76.0269	-1.23729	0.41807	-2.95953	0.00308113	0.0234145
PHF10	70.8989	1.12321	0.379498	2.95973	0.00307907	0.0234145
GBP2	546.543	-0.895116	0.30258	-2.95828	0.0030936	0.0234929
FAM96A	315.85	0.832834	0.281752	2.95591	0.00311744	0.0236575
TAPBP	240.541	-0.900716	0.305013	-2.95304	0.00314659	0.0238622
LINC00342	13.6062	-1.91191	0.647629	-2.95216	0.00315555	0.0239136
PYHIN1	64.678	1.17707	0.398953	2.95041	0.00317357	0.0240335
TMEM126A	119.461	1.02089	0.346639	2.9451	0.00322853	0.0244328
BCR	26.5934	-1.55366	0.527671	-2.94437	0.00323612	0.0244564
BZRAP1	14.6635	-1.85023	0.628352	-2.94458	0.00323391	0.0244564
PIDD1	32.7475	-1.4763	0.501637	-2.94298	0.00325072	0.024516
CISD1	170.286	0.919472	0.312389	2.94336	0.00324675	0.024516
IFI16	461.028	0.784718	0.266623	2.94317	0.00324867	0.024516
ZC3HAV1	129.721	-1.08121	0.367706	-2.94043	0.00327757	0.0247014
MIB1	30.7654	-1.47941	0.503174	-2.94015	0.00328051	0.0247066
C6orf89	97.6504	-1.0398	0.353717	-2.93964	0.00328597	0.0247146
CD37	170.811	0.926261	0.315095	2.93962	0.0032861	0.0247146
SOX4	31.4114	1.52415	0.518557	2.93921	0.00329047	0.0247305
ZAP70	120.517	-0.99331	0.338012	-2.93868	0.00329611	0.0247425
CSDE1	178.455	-1.03312	0.351563	-2.93864	0.00329659	0.0247425
VDAC1	269.707	0.824469	0.280588	2.93836	0.00329953	0.0247476
RPS16P5	5.30184	-2.06358	0.702427	-2.93778	0.0033057	0.0247769
MPC1	93.7586	1.06069	0.36145	2.93453	0.00334049	0.0250205
C11orf68	72.3742	1.13613	0.387246	2.93386	0.00334777	0.0250579
PPM1G	239.236	-0.836244	0.285114	-2.93302	0.00335683	0.0250914
PRR13	366.622	0.857557	0.292367	2.93315	0.0033554	0.0250914
BTN2A1	47.8951	-1.27928	0.436314	-2.93202	0.00336767	0.0251552
ZNF75D	35.1428	-1.43137	0.488262	-2.93156	0.00337268	0.0251755
ZNF611	25.6995	-1.55621	0.531393	-2.92854	0.00340558	0.0253989
STAMBP	139.528	0.928065	0.31692	2.92839	0.00340725	0.0253989
SKA2	116.142	1.00827	0.344356	2.92799	0.00341158	0.0254139
EIF5A	132.822	0.978081	0.334133	2.92722	0.00342007	0.0254598
CNIH1	180.865	0.928695	0.317305	2.92682	0.00342446	0.0254751
NUP214	44.1228	-1.32288	0.45203	-2.92653	0.00342771	0.025482
ANXA1	108.584	1.01772	0.34792	2.92516	0.00344274	0.0255763
RAB11FIP4	24.3809	-1.58056	0.540394	-2.92484	0.00344635	0.0255858
SCRN2	91.9659	-1.04874	0.358608	-2.92447	0.00345043	0.0255987
BCL2A1	171.029	0.93403	0.319441	2.92395	0.00345623	0.0256243
EXOSC8	364.296	0.824211	0.281947	2.92328	0.00346367	0.0256621
EIF1	3476.93	0.811352	0.277588	2.92286	0.00346832	0.0256792
NUTF2	267.014	0.843381	0.288676	2.92155	0.00348299	0.0257704
JPX	50.0291	1.2413	0.425098	2.92003	0.00349999	0.0258786
PGRMC1	47.9481	1.24701	0.427121	2.91956	0.00350522	0.0258873
KIAA1147	23.4828	-1.5983	0.547456	-2.9195	0.0035059	0.0258873
ANKRD44-IT1	7.40696	-2.03344	0.696693	-2.9187	0.00351499	0.0259369
ATP13A3	41.1448	-1.44162	0.494026	-2.91811	0.00352162	0.0259684
C2orf76	31.1881	1.46323	0.501532	2.91752	0.00352832	0.0260003
TSPAN14	76.4446	-1.2602	0.432181	-2.91591	0.0035465	0.0261167
RAB9A	62.2119	1.16585	0.400033	2.91438	0.00356398	0.0262277
SLC8B1	17.7671	-1.71903	0.590062	-2.9133	0.00357632	0.0262642
MCM10	61.0747	-1.17525	0.403358	-2.91368	0.00357195	0.0262642
CHI3L2	8.51706	1.97464	0.677846	2.91311	0.00357853	0.0262642
TRAPPC2P1	34.9994	1.51146	0.518788	2.91344	0.00357472	0.0262642
GORASP1	38.2464	-1.38571	0.475806	-2.91235	0.00358718	0.0262953
ZBTB8OS	145.653	1.07931	0.370603	2.91232	0.00358758	0.0262953
TMLHE	20.6164	1.62011	0.556409	2.91173	0.00359436	0.0263274
MYO9A	22.3849	-1.64519	0.565072	-2.91146	0.00359744	0.0263323
C9orf131	5.25434	-2.04443	0.70226	-2.91122	0.00360022	0.0263328
HIP1R	12.1897	-1.90722	0.655259	-2.91064	0.00360686	0.0263328
PSAP	414.812	-1.04649	0.359542	-2.91062	0.00360713	0.0263328
CDK2AP2	755.357	0.803318	0.275984	2.91074	0.00360571	0.0263328
KIF18A	30.5893	1.44556	0.496699	2.91033	0.0036105	0.0263398
RMRP	4.47619	2.03491	0.699463	2.90924	0.00362306	0.0263962
ZNF396	4.47619	2.03491	0.699463	2.90924	0.00362306	0.0263962
GTPBP1	45.3376	-1.29472	0.445129	-2.90864	0.00363004	0.0264295
ZFYVE9	7.8218	-2.01362	0.692588	-2.90738	0.00364469	0.0265185
ZNF610	6.97912	2.02909	0.698249	2.90597	0.00366116	0.0266097
FRG1B	59.5403	1.16771	0.401841	2.90589	0.00366209	0.0266097
HMGB2	2145.84	0.752433	0.259015	2.90498	0.00367272	0.0266693
C12orf57	489.852	0.840575	0.289459	2.90395	0.00368483	0.0267394
MCM3AP-AS1	15.2543	-1.78235	0.613994	-2.90288	0.00369749	0.0268135
BLVRB	202.295	0.962985	0.331811	2.90221	0.00370545	0.0268535
PIP4K2B	33.0856	-1.43778	0.495456	-2.90194	0.0037086	0.0268585
MAVS	69.3334	-1.12208	0.387071	-2.89889	0.00374486	0.0270971
BCAP29	80.2747	1.06789	0.368397	2.89875	0.0037465	0.0270971
DDTL	107.029	1.11127	0.383526	2.8975	0.00376147	0.0271874
SS18L2	289.723	0.886844	0.306142	2.89684	0.00376944	0.0272271
EXOG	25.3712	-1.53816	0.531244	-2.8954	0.00378682	0.0273345
KAT6A	78.6134	-1.08826	0.375924	-2.89488	0.00379299	0.027361
COG8	20.6163	1.60826	0.55587	2.89323	0.003813	0.0274872
RAC1	268.309	0.90584	0.313155	2.89262	0.00382038	0.0275223
POP5	152.284	0.993885	0.343712	2.89162	0.00383257	0.027592
TNFAIP8	369.501	0.783673	0.271053	2.89122	0.00383751	0.0276094
OAS2	61.3916	-1.16142	0.401824	-2.89038	0.0038478	0.0276471
NAA20	165.376	0.959834	0.332068	2.89047	0.00384663	0.0276471
BMS1	90.5047	-1.10065	0.380852	-2.88997	0.00385283	0.027665
LOC100129931	25.1491	-1.55925	0.539822	-2.88845	0.00387145	0.0277805
SLC9A3R1	289.362	0.791914	0.27422	2.88788	0.00387852	0.027813
GABARAPL2	481.495	0.794378	0.27512	2.88739	0.00388451	0.0278377
IER5L	18.563	1.67041	0.578744	2.88627	0.00389833	0.0279164
LOC100507424	12.3014	-1.86266	0.645391	-2.88609	0.00390059	0.0279164
SH3D21	5.13978	-2.02518	0.702117	-2.8844	0.00392164	0.0280487
DGKQ	14.331	-1.8191	0.630802	-2.88379	0.00392923	0.0280846
SLBP	221.393	0.83068	0.288225	2.88206	0.0039509	0.0282147
MRPL41	144.043	0.937187	0.325195	2.88192	0.00395259	0.0282147
TMEM156	53.021	1.2062	0.41891	2.87938	0.00398462	0.0284248
DNASE1	13.9916	-1.82147	0.632725	-2.87878	0.00399221	0.0284604
IRF2BP2	185.057	-0.884429	0.307396	-2.87717	0.00401262	0.0285687
RPL27	884.072	0.815537	0.28345	2.87718	0.00401242	0.0285687
SPNS2	7.7743	-1.9952	0.693564	-2.87673	0.0040182	0.0285712
CC2D1B	15.4638	-1.76348	0.612983	-2.87688	0.00401634	0.0285712
EXOC3	71.1461	-1.11115	0.386286	-2.87649	0.00402127	0.0285745
SSH1	41.3291	-1.37185	0.477333	-2.87399	0.0040532	0.0287827
RPS19	5681.9	0.789049	0.274637	2.87306	0.00406514	0.0288488
SEC24A	22.7271	-1.59077	0.553942	-2.87173	0.0040823	0.0289518
SEC61A1	168.102	-1.89473	0.659844	-2.87149	0.00408547	0.0289555
COMMD10	85.1364	1.0362	0.360908	2.87109	0.00409059	0.0289646
GSTP1	690.9	0.785364	0.273553	2.87098	0.00409205	0.0289646
CDH3	7.65974	-1.98983	0.693157	-2.87068	0.00409587	0.0289729
FKBP15	34.4877	-1.38397	0.482142	-2.87046	0.00409877	0.0289747
DFNA5	91.917	1.01454	0.353838	2.86724	0.00414064	0.0292329
POLR3A	27.3266	-1.48866	0.519195	-2.86726	0.00414045	0.0292329
LINC00526	12.7316	1.82576	0.636913	2.86657	0.00414941	0.0292759
RNF130	60.6463	1.15887	0.404305	2.86633	0.00415266	0.02928
TGIF1	104.259	1.0106	0.352663	2.86563	0.00416179	0.0293113
BCCIP	186.945	0.965161	0.336812	2.86558	0.00416246	0.0293113
MRPS15	177.328	0.91336	0.319049	2.86276	0.0041997	0.0295546
ZHX2	20.3986	-1.64797	0.575744	-2.86233	0.00420536	0.0295564
DEDD2	74.6586	1.07553	0.375733	2.86247	0.00420348	0.0295564
MRPL50	99.9653	1.05348	0.368394	2.85967	0.00424085	0.0297867
ZNF207	219.904	0.851868	0.297922	2.85937	0.00424486	0.0297957
LRRC75A-AS1	960.946	-0.766986	0.268412	-2.85749	0.00426999	0.0299498
FAM65A	16.6357	-1.71129	0.598955	-2.85712	0.00427503	0.0299498
EP400	21.7061	-1.60517	0.561812	-2.85712	0.00427498	0.0299498
MAPK8IP3	19.8413	-1.6355	0.572836	-2.85509	0.00430243	0.0300746
IDI1	204.249	0.831227	0.291149	2.85499	0.00430382	0.0300746
FBXO32	149.965	0.954454	0.3343	2.85508	0.00430258	0.0300746
PSMD2	261.201	-1.00426	0.35173	-2.8552	0.00430102	0.0300746
INIP	64.5841	1.1098	0.388765	2.85467	0.00430812	0.0300854
RBM34	133.784	0.968708	0.339647	2.8521	0.00434314	0.0303106
IL11RA	20.7436	-1.62284	0.569253	-2.85083	0.00436056	0.0304128
LINC00657	99.3531	-1.05727	0.371181	-2.84838	0.00439423	0.0306
ZNF37BP	24.568	-1.53845	0.540132	-2.84829	0.00439548	0.0306
PAIP2B	12.4623	1.85661	0.651839	2.84827	0.0043958	0.0306
ZNF410	175.181	-0.903098	0.317135	-2.84768	0.00440392	0.030637
PGRMC2	60.5563	1.18203	0.415126	2.8474	0.00440775	0.0306442
PROSC	142.268	0.928206	0.326136	2.84607	0.00442622	0.0307531
PSMD6-AS2	8.77163	-1.94852	0.684838	-2.84522	0.00443806	0.0308158
LINC01353	15.4153	1.71772	0.604041	2.84372	0.00445909	0.0309422
LINC00892	90.9193	1.17256	0.41247	2.84278	0.00447224	0.0310138
NAA40	17.3718	-1.68366	0.592448	-2.84188	0.0044849	0.0310819
LINC00881	9.30231	1.94308	0.684085	2.84041	0.00450553	0.0312051
HPCAL1	102.383	0.990256	0.348701	2.83984	0.00451361	0.031233
USB1	66.7735	1.12922	0.39765	2.83972	0.00451527	0.031233
RAB11FIP1	105.843	-0.989536	0.348548	-2.83903	0.00452512	0.0312814
UBXN2A	23.5212	1.51273	0.533027	2.838	0.00453968	0.0313622
KBTBD3	60.0545	1.1363	0.400489	2.83727	0.00455013	0.0314146
TUBB	1009.33	-0.708939	0.249988	-2.83589	0.00456976	0.0315302
SLC45A4	7.54518	-1.96707	0.693873	-2.83491	0.00458383	0.0316073
TYMS	446.387	0.765315	0.270098	2.83348	0.00460447	0.0317297
POLR2I	181.407	1.01428	0.358113	2.83228	0.00462168	0.031817
TPM3	894.319	0.703632	0.248441	2.8322	0.00462296	0.031817
ZBTB34	7.58849	-1.96596	0.694334	-2.83144	0.00463396	0.0318727
TADA1	31.2944	1.40579	0.496576	2.83096	0.00464087	0.0319001
STARD9	6.43747	-1.98516	0.701294	-2.83071	0.00464445	0.0319047
FBXO41	9.20753	-1.93948	0.68527	-2.83024	0.00465125	0.0319114
RABIF	57.3045	1.16388	0.411225	2.83028	0.0046508	0.0319114
VPS13A	38.5973	-1.35313	0.478696	-2.8267	0.00470298	0.0322259
FRG1	117.675	0.941446	0.333052	2.82672	0.00470274	0.0322259
NDUFB8	1908.2	0.791891	0.280434	2.8238	0.00474573	0.0324984
SOCS3	41.8442	1.37409	0.4867	2.82328	0.0047535	0.0325313
PRR34	13.6866	1.74501	0.618541	2.82117	0.00478492	0.0327055
INSIG1	162.813	0.884977	0.313692	2.82117	0.00478493	0.0327055
TMEM2	22.2844	-1.58363	0.561403	-2.82085	0.00478968	0.0327175
HMMR	188.137	0.842331	0.298646	2.8205	0.00479491	0.0327328
ACP6	22.0946	1.56471	0.555151	2.81853	0.00482437	0.0329134
MRPS17	60.5378	1.12813	0.400409	2.81744	0.00484087	0.0330054
GNA15	294.237	0.793422	0.281713	2.81642	0.00485627	0.0330898
TM9SF2	121.916	0.979712	0.347992	2.81533	0.00487268	0.0331756
BRE	192.984	0.852738	0.302907	2.81518	0.00487493	0.0331756
SLFN11	25.6406	-1.49349	0.530785	-2.81373	0.00489697	0.0333049
ZNF720	69.0833	1.11463	0.396229	2.8131	0.00490659	0.0333496
CLEC2D	1025.82	0.70265	0.2498	2.81285	0.00491045	0.0333551
KDELC1	13.0484	1.76279	0.626797	2.81238	0.00491761	0.033383
CTSL	33.5501	1.41746	0.504218	2.81121	0.00493559	0.0334843
MYL12B	2012.93	0.710581	0.252935	2.80934	0.00496427	0.033658
FAM13B	13.6423	-1.80579	0.642963	-2.80855	0.00497656	0.0337204
PITPNA-AS1	42.0347	1.28106	0.456386	2.80698	0.00500089	0.0338472
IPO7	55.2552	-1.23504	0.439994	-2.80694	0.00500145	0.0338472
TTC31	42.34	-1.31235	0.467592	-2.80662	0.00500638	0.0338596
CWC27	95.6583	1.00867	0.359441	2.80623	0.00501246	0.0338601
ITPR2	53.356	-1.17901	0.420143	-2.80622	0.00501264	0.0338601
ZNF581	75.4142	-1.07534	0.383537	-2.80374	0.0050514	0.0341008
TFCP2	44.7242	-1.26508	0.451422	-2.80242	0.00507204	0.034219
CAMK1D	12.1603	1.77866	0.634782	2.802	0.0050787	0.0342429
GPR87	27.9481	1.41271	0.504255	2.80157	0.0050855	0.0342676
SMYD2	37.6942	1.29525	0.462494	2.80058	0.00510101	0.0343299
GNAI2	679.119	0.695834	0.248453	2.80067	0.00509966	0.0343299
C1QTNF6	20.4349	-1.60013	0.571805	-2.79839	0.00513585	0.0344795
ZNF318	19.1484	-1.63048	0.582621	-2.79852	0.00513368	0.0344795
SYAP1	127.293	0.922863	0.329745	2.79872	0.00513053	0.0344795
ATRIP	24.8668	-1.55051	0.554023	-2.79864	0.00513186	0.0344795
GNG8	155.205	0.942373	0.336996	2.79639	0.00516771	0.0346721
CXXC1	93.9458	-1.02919	0.368092	-2.79602	0.00517355	0.0346901
GATC	213.723	0.821733	0.293986	2.79514	0.00518766	0.0347634
DOCK8	108.287	-0.973374	0.348378	-2.79401	0.00520582	0.0348424
CCNL2	127.424	-0.919167	0.328968	-2.79409	0.00520461	0.0348424
GPR132	36.851	-1.43243	0.51277	-2.79352	0.00521372	0.0348739
CRAMP1L	8.97413	-1.89535	0.678605	-2.79301	0.00522193	0.0349054
C14orf1	168.327	0.904294	0.323791	2.79284	0.00522481	0.0349054
TJP2	28.265	-1.43708	0.514618	-2.79252	0.00522986	0.0349179
B4GALT5	15.5475	-1.70318	0.610005	-2.79207	0.00523722	0.0349385
CDK10	61.7488	-1.12406	0.40261	-2.79194	0.00523933	0.0349385
TPGS1	10.7529	1.82283	0.653271	2.79031	0.00526572	0.035093
PML	49.6184	-1.28448	0.460522	-2.78919	0.00528396	0.0351931
ADAM10	69.6989	-1.13884	0.408357	-2.78884	0.00528976	0.0352104
CPOX	59.5015	-1.17746	0.422327	-2.78803	0.00530294	0.0352674
PPP6R1	76.0525	-1.05819	0.379562	-2.78792	0.00530477	0.0352674
MBD3	54.3171	-1.18549	0.42534	-2.78717	0.00531711	0.035328
FBXO11	37.429	-1.31815	0.473024	-2.78664	0.00532572	0.0353637
TMEM55A	40.5084	1.28133	0.45993	2.78591	0.0053377	0.0354217
DIDO1	43.1823	-1.2478	0.447929	-2.78571	0.005341	0.0354222
DNAJC5	47.6756	-1.21611	0.436731	-2.78457	0.00535987	0.0355043
PARVB	39.3871	1.30411	0.468316	2.78469	0.00535788	0.0355043
SPATS2L	41.4441	1.28113	0.460306	2.78321	0.00538231	0.0356314
NAT9	52.0459	-1.24431	0.447114	-2.78298	0.00538622	0.0356357
ST3GAL3	31.9637	-1.45149	0.521772	-2.78186	0.00540486	0.0357374
AKT3	21.9866	-1.56661	0.563244	-2.7814	0.00541254	0.0357666
NBEAL2	38.2337	-1.30183	0.468104	-2.78106	0.00541812	0.0357725
RPL13A	467.747	-0.811966	0.291974	-2.78095	0.00541997	0.0357725
SAPCD2	16.5643	-1.6708	0.601104	-2.77955	0.00544335	0.0359051
CTBS	104.442	0.954149	0.34333	2.7791	0.00545102	0.035934
UHRF1BP1	25.1572	-1.49206	0.536965	-2.77869	0.0054578	0.035957
BIRC3	328.247	0.75875	0.273102	2.77827	0.00546493	0.0359824
NUDCD1	66.5843	1.07234	0.386025	2.7779	0.00547109	0.0360013
EIF4E	100.341	0.966872	0.34811	2.77749	0.00547799	0.036025
SERPINA1	820.866	0.756263	0.272303	2.77729	0.00548145	0.0360261
MITD1	170.921	0.894048	0.321944	2.77703	0.00548579	0.036033
FABP5	87.8549	1.02385	0.368835	2.77589	0.00550507	0.0361223
BAX	589.652	0.781941	0.281696	2.77584	0.00550598	0.0361223
TNFSF8	159.073	0.86288	0.310928	2.77517	0.00551723	0.0361744
SNRPE	352.095	1.00372	0.36188	2.77364	0.00554338	0.0363241
TAF5L	7.17654	1.91565	0.690774	2.7732	0.00555081	0.036351
DDHD1	83.1526	-1.03051	0.371672	-2.77263	0.00556054	0.036393
YPEL5	226.15	0.807793	0.291371	2.77239	0.00556469	0.0363983
MSL2	47.6113	-1.23	0.443769	-2.77171	0.00557625	0.0364097
WNK1	132.497	-0.900633	0.324939	-2.7717	0.00557641	0.0364097
RARS2	45.2294	1.2452	0.449233	2.77185	0.00557394	0.0364097
SLC30A7	40.4041	-1.32556	0.478398	-2.77084	0.00559124	0.0364353
FAAH	7.28812	-1.92563	0.694998	-2.7707	0.00559365	0.0364353
MZT2A	141.082	0.97565	0.352094	2.77099	0.00558856	0.0364353
ZBTB40	23.2661	-1.51562	0.54693	-2.77115	0.00558594	0.0364353
HIGD1A	382.85	0.819196	0.295829	2.76915	0.00562027	0.0365869
AMZ2	275.793	0.796807	0.287811	2.7685	0.00563143	0.036616
ABHD5	40.858	-1.26809	0.45803	-2.76857	0.00563021	0.036616
PDCL	19.8781	1.55029	0.560171	2.76752	0.0056484	0.0367045
OCIAD1	249.208	0.819143	0.296026	2.76714	0.00565511	0.0367045
FASTKD3	29.8311	1.40361	0.507238	2.76716	0.00565467	0.0367045
CERS5	141.052	-0.949079	0.343046	-2.76662	0.00566407	0.0367192
DDX10	52.4578	-1.17195	0.423594	-2.76669	0.00566279	0.0367192
PPP1R18	164.098	0.854541	0.308911	2.7663	0.00566965	0.0367336
HP09053	49.9541	1.23856	0.447892	2.76531	0.00568679	0.0368228
POP4	191.168	0.882028	0.31912	2.76394	0.00571083	0.0369363
PDS5B	46.4519	-1.21894	0.441016	-2.76392	0.00571107	0.0369363
ORMDL1	262.415	0.807716	0.292275	2.76355	0.00571759	0.0369566
SFI1	75.8513	-1.05158	0.380656	-2.76254	0.00573542	0.03705
CD47	352.382	0.780373	0.282681	2.76061	0.00576933	0.0372085
HDHD3	39.9855	-1.32749	0.480876	-2.76056	0.00577016	0.0372085
PTP4A1	144.601	0.97815	0.354315	2.76068	0.00576812	0.0372085
CREB3L2	22.597	-1.52003	0.550701	-2.76018	0.00577702	0.0372308
HERC5	37.5672	-1.31654	0.477123	-2.75932	0.00579214	0.0373063
TMED4	84.2587	0.99673	0.361388	2.75806	0.00581452	0.0374284
HDAC6	23.4366	-1.5173	0.550194	-2.75775	0.00582009	0.0374422
ATG9A	35.7571	-1.36621	0.49548	-2.75735	0.00582728	0.0374665
ZFYVE27	31.4426	-1.40509	0.509698	-2.75671	0.00583865	0.0375175
DCP1A	110.314	0.926506	0.336192	2.75589	0.00585329	0.0375895
ITM2A	427.49	0.744426	0.270156	2.75554	0.00585956	0.0376077
TBC1D17	31.5514	1.36788	0.496472	2.7552	0.00586564	0.0376247
COQ10B	53.8475	1.14197	0.414539	2.7548	0.00587273	0.0376481
DOCK10	93.9886	-0.998884	0.362899	-2.75251	0.00591403	0.0378906
AK1	12.7567	-1.77023	0.643451	-2.75115	0.00593872	0.0380265
LOC389705	9.88848	1.82645	0.664127	2.75015	0.0059568	0.03812
TMEM245	58.9022	-1.14077	0.414908	-2.74946	0.00596937	0.0381226
MAST2	15.25	-1.70047	0.618495	-2.74936	0.00597113	0.0381226
NADSYN1	83.3392	-1.0061	0.365891	-2.74971	0.00596475	0.0381226
ACER3	8.15983	1.88088	0.684059	2.74959	0.00596697	0.0381226
MINOS1P1	6.03792	-1.92627	0.701855	-2.74454	0.00605951	0.0386643
NFU1	84.9608	1.01295	0.369145	2.74404	0.00606888	0.0387015
RIPK1	31.0642	-1.47818	0.538781	-2.74357	0.0060776	0.0387345
TMEM179B	237.203	0.837125	0.305257	2.74236	0.00609986	0.0388202
CNPY2	344.315	0.825707	0.301104	2.74227	0.00610169	0.0388202
CDCA5	135.835	-0.884344	0.322446	-2.74261	0.00609534	0.0388202
LHPP	21.1467	1.53534	0.560412	2.73966	0.0061503	0.0391068
TMEM106A	18.8649	-1.59267	0.58147	-2.73904	0.00616189	0.039135
DONSON	37.1645	1.32588	0.484037	2.73921	0.0061587	0.039135
DOCK9	18.9584	-1.60893	0.587821	-2.7371	0.00619829	0.0393433
CAPRIN1	95.5602	-0.98078	0.358361	-2.73685	0.0062031	0.039351
DEDD	115.85	0.916375	0.335011	2.73536	0.0062312	0.0395064
UBE2O	20.1907	-1.61369	0.590015	-2.73501	0.00623789	0.0395259
IPPK	31.3489	-1.36842	0.500435	-2.73446	0.00624822	0.0395685
NCOA6	23.8443	-1.47863	0.541232	-2.73196	0.0062958	0.0398237
OAS1	62.7447	1.10216	0.403407	2.73214	0.00629245	0.0398237
SESN3	27.5974	-1.41394	0.517815	-2.7306	0.00632197	0.0399661
THOC2	134.013	-0.889071	0.326001	-2.7272	0.00638742	0.0403565
CSE1L	68.0228	-1.16504	0.427318	-2.7264	0.00640298	0.0404315
ARHGDIB	2414.85	0.686473	0.251817	2.72608	0.00640916	0.0404472
MYO9B	48.0356	-1.19235	0.437483	-2.72547	0.00642105	0.0404989
AFG3L1P	22.0425	-1.52433	0.559613	-2.7239	0.00645166	0.0406685
TMEM127	40.3704	-1.26974	0.466219	-2.72348	0.00645977	0.0406824
AMDHD2	25.681	-1.43896	0.528369	-2.7234	0.0064613	0.0406824
TP53BP2	26.3263	-1.42524	0.523557	-2.72222	0.00648452	0.0407817
HAT1	175.313	0.817862	0.300429	2.72232	0.00648262	0.0407817
NKRF	11.3557	-1.80171	0.66195	-2.72183	0.0064922	0.0408065
CMTM3	175.25	0.82354	0.302724	2.72043	0.00651973	0.040956
TMSB10	5676.79	0.753453	0.277086	2.7192	0.00654391	0.0410843
SAV1	14.5033	1.68621	0.620421	2.71785	0.00657069	0.0412192
RBPJ	501.542	0.707165	0.260203	2.71774	0.00657293	0.0412192
LOC100294145	70.9664	1.11989	0.412279	2.71634	0.00660073	0.0413698
ZFP90	65.8676	-1.07835	0.397315	-2.71408	0.00664601	0.0416132
DNAJC14	21.8636	-1.54014	0.567475	-2.71402	0.00664715	0.0416132
UFSP2	90.7194	1.00081	0.3689	2.71296	0.00666852	0.0417231
SMYD5	35.4693	-1.32435	0.488277	-2.7123	0.00668182	0.0417824
TARDBP	151.677	-0.883554	0.325959	-2.71063	0.00671561	0.0419697
RPF1	169.346	0.830905	0.306601	2.71005	0.00672722	0.0420183
SPG21	183.136	0.81576	0.301134	2.70896	0.00674952	0.0420737
LEPROT	59.0855	1.08701	0.401275	2.70888	0.00675111	0.0420737
SMIM4	42.2341	1.30522	0.481809	2.70901	0.00674847	0.0420737
SDHC	100.856	0.971558	0.358659	2.70886	0.00675147	0.0420737
EIF2AK4	75.9697	1.05532	0.389645	2.70841	0.00676072	0.0421073
DMC1	8.49322	1.86027	0.686902	2.7082	0.00676495	0.0421097
SH3PXD2A	14.1731	-1.73521	0.641375	-2.70545	0.00682117	0.0424355
PPP1R14B	104.527	0.925088	0.34214	2.70383	0.00685449	0.0426186
NIF3L1	92.0286	0.955108	0.353442	2.70231	0.00688604	0.0427904
PFKL	155.652	-0.973192	0.360242	-2.70149	0.00690289	0.0428708
AP1B1	40.0241	-1.23953	0.458892	-2.70114	0.00691016	0.0428916
C15orf39	13.1298	-1.75669	0.650468	-2.70065	0.00692037	0.0429306
TBC1D8B	8.32458	-1.8617	0.68948	-2.70015	0.00693073	0.0429457
PRKCA	55.2636	-1.15756	0.428732	-2.69997	0.00693458	0.0429457
C21orf49	7.04546	1.86908	0.692201	2.7002	0.00692977	0.0429457
NOP9	44.0717	-1.23339	0.456861	-2.6997	0.00694023	0.0429564
TMEM251	50.732	1.14911	0.425708	2.69929	0.00694876	0.0429739
ETFA	281.595	0.776666	0.287741	2.69919	0.00695091	0.0429739
STAT1	742.006	-0.664484	0.246208	-2.69888	0.00695743	0.0429899
MAX	171.002	0.820817	0.304208	2.69821	0.00697129	0.0430512
B3GNT1	20.3139	1.51574	0.561922	2.69741	0.00698811	0.0431308
AKAP12	12.8013	-1.71273	0.635078	-2.69688	0.00699924	0.0431751
NAP1L4	434.145	-0.741739	0.275163	-2.69563	0.00702549	0.0433127
HMSD	36.323	1.30842	0.485456	2.69524	0.00703382	0.0433396
ANKZF1	81.283	-1.07774	0.399901	-2.69503	0.00703825	0.0433424
TROVE2	175.007	0.811149	0.30111	2.69386	0.00706288	0.0434697
LSG1	68.9403	-1.10048	0.408579	-2.69342	0.00707226	0.0435029
NDC1	42.1037	-1.26748	0.470623	-2.6932	0.00707701	0.0435077
IGBP1	140.411	-0.886273	0.329117	-2.69288	0.00708373	0.0435246
TOMM6	296.64	0.845939	0.314195	2.69241	0.00709384	0.0435623
USP46	9.54816	-1.80602	0.670964	-2.69168	0.00710929	0.0436326
CCDC93	46.0928	-1.18032	0.438584	-2.6912	0.00711964	0.0436556
SEC14L1P1	5.85211	-1.88968	0.702187	-2.69113	0.00712101	0.0436556
MAU2	30.0317	-1.35179	0.502378	-2.69079	0.00712839	0.0436764
TEP1	31.9244	-1.33115	0.494872	-2.68988	0.00714777	0.0437377
MDK	29.7862	1.33257	0.495422	2.68976	0.0071504	0.0437377
LETM2	11.3196	1.74876	0.650107	2.68996	0.00714607	0.0437377
HADHB	168.221	0.827753	0.308095	2.68668	0.00721664	0.0441183
GEMIN4	29.1323	-1.38229	0.514543	-2.68644	0.00722183	0.0441254
ADAM9	19.5059	-1.54664	0.575766	-2.68623	0.00722623	0.0441276
NEDD8	511.82	0.855318	0.318491	2.68553	0.00724141	0.0441956
CCT7	605.57	-0.677909	0.252601	-2.68372	0.00728087	0.0444117
TULP3	5.01923	1.88559	0.702795	2.68298	0.00729692	0.0444848
MGAT2	63.4081	1.11392	0.415235	2.68261	0.00730495	0.044509
AP1S1	47.3018	1.21908	0.454512	2.68218	0.00731433	0.0445413
ARL6IP6	72.1053	1.05641	0.393912	2.68185	0.00732161	0.0445608
ZNF429	15.5656	1.63462	0.609789	2.68063	0.00734843	0.0446744
KLHDC2	130.672	0.862591	0.321783	2.68066	0.00734761	0.0446744
AMT	7.14563	-1.86943	0.697485	-2.68025	0.00735671	0.0446999
RPS18	2571.29	0.768334	0.286709	2.67984	0.00736573	0.0447298
ANAPC13	109.329	0.96448	0.359948	2.6795	0.00737324	0.0447506
PKP4	34.2877	-1.29395	0.482973	-2.67914	0.00738121	0.0447741
TLE3	48.4924	-1.16088	0.433415	-2.67845	0.00739647	0.0448362
AHCTF1	18.7935	-1.55	0.578726	-2.6783	0.00739964	0.0448362
RBMS1	65.941	1.04096	0.388777	2.67753	0.00741663	0.0448952
PDLIM7	102.835	0.924713	0.345365	2.67749	0.00741757	0.0448952
RPL31	1722.84	0.851569	0.318093	2.67711	0.00742606	0.0449217
RAD21	467.932	-0.711153	0.2657	-2.67652	0.00743906	0.0449755
C12orf60	10.5742	1.76281	0.658762	2.67594	0.00745196	0.0450286
PSMA7	1211.38	0.70902	0.265139	2.67415	0.00749199	0.0452455
YIPF5	64.7559	1.03995	0.38899	2.67347	0.00750704	0.0453114
AK7	4.5111	-1.87046	0.699805	-2.67283	0.00752145	0.0453733
UCHL5	162.985	0.835259	0.312549	2.67241	0.00753086	0.0454051
GMFG	1097.93	0.743802	0.278435	2.67137	0.00755423	0.0455209
LOC100996351	35.7824	1.24597	0.466653	2.67002	0.00758469	0.0456549
AFG3L2	68.7085	-1.14409	0.428496	-2.67001	0.00758481	0.0456549
DLG1	42.2279	-1.22148	0.458242	-2.66558	0.00768549	0.0461892
HHLA3	62.4367	1.1265	0.422614	2.66555	0.00768624	0.0461892
ERF	5.81226	1.86616	0.700093	2.6656	0.00768519	0.0461892
CCL20	13.4245	1.67288	0.627733	2.66496	0.00769969	0.0462376
HOXB-AS1	8.50046	1.80028	0.675572	2.66483	0.00770274	0.0462376
GLE1	70.8997	-1.09484	0.411011	-2.66376	0.00772721	0.046336
TAF10	232.455	0.806397	0.302731	2.66375	0.00772761	0.046336
ANGEL1	14.4356	-1.65591	0.621781	-2.66318	0.00774069	0.046389
POLR3F	12.3698	1.68213	0.631985	2.66167	0.00777549	0.0465225
CNTN4	5.8088	-1.86943	0.702381	-2.66156	0.00777797	0.0465225
PIGG	41.6804	-1.25157	0.470254	-2.66147	0.00777996	0.0465225
TMEM57	21.0427	1.45844	0.547893	2.66191	0.0077698	0.0465225
LAMP2	99.5143	0.93314	0.350697	2.66081	0.00779518	0.0465703
UHRF2	41.5799	-1.20735	0.453761	-2.66076	0.00779647	0.0465703
H3F3B	3607.47	0.668225	0.251174	2.6604	0.00780478	0.0465945
CABIN1	36.8691	-1.27268	0.478433	-2.66009	0.0078119	0.0466116
PHGDH	676.264	-0.663888	0.249629	-2.6595	0.00782561	0.0466679
TBC1D13	19.4625	-1.52622	0.573996	-2.65894	0.00783868	0.0467204
SBDSP1	37.6111	1.27443	0.479385	2.65847	0.00784961	0.0467601
C7orf25	16.1636	1.58234	0.595258	2.65823	0.00785518	0.0467678
RRP9	68.1601	-1.06421	0.400399	-2.65786	0.00786381	0.0467937
PSAT1	590.541	0.783299	0.294753	2.65747	0.00787285	0.0468221
OCSTAMP	18.0542	1.526	0.574276	2.65726	0.00787778	0.0468259
IL22	8.05251	1.82223	0.685976	2.6564	0.00789797	0.0469204
PRPSAP2	126.692	0.88856	0.334529	2.65615	0.00790387	0.04693
CTSZ	11.6842	1.71535	0.645975	2.65545	0.00792032	0.0470022
MAPK3	32.6685	1.31419	0.495052	2.65465	0.00793896	0.0470873
AP2B1	94.7512	-0.937886	0.353407	-2.65384	0.00795818	0.0471757
FAR1	33.1827	-1.29997	0.489955	-2.65323	0.00797247	0.0472348
YY1AP1	80.7621	-1.11024	0.41849	-2.65298	0.00797849	0.0472449
SGOL1	131.467	0.884031	0.333252	2.65274	0.0079841	0.0472526
RGS16	693.601	0.714861	0.269554	2.65202	0.00800129	0.0473287
RAB21	62.8111	1.06577	0.402034	2.65094	0.0080269	0.0474546
RPS4X	2177	-0.708175	0.267293	-2.64943	0.00806272	0.0476149
NOMO1	10.1027	-1.76747	0.667087	-2.64954	0.00806011	0.0476149
RANBP2	50.5597	-1.13458	0.428291	-2.64908	0.00807115	0.0476389
ZKSCAN5	20.6876	-1.55815	0.588267	-2.64872	0.00807981	0.0476643
ATF4	819.122	-0.686331	0.259136	-2.64853	0.00808421	0.0476646
ARPC3	907.578	0.697044	0.263327	2.64707	0.00811937	0.047824
TVP23B	50.2809	1.1625	0.439191	2.6469	0.00812325	0.047824
ANP32A	163.626	0.818864	0.309372	2.64686	0.00812436	0.047824
MRPS31	97.6581	0.970739	0.366899	2.64579	0.00815001	0.0479492
LRRC20	17.4791	-1.57165	0.594118	-2.64535	0.00816069	0.0479863
EEF2K	14.7806	-1.62555	0.61462	-2.64481	0.00817369	0.0480204
AKAP11	46.9016	-1.15839	0.437996	-2.64474	0.00817526	0.0480204
C9orf40	54.9633	1.08565	0.410617	2.64395	0.00819445	0.0481072
CEP152	77.6191	-0.994863	0.3764	-2.6431	0.00821503	0.0482022
CCBL2	139.572	0.834925	0.316047	2.64178	0.00824724	0.0483652
CDCA7L	45.1555	-1.23446	0.467548	-2.64029	0.00828359	0.0485411
KIAA1468	12.0847	-1.70279	0.644951	-2.64018	0.0082861	0.0485411
ITPKB	23.4446	-1.43716	0.544564	-2.6391	0.00831271	0.0486709
MZT2B	293.595	0.887511	0.336598	2.63671	0.00837153	0.0489891
MED6	91.8288	0.993122	0.376842	2.63538	0.0084043	0.0491546
LOC101927550	10.8388	-1.72978	0.656473	-2.63496	0.00841471	0.0491892
ZNF346	24.2479	-1.43753	0.545702	-2.63427	0.00843179	0.0492211
DMTF1	90.9298	-0.983959	0.373483	-2.63455	0.00842497	0.0492211
RBL1	31.9622	-1.35015	0.512546	-2.6342	0.00843367	0.0492211
FBXO38	42.9374	-1.19225	0.452665	-2.63384	0.00844255	0.0492467
CELSR3	7.46687	-1.82448	0.692973	-2.63283	0.00846771	0.0493417
TUG1	63.4524	-1.06693	0.405243	-2.63282	0.00846784	0.0493417
IFI6	159.779	0.836851	0.318144	2.63041	0.00852812	0.0496664
LOC100505622	6.70038	1.82433	0.693824	2.62938	0.00855411	0.0497832
PTPRJ	48.9907	-1.1445	0.435296	-2.62925	0.00855727	0.0497832
ITGAX	61.1533	-1.06133	0.403861	-2.62797	0.00858963	0.0499245
TELO2	16.2834	-1.60367	0.610241	-2.62793	0.00859069	0.0499245
BRMS1	177.027	-0.797808	0.303687	-2.62707	0.0086124	0.0500242
ERCC2	36.2625	-1.26033	0.479893	-2.62628	0.00863244	0.0500469
APOPT1	100.429	0.916033	0.34879	2.62631	0.00863152	0.0500469
ZBTB4	20.0128	-1.49653	0.569848	-2.62619	0.0086346	0.0500469
ELMO1	68.2993	-1.16666	0.444197	-2.62645	0.00862809	0.0500469
ZC3H12B	10.2605	-1.74316	0.663833	-2.62591	0.00864185	0.0500624
NIPBL	86.077	-0.971082	0.369979	-2.6247	0.00867264	0.0501876
L3MBTL2	40.2682	-1.23009	0.468639	-2.62482	0.00866939	0.0501876
UQCRB	389.333	0.889721	0.339062	2.62407	0.00868864	0.0502536
HAGH	198.311	0.823658	0.313964	2.62342	0.00870519	0.0503227
RNF213	774.948	-0.724495	0.27631	-2.62203	0.00874072	0.0504748
MCAM	19.6915	-1.5184	0.579059	-2.62219	0.00873672	0.0504748
TEX2	11.3053	-1.72041	0.656502	-2.62057	0.0087783	0.0506651
C10orf12	4.43985	-1.8307	0.698762	-2.61992	0.00879509	0.0507352
PPP3CC	50.169	1.13416	0.433049	2.61902	0.00881832	0.0508178
LOC101927021	17.5316	1.58371	0.604702	2.61899	0.00881902	0.0508178
ARL3	190.365	0.82157	0.313717	2.61882	0.00882335	0.0508178
SDHD	215.795	0.78602	0.300402	2.61656	0.00888208	0.0511023
HIF1A	533.76	0.686181	0.262242	2.6166	0.00888109	0.0511023
LCP1	929.694	-0.676139	0.258473	-2.6159	0.00889922	0.051174
CHMP2B	114.448	0.883456	0.337752	2.61569	0.00890474	0.0511789
LSM10	288.162	0.808773	0.309388	2.6141	0.00894618	0.0513901
ZBTB7A	35.1996	1.23311	0.471967	2.61269	0.00898319	0.0515756
P2RX7	55.8695	-1.12825	0.432019	-2.61158	0.00901242	0.0517163
SIAH2	177.354	0.864661	0.331115	2.61137	0.00901815	0.051722
CDK19	16.4707	-1.57949	0.605012	-2.61067	0.00903644	0.0517755
POMC	21.7876	1.42748	0.546789	2.61065	0.00903693	0.0517755
UBR7	108.186	-0.913447	0.350013	-2.60975	0.00906088	0.0518855
IMPA1	42.9366	1.18751	0.455353	2.60789	0.00911028	0.0521142
KRR1	130.795	0.858253	0.329099	2.60789	0.00911034	0.0521142
DGCR8	15.3853	-1.61021	0.617498	-2.60764	0.00911701	0.0521251
KAT2B	23.0773	-1.42266	0.545679	-2.60713	0.00913044	0.0521746
AAED1	30.0433	1.2931	0.49612	2.60643	0.0091492	0.0522545
KIF14	64.3448	-1.03502	0.397145	-2.60616	0.00915628	0.0522677
IGF2R	56.5497	-1.07042	0.410846	-2.60541	0.00917645	0.0523283
NOD1	12.6183	-1.69419	0.650249	-2.60545	0.00917534	0.0523283
VPS37A	56.8379	1.06958	0.410594	2.60496	0.00918854	0.0523699
MIR4458HG	16.6705	1.52833	0.58738	2.60195	0.0092696	0.0527769
CDKN1A	516.652	0.683541	0.262697	2.60202	0.00926777	0.0527769
HDC	16.0711	-1.56127	0.600274	-2.60094	0.00929699	0.0528598
TTI1	25.3875	-1.4233	0.547221	-2.60096	0.00929628	0.0528598
PER2	11.8989	-1.68062	0.646193	-2.6008	0.00930059	0.0528598
SLAMF7	61.4591	-1.10377	0.424414	-2.6007	0.00930347	0.0528598
HDAC5	31.2595	-1.32034	0.507807	-2.60008	0.00932021	0.0529002
ASCC1	159.312	0.798602	0.307145	2.60008	0.00932027	0.0529002
DARS	555.055	0.657263	0.252964	2.59824	0.0093702	0.0531561
CHID1	219.338	-0.787528	0.303191	-2.59746	0.00939152	0.0532494
MLLT11	35.5011	1.24848	0.480693	2.59725	0.00939747	0.0532545
FBXW7	25.3762	-1.3908	0.535525	-2.59707	0.00940215	0.0532545
TAOK1	41.672	-1.17658	0.453131	-2.59655	0.00941653	0.0533084
KLHL18	22.1987	-1.42575	0.549233	-2.59589	0.00943461	0.0533831
MRPL18	177.716	0.79486	0.306259	2.59538	0.00944854	0.0534343
PTOV1	72.745	0.995791	0.383738	2.59498	0.00945973	0.0534699
TXNDC12	245.799	0.733269	0.282645	2.59431	0.009478	0.0535349
GLIPR2	101.18	0.887578	0.342139	2.5942	0.00948101	0.0535349
DDT	129.828	0.997222	0.384471	2.59375	0.00949345	0.0535775
ADI1	277.644	0.753989	0.290748	2.59328	0.00950662	0.0536242
PTRH2	81.9639	1.00192	0.386522	2.59215	0.00953781	0.0537724
SLC25A35	264.621	0.770916	0.2976	2.59044	0.00958533	0.0539847
ARG2	178.817	0.822476	0.317483	2.59062	0.00958046	0.0539847
OSTF1	287.718	0.733707	0.283319	2.58969	0.00960626	0.0540747
FOSL2	33.9757	1.26578	0.489411	2.58633	0.00970052	0.0545773
RAB18	98.9937	0.913347	0.3532	2.58592	0.00971191	0.0546133
TXNL1	198.932	0.780802	0.30197	2.58569	0.00971844	0.0546219
FBXO31	18.2835	-1.50479	0.582034	-2.5854	0.00972651	0.0546392
ZFAS1	644.259	0.738423	0.285686	2.58474	0.00974524	0.0546992
FAM229B	25.7398	1.38698	0.536618	2.58467	0.00974718	0.0546992
MOB1B	16.0501	-1.58168	0.612049	-2.58424	0.00975935	0.0547114
TOMM40	64.7714	1.03256	0.399543	2.58436	0.00975603	0.0547114
ITGB1	37.1452	1.20437	0.466185	2.58345	0.0097817	0.0548086
TDP2	83.4164	0.951804	0.368547	2.58259	0.00980632	0.0549184
WDR81	8.34554	-1.78397	0.691053	-2.58152	0.00983667	0.0550602
PAXIP1-AS1	31.2333	1.31556	0.509841	2.58034	0.00987044	0.0552209
ORC1	27.4672	-1.33561	0.517746	-2.57966	0.00988979	0.055301
UTP23	60.6377	1.04013	0.403339	2.57879	0.0099148	0.0553597
ENO3	16.0907	-1.55666	0.603647	-2.57876	0.00991547	0.0553597
RNF126	60.309	1.04384	0.404736	2.57906	0.00990683	0.0553597
NIT2	146.576	0.813455	0.31554	2.57798	0.00993795	0.0554434
TM2D1	85.6549	1.0193	0.395399	2.57789	0.0099406	0.0554434
HIF1AN	54.5384	-1.14959	0.446016	-2.57746	0.00995281	0.0554832
ITM2C	98.0973	0.899739	0.34911	2.57724	0.00995929	0.0554911
UBN1	52.1558	-1.08895	0.422687	-2.57625	0.00998778	0.0556215
UBE2C	996.611	0.723727	0.280983	2.5757	0.0100038	0.0556542
RPL34	1076.68	0.78523	0.304855	2.57575	0.0100023	0.0556542
STX7	20.6263	1.43099	0.555706	2.57508	0.0100216	0.0557251
ZNF445	14.4397	-1.61184	0.62604	-2.57465	0.0100341	0.0557662
LMNB2	39.4147	-1.19714	0.46509	-2.574	0.0100531	0.0558431
DGUOK	471.503	0.761683	0.296003	2.57322	0.0100756	0.0559113
THBS3	9.66263	-1.73504	0.674233	-2.57335	0.0100718	0.0559113
TMEM80	42.3686	1.15607	0.449565	2.57153	0.0101251	0.0561574
C2orf74	66.0016	1.05809	0.411533	2.5711	0.0101376	0.0561985
PSMB9	1692.46	0.704811	0.274184	2.57057	0.010153	0.0562269
CHCHD7	171.479	0.839534	0.326586	2.57064	0.0101512	0.0562269
PRKCI	32.3502	-1.31612	0.512181	-2.56964	0.0101804	0.05635
SERTAD2	25.9307	-1.37008	0.533255	-2.56927	0.0101913	0.0563821
GABBR1	8.34973	-1.77627	0.691408	-2.56906	0.0101975	0.0563879
RFC3	61.732	1.0382	0.404196	2.56854	0.0102127	0.0564318
HNRNPAB	193.842	0.760478	0.296086	2.56844	0.0102158	0.0564318
KCNAB2	79.0406	-0.978661	0.38109	-2.56806	0.010227	0.056465
UBE2D3	791.735	0.627757	0.244564	2.56684	0.0102631	0.0566075
HNRNPA3	94.9431	-0.921529	0.358993	-2.56699	0.0102587	0.0566075
MYO5A	38.0096	-1.20263	0.468559	-2.56665	0.0102687	0.0566095
YEATS2	19.6887	-1.46859	0.57232	-2.56603	0.0102871	0.0566543
C6orf57	42.8759	1.15808	0.451284	2.56618	0.0102824	0.0566543
EFCAB11	22.0374	1.41608	0.551967	2.56551	0.0103024	0.0566815
DBF4	94.9461	0.894959	0.348823	2.56566	0.010298	0.0566815
MED1	55.1056	-1.06725	0.416116	-2.56479	0.0103238	0.0567708
DCTN4	31.5933	-1.27274	0.496303	-2.56443	0.0103345	0.0568009
HEBP1	32.9052	1.27877	0.499051	2.5624	0.0103952	0.0571057
RBM12	45.1487	-1.14526	0.447079	-2.56164	0.010418	0.0572021
RNPEPL1	125.935	-0.934153	0.364706	-2.56139	0.0104255	0.0572146
MDM4	78.0367	-0.969142	0.378488	-2.56056	0.0104503	0.0572361
ATP8B4	21.9222	-1.41493	0.552576	-2.5606	0.0104492	0.0572361
CYTIP	677.615	0.635397	0.248147	2.56057	0.01045	0.0572361
CERK	43.7585	-1.14072	0.445485	-2.56064	0.010448	0.0572361
ARL5A	172.127	0.784061	0.306325	2.55957	0.0104801	0.057343
[truncated: 13,432 more rows]

## Sheet: Rep_vs_Negative
id	baseMean	log2FoldChange	lfcSE	stat	pvalue	padj
MALAT1	28173.1	3.52474	0.414972	8.49393	1.9976e-17	1.68837e-13
CCL3	2284.37	3.54414	0.440833	8.03965	9.00924e-16	3.8073e-12
UBALD2	322.965	3.93052	0.50138	7.83939	4.52733e-15	1.2755e-11
FLNA	483.137	-3.50212	0.471818	-7.4226	1.14843e-13	2.42663e-10
DOCK2	220.933	-3.79805	0.517124	-7.34456	2.0643e-13	3.48948e-10
MYH9	435.603	-3.27945	0.457789	-7.16366	7.85502e-13	1.10651e-09
NUP188	120.734	-4.26336	0.597862	-7.13102	9.96286e-13	1.20294e-09
PRPF8	262.106	-3.4726	0.49562	-7.00657	2.44228e-12	2.58027e-09
EDEM1	331.371	-3.4165	0.488887	-6.98832	2.78195e-12	2.61256e-09
METRNL	203.246	3.71205	0.537485	6.90634	4.9732e-12	4.20335e-09
SNRNP200	231.27	-3.47157	0.505747	-6.86423	6.68501e-12	5.13652e-09
ESYT1	184.421	-3.64939	0.538623	-6.7754	1.2406e-11	8.73794e-09
CLTC	257.403	-3.28673	0.491929	-6.6813	2.36832e-11	1.53977e-08
TNFRSF4	1123.68	2.89735	0.436179	6.64257	3.08263e-11	1.73696e-08
DDB1	170.298	-3.55799	0.535155	-6.64853	2.96031e-11	1.73696e-08
CNOT1	224.024	-3.32268	0.504642	-6.58422	4.57266e-11	2.41551e-08
NUP210	145.905	-3.81815	0.580943	-6.57233	4.95339e-11	2.46271e-08
ARHGEF6	192.647	-3.29532	0.517901	-6.36284	1.98058e-10	9.29992e-08
TIMP1	505.064	3.04929	0.48299	6.31335	2.73056e-10	1.21467e-07
LCP1	2068.15	-2.66759	0.42433	-6.28659	3.24523e-10	1.30613e-07
RPS27L	1709.08	2.83862	0.451425	6.28813	3.21323e-10	1.30613e-07
NCAPD2	201.94	-3.24896	0.517424	-6.27911	3.40522e-10	1.30822e-07
ISG15	318.498	3.10376	0.504299	6.1546	7.52687e-10	2.76596e-07
NDUFB1	400.599	3.00273	0.489329	6.13642	8.44039e-10	2.97243e-07
MSN	495.64	-2.81732	0.459937	-6.12544	9.0435e-10	3.05743e-07
SEC24C	128.838	-3.53238	0.578824	-6.10268	1.04303e-09	3.26796e-07
IRF4	345.368	-3.01532	0.494109	-6.10254	1.04395e-09	3.26796e-07
PIK3CD	205.463	-3.22218	0.530894	-6.06935	1.2843e-09	3.86759e-07
GNG8	139.642	3.53575	0.583063	6.06409	1.32702e-09	3.86759e-07
S100A11	2614.31	2.90404	0.480594	6.04262	1.51634e-09	4.27204e-07
RGS16	603.106	2.80207	0.464399	6.03376	1.60187e-09	4.36742e-07
ITGAL	356.831	-2.81112	0.467724	-6.0102	1.85299e-09	4.8942e-07
COPA	232.698	-3.24931	0.541322	-6.00255	1.94237e-09	4.97481e-07
JUND	440.254	2.73687	0.456602	5.994	2.04747e-09	5.08977e-07
ATP5I	473.07	2.99836	0.503607	5.95377	2.62029e-09	5.9856e-07
MCM2	187.632	-3.42861	0.575466	-5.95798	2.55381e-09	5.9856e-07
COX17	320.53	3.01214	0.505328	5.96076	2.51069e-09	5.9856e-07
CAND1	116.426	-3.43714	0.582341	-5.90228	3.5851e-09	7.97402e-07
NDUFA3	321.81	2.86793	0.492432	5.824	5.7454e-09	1.24513e-06
NUP98	155.109	-3.16777	0.545067	-5.81172	6.18354e-09	1.30658e-06
PPP1R16B	164.794	-3.09883	0.534202	-5.80086	6.5976e-09	1.36007e-06
CYFIP2	256.605	-2.83597	0.489835	-5.78964	7.05377e-09	1.41949e-06
SF3B3	152.997	-3.11492	0.539173	-5.77722	7.59439e-09	1.49274e-06
GZMB	12075.3	2.51198	0.441086	5.69499	1.23381e-08	2.37004e-06
FAM96B	725.329	2.75456	0.487099	5.65504	1.55813e-08	2.92651e-06
GANAB	173.72	-3.17321	0.562819	-5.63806	1.71975e-08	3.15986e-06
MT2A	1601.96	2.55283	0.453443	5.62986	1.80352e-08	3.24326e-06
PFDN2	461.938	2.83819	0.506518	5.60333	2.10275e-08	3.64783e-06
IFITM1	3501.65	2.54716	0.454661	5.60234	2.11481e-08	3.64783e-06
EIF4G2	652.078	-2.55557	0.459678	-5.55947	2.70591e-08	4.57407e-06
SLC38A2	399.337	-2.55103	0.459951	-5.54631	2.9176e-08	4.83521e-06
CORO1B	325.418	2.69458	0.487075	5.53216	3.16306e-08	5.14119e-06
NLRC5	102.061	-3.33828	0.608954	-5.48199	4.2057e-08	6.7069e-06
APOBEC3H	172.973	2.9812	0.544276	5.47738	4.31676e-08	6.75653e-06
CD52	2624.06	2.48156	0.453985	5.46617	4.5986e-08	7.0668e-06
DYNLL1	1007.9	2.57669	0.472561	5.45261	4.96362e-08	7.49153e-06
STAT1	1333.22	-2.26661	0.416345	-5.44407	5.20762e-08	7.65692e-06
CSF2	190.174	3.02581	0.555961	5.44248	5.25439e-08	7.65692e-06
SPTAN1	153.328	-2.89716	0.53591	-5.40605	6.44309e-08	9.07616e-06
TFRC	222.381	-2.69683	0.498844	-5.40615	6.43938e-08	9.07616e-06
SLC7A5	288.38	-2.57102	0.476622	-5.39426	6.88059e-08	9.53357e-06
NUP205	84.8318	-3.48797	0.647729	-5.38492	7.24784e-08	9.88044e-06
SVIP	313.383	2.59856	0.483943	5.36957	7.89236e-08	1.05883e-05
ROMO1	330.444	2.61323	0.487221	5.36355	8.15999e-08	1.07763e-05
TNFRSF18	935.239	2.29992	0.430068	5.3478	8.90308e-08	1.15767e-05
SLIRP	296.274	2.74562	0.513972	5.34196	9.19468e-08	1.17748e-05
PHPT1	517.561	2.49974	0.468574	5.33479	9.56542e-08	1.20667e-05
RBL2	205.833	-2.70573	0.508065	-5.32556	1.0064e-07	1.25089e-05
KNTC1	66.9727	-3.59132	0.67527	-5.31835	1.04714e-07	1.28267e-05
RFWD3	96.0572	-3.18283	0.60234	-5.28411	1.26318e-07	1.51086e-05
FANCI	185.224	-2.7444	0.519454	-5.28324	1.26918e-07	1.51086e-05
LTA	591.861	2.47532	0.47026	5.26373	1.41161e-07	1.65708e-05
STAT5B	161.841	-2.79064	0.531416	-5.25133	1.51001e-07	1.74831e-05
SUN2	253.555	-2.94026	0.560453	-5.24622	1.55249e-07	1.74955e-05
RGCC	433.271	2.40883	0.458958	5.24847	1.53364e-07	1.74955e-05
IARS	545.187	-2.31397	0.442887	-5.22474	1.74397e-07	1.92358e-05
FTH1	6840.37	2.24247	0.429275	5.22385	1.75244e-07	1.92358e-05
DDX3X	402.54	-2.38313	0.456663	-5.21858	1.80305e-07	1.95376e-05
ITGA4	132.019	-2.93308	0.562616	-5.21329	1.85516e-07	1.98479e-05
CCNF	100.634	-3.11114	0.598585	-5.1975	2.0199e-07	2.13402e-05
SPTBN1	204.764	-2.72952	0.52555	-5.19364	2.0622e-07	2.15181e-05
GCN1L1	82.917	-3.23668	0.623947	-5.18743	2.13211e-07	2.19763e-05
C12orf57	447.596	2.48538	0.481167	5.16531	2.40039e-07	2.44435e-05
VPS39	78.4627	-3.31201	0.642459	-5.1552	2.5336e-07	2.54929e-05
NCKAP1L	149.244	-2.82884	0.54901	-5.15262	2.56874e-07	2.55424e-05
ATP5J	923.68	2.44607	0.477144	5.12647	2.95219e-07	2.90139e-05
YBX1	448.402	2.31169	0.453601	5.09632	3.46325e-07	3.36453e-05
BBC3	108.646	3.05159	0.599369	5.09134	3.55534e-07	3.41474e-05
TNFAIP3	160.071	-2.77899	0.546065	-5.08912	3.59729e-07	3.41622e-05
NDUFB4	630.34	2.41228	0.474597	5.0828	3.7192e-07	3.49275e-05
H1FX	412.013	2.34176	0.46211	5.06755	4.02968e-07	3.72024e-05
CANX	288.107	-2.45799	0.485135	-5.06662	4.04948e-07	3.72024e-05
ATP6V0C	221.206	2.61857	0.517762	5.05747	4.24857e-07	3.8201e-05
MYEOV2	228.719	2.6752	0.528796	5.05904	4.21379e-07	3.8201e-05
RPS29	907.078	2.23728	0.442997	5.05032	4.41079e-07	3.88334e-05
RPS27	2403.07	2.4032	0.475799	5.05087	4.39802e-07	3.88334e-05
ID3	210.937	2.75118	0.545956	5.03919	4.67496e-07	4.03191e-05
COX5B	985.893	2.40586	0.47729	5.04067	4.63911e-07	4.03191e-05
EMP3	843.25	2.47981	0.492825	5.03183	4.85817e-07	4.1476e-05
IL17F	77.167	3.36542	0.670852	5.01663	5.25867e-07	4.40062e-05
UBL5	583.226	2.31478	0.461377	5.01712	5.24519e-07	4.40062e-05
TIMELESS	73.557	-3.4702	0.696866	-4.97972	6.36748e-07	5.27627e-05
JAK2	62.9939	-3.39748	0.682678	-4.9767	6.46783e-07	5.30739e-05
CREM	598.479	2.34473	0.472118	4.96641	6.82049e-07	5.54296e-05
SH2D2A	713.45	2.19451	0.44323	4.95118	7.37632e-07	5.93759e-05
SELL	1058.05	-2.24273	0.453863	-4.94142	7.75544e-07	6.18387e-05
UBXN11	624.54	2.29791	0.465233	4.93926	7.842e-07	6.19445e-05
ATPIF1	1287.69	2.55387	0.517657	4.93351	8.07664e-07	6.32072e-05
UQCR10	745.667	2.33624	0.473962	4.92917	8.25783e-07	6.40323e-05
LGALS1	2494.21	2.21466	0.449902	4.92254	8.54273e-07	6.56393e-05
XPOT	209.167	-2.50407	0.510439	-4.90572	9.30863e-07	7.08798e-05
SAT1	1350.26	2.21566	0.452785	4.8934	9.91092e-07	7.41302e-05
CRKL	86.384	-3.05365	0.623856	-4.8948	9.8405e-07	7.41302e-05
HCST	436.889	2.44387	0.499949	4.88825	1.01737e-06	7.54285e-05
TCEB2	659.019	2.29596	0.469925	4.8858	1.03009e-06	7.57069e-05
LSM5	624.699	2.35966	0.48358	4.87956	1.0632e-06	7.74672e-05
DAD1	1031.76	2.27062	0.465519	4.87762	1.07374e-06	7.75659e-05
NDUFC1	311.35	2.49108	0.511107	4.87389	1.09419e-06	7.8374e-05
MCM3	233.444	-2.76109	0.568899	-4.8534	1.21364e-06	8.61992e-05
RPS19	5244.67	2.10692	0.434474	4.84936	1.2386e-06	8.72389e-05
CD70	220.033	2.43998	0.506888	4.81365	1.482e-06	0.00010352
JAK3	194.429	-2.56505	0.534436	-4.79954	1.5903e-06	0.000110174
RPL36	1003.02	2.15893	0.451845	4.77803	1.77019e-06	0.000121639
AP2B1	172.339	-2.48038	0.519794	-4.77185	1.82538e-06	0.00012442
PRKCDBP	116.394	2.75782	0.578464	4.7675	1.86528e-06	0.000126123
HMHA1	158.48	-2.53161	0.531479	-4.76333	1.90423e-06	0.000126883
CKS2	1146.51	2.22119	0.466489	4.7615	1.92157e-06	0.000126883
COMMD6	634.766	2.225	0.467252	4.76188	1.91799e-06	0.000126883
NNT	134.635	-2.69333	0.566305	-4.75597	1.97494e-06	0.000129397
MTHFD1	121.82	-2.76731	0.582724	-4.74893	2.04498e-06	0.000132955
BRI3	82.6944	3.04133	0.641319	4.74231	2.113e-06	0.000136329
DTL	79.2399	-2.95808	0.625161	-4.73171	2.22633e-06	0.000142552
ACLY	137.75	-2.58303	0.546487	-4.7266	2.28307e-06	0.000145086
FTL	7198.68	2.05735	0.435442	4.72473	2.30426e-06	0.000145341
UHRF1	30.2687	-4.02068	0.851519	-4.72177	2.33798e-06	0.000146375
COX8A	915.977	2.18944	0.464391	4.71464	2.42136e-06	0.000149382
HIST1H4C	3010.5	2.1002	0.445389	4.71542	2.4121e-06	0.000149382
COX7A2	1455.51	2.19451	0.465999	4.70925	2.48631e-06	0.000152278
TP53INP1	60.8283	-3.20147	0.680041	-4.70776	2.50449e-06	0.000152287
ERMP1	66.5293	-3.09501	0.657992	-4.70371	2.55471e-06	0.000154231
KRT10	291.447	2.40848	0.513059	4.69436	2.67438e-06	0.000160311
AHI1	200.278	2.44968	0.523924	4.67565	2.93022e-06	0.000173191
KRTCAP2	473.549	2.22592	0.476016	4.67616	2.92302e-06	0.000173191
APOD	180.953	2.44245	0.522582	4.67382	2.95651e-06	0.000173531
GDF9	160.571	2.60275	0.557135	4.67166	2.98769e-06	0.000174152
NDUFB6	342.35	2.36276	0.50612	4.66838	3.03588e-06	0.000175749
LAIR2	118.896	2.79744	0.60023	4.66061	3.15268e-06	0.000180798
TMA7	332.454	2.35616	0.50594	4.65699	3.20868e-06	0.000180798
UQCR11	892.87	2.22651	0.477937	4.65859	3.18382e-06	0.000180798
UQCRQ	746.672	2.26665	0.486603	4.6581	3.19139e-06	0.000180798
CCL4	1282.19	2.14605	0.461783	4.64732	3.36281e-06	0.000188228
OST4	984.022	2.221	0.478293	4.64359	3.42405e-06	0.000190395
HIST1H1E	363.667	2.36677	0.510034	4.64042	3.47696e-06	0.000192073
RPL36AL	849.471	2.22723	0.480411	4.63609	3.55062e-06	0.000194869
ANAPC11	606.108	2.12226	0.458143	4.63231	3.61605e-06	0.00019718
TGFBR2	85.4011	-2.81458	0.611057	-4.60608	4.10321e-06	0.00022231
POLR2L	207.976	2.55647	0.555246	4.60421	4.14037e-06	0.000222894
NDUFA4	1328.24	2.06982	0.450699	4.59248	4.38012e-06	0.000232835
PSMA7	1098.01	2.05412	0.447197	4.59333	4.36238e-06	0.000232835
MCM4	168.142	-2.54781	0.55598	-4.58255	4.59339e-06	0.000242646
NDUFA6	856.179	2.13865	0.467514	4.57451	4.77329e-06	0.000249036
MIF	1936.17	2.05427	0.44904	4.57482	4.76632e-06	0.000249036
TMEM258	440.294	2.24479	0.491511	4.56713	4.94446e-06	0.000256384
LBR	265.999	-2.20833	0.484141	-4.56134	5.08286e-06	0.000260366
U2AF1L4	251.236	2.37078	0.519629	4.56244	5.05617e-06	0.000260366
RNF181	438.092	2.28938	0.502105	4.55956	5.12618e-06	0.000261003
NBR1	117.33	-2.56558	0.56287	-4.55803	5.1636e-06	0.000261334
FKBP5	194.999	-2.37544	0.521765	-4.55269	5.29635e-06	0.000266457
GPX1	435.68	2.11779	0.465366	4.55081	5.34399e-06	0.000267263
SNHG15	315.595	2.21357	0.486709	4.54804	5.41471e-06	0.000269206
SNRPG	743.438	2.30549	0.507624	4.54172	5.57968e-06	0.000275786
SORL1	74.5487	-2.93327	0.646091	-4.54002	5.62489e-06	0.000276404
SHFM1	760.327	2.2211	0.490527	4.52799	5.95467e-06	0.000290918
IPO5	90.7001	-2.72896	0.603173	-4.52433	6.05862e-06	0.000292614
CRIP1	971.28	2.10549	0.465289	4.52512	6.03606e-06	0.000292614
MRPL53	152.879	2.57886	0.570568	4.51981	6.18947e-06	0.000293894
SEC11C	606.027	2.10542	0.465943	4.51863	6.22421e-06	0.000293894
NDUFA13	957.01	2.2231	0.49178	4.52051	6.16905e-06	0.000293894
CYBA	682.364	2.07697	0.459453	4.52052	6.16875e-06	0.000293894
NLRP1	40.6079	-3.42291	0.758024	-4.51557	6.31472e-06	0.000296511
DPM3	71.8084	3.05302	0.677253	4.50795	6.5457e-06	0.000302909
ETS1	322.453	-2.14301	0.475254	-4.50919	6.50759e-06	0.000302909
NUP155	55.9873	-3.11624	0.69134	-4.50754	6.55849e-06	0.000302909
RPL37	1025.12	1.97078	0.437495	4.5047	6.64654e-06	0.000305308
DYNLT1	419.666	2.31621	0.514338	4.50329	6.69079e-06	0.000305679
POLR2I	173.542	2.4944	0.554171	4.50115	6.75882e-06	0.000307127
RPS19BP1	221.511	2.31305	0.514039	4.49975	6.80333e-06	0.000307496
CIB1	763.387	2.06865	0.460377	4.49337	7.0105e-06	0.000315174
NUP160	96.9747	-2.63447	0.589236	-4.471	7.78542e-06	0.000348161
NDUFS6	364.064	2.22032	0.496997	4.46747	7.91485e-06	0.000352086
INPP5D	75.4	-2.80848	0.629857	-4.45891	8.23774e-06	0.000364531
MRPL33	364.707	2.10557	0.472494	4.4563	8.33879e-06	0.000367081
CYSTM1	233.699	2.3436	0.526353	4.45252	8.48677e-06	0.000369895
EDF1	470.267	2.12405	0.477054	4.45243	8.49025e-06	0.000369895
SF3B1	334.151	-2.06605	0.464741	-4.44558	8.76535e-06	0.000375552
CAPRIN1	158.522	-2.35251	0.52953	-4.44263	8.88669e-06	0.000375552
PET100	142.052	2.69852	0.607119	4.44479	8.7977e-06	0.000375552
HIST1H1D	233.438	2.3416	0.526765	4.44526	8.77875e-06	0.000375552
NDUFB3	437.442	2.25646	0.507833	4.44331	8.85858e-06	0.000375552
RASSF2	94.4899	-2.63431	0.592869	-4.44332	8.85797e-06	0.000375552
S100A6	1319.92	2.02239	0.455733	4.43767	9.09361e-06	0.000382384
TOMM7	279.676	2.30147	0.518935	4.43498	9.20797e-06	0.000385276
AARS	395.855	-2.43351	0.549411	-4.42931	9.45358e-06	0.000393604
LOC284889	2025.47	1.98237	0.448141	4.42355	9.70931e-06	0.00040227
IFI27L2	148.108	2.43879	0.551467	4.42237	9.76245e-06	0.000402499
PPRC1	34.0774	-3.55934	0.80624	-4.41474	1.01133e-05	0.000413799
SH3BGRL3	3173.84	1.94822	0.441448	4.41324	1.01834e-05	0.000413799
LSM7	200.962	2.32786	0.527473	4.41324	1.01834e-05	0.000413799
TMEM194A	99.3636	-2.62628	0.595761	-4.40827	1.04199e-05	0.000421384
SEC61B	510.796	2.15264	0.488827	4.40369	1.06425e-05	0.000425052
ELMO1	132.607	-2.74454	0.623196	-4.40397	1.06286e-05	0.000425052
MSH6	101.074	-2.66821	0.605957	-4.4033	1.06615e-05	0.000425052
USMG5	596.735	2.16776	0.492978	4.39728	1.09614e-05	0.000434958
NCOA3	59.2122	-3.00971	0.684751	-4.39534	1.10601e-05	0.000436824
HK1	188.726	-2.53476	0.577832	-4.38668	1.15093e-05	0.000452448
CSTB	502.728	2.07832	0.473996	4.38468	1.16154e-05	0.000454508
TXN	1436.29	1.97223	0.450387	4.37897	1.19244e-05	0.000460206
ATP5E	83.0891	2.8182	0.643471	4.37968	1.18852e-05	0.000460206
KCTD20	113.927	-2.47677	0.565515	-4.37967	1.18857e-05	0.000460206
TMSB10	5268.25	1.91355	0.437273	4.37611	1.20815e-05	0.00046415
STAT5A	134.385	-2.41555	0.552123	-4.37503	1.21415e-05	0.000464346
FOCAD	64.9903	-2.86339	0.655425	-4.36875	1.24962e-05	0.000473002
LAMTOR4	492.901	2.09285	0.479127	4.36806	1.25358e-05	0.000473002
SERPINA1	756.935	1.99753	0.457238	4.36868	1.24999e-05	0.000473002
MINOS1	393.401	2.13284	0.488764	4.36373	1.27861e-05	0.000479956
MT1E	143.532	2.49106	0.57096	4.36292	1.28337e-05	0.000479956
CD63	734.835	2.03002	0.465571	4.36028	1.29893e-05	0.000483638
GTF2H5	259.473	2.19245	0.502948	4.3592	1.30539e-05	0.000483911
NCAPG2	113.386	-2.46902	0.566871	-4.35553	1.32743e-05	0.00048993
TRAPPC5	150.148	2.58713	0.594193	4.35402	1.33663e-05	0.000491181
CAPNS1	384.313	2.05717	0.472954	4.34963	1.3637e-05	0.000496809
MYBL2	104.176	-2.83001	0.65063	-4.34965	1.36356e-05	0.000496809
SSR4	626.297	2.16524	0.498326	4.34503	1.39259e-05	0.000505157
TAPBP	352.212	-2.06876	0.47653	-4.3413	1.41644e-05	0.000511614
RPS21	621.904	1.99244	0.459471	4.33637	1.44853e-05	0.000516583
DDIT4	2070.36	1.81736	0.419092	4.33643	1.44815e-05	0.000516583
ITK	206.459	-2.20576	0.508535	-4.33748	1.44126e-05	0.000516583
RPL37A	1000.85	1.94604	0.449088	4.33332	1.46876e-05	0.000521595
AREL1	40.3622	-3.26455	0.754028	-4.32947	1.49466e-05	0.000527635
CCAR2	59.3532	-3.06334	0.707641	-4.32894	1.49825e-05	0.000527635
COX14	329.964	2.25081	0.520239	4.32648	1.51509e-05	0.00053135
IKZF1	260.129	-2.08631	0.483059	-4.31895	1.56772e-05	0.000547535
CDC42SE2	411.615	-2.00278	0.464057	-4.31581	1.59021e-05	0.000553104
WDR83OS	752.795	1.99453	0.462357	4.31383	1.60451e-05	0.000555791
SAP18	726.316	1.99255	0.46202	4.3127	1.6127e-05	0.000556348
XPO6	93.9941	-2.6538	0.616918	-4.3017	1.69491e-05	0.000582334
UBE2D2	525.799	2.00913	0.467212	4.30024	1.70609e-05	0.000583802
DCTN1	69.4678	-3.00558	0.699328	-4.29782	1.72488e-05	0.000587852
RPL35A	906.91	1.89033	0.440308	4.29319	1.76121e-05	0.000591737
EFTUD2	125.529	-2.61603	0.609399	-4.29281	1.76429e-05	0.000591737
G0S2	136.561	2.50333	0.582963	4.29415	1.75361e-05	0.000591737
TRMT112	540.048	2.04873	0.477184	4.29338	1.75974e-05	0.000591737
STARD7	242.392	-2.20203	0.513166	-4.29107	1.77816e-05	0.000594031
FXYD5	744.893	2.00895	0.468694	4.28628	1.81691e-05	0.000604588
NOP10	611.008	2.01151	0.469478	4.28456	1.83098e-05	0.000606881
RCC2	110.176	-2.43392	0.569256	-4.27562	1.90605e-05	0.000626846
LAMTOR5	673.436	2.10066	0.491248	4.27617	1.90136e-05	0.000626846
LY6E	481.65	2.00417	0.468884	4.27434	1.91706e-05	0.000628023
DOCK8	169.29	-2.24037	0.52448	-4.2716	1.94073e-05	0.000633322
GNS	62.0009	-2.90779	0.681373	-4.26754	1.9764e-05	0.000642481
HSPB1	149.181	2.36189	0.55372	4.2655	1.99458e-05	0.000645909
LSM4	530.699	1.93097	0.452799	4.26453	2.00321e-05	0.000646226
ADAM10	118.035	-2.50983	0.589689	-4.25618	2.07945e-05	0.000662152
SRA1	389.069	2.02278	0.47531	4.2557	2.08391e-05	0.000662152
MSRB2	97.5736	2.61059	0.613321	4.25648	2.07673e-05	0.000662152
ID2	834.378	1.95977	0.460265	4.2579	2.06355e-05	0.000662152
SLC20A1	110.882	-2.42854	0.571165	-4.25191	2.11956e-05	0.000670957
ZDHHC5	68.3221	-2.86845	0.674823	-4.25068	2.13123e-05	0.000672133
KIAA0368	67.4904	-2.74835	0.646789	-4.24921	2.14522e-05	0.000674028
TSTD1	476.847	2.02382	0.477577	4.23768	2.25845e-05	0.000706977
API5	124.498	-2.38344	0.562649	-4.2361	2.27435e-05	0.000709328
RPL35	637.02	2.0087	0.474572	4.23266	2.30948e-05	0.000713118
LOC100128494	31.8964	-3.45199	0.815556	-4.23268	2.30922e-05	0.000713118
C8orf59	167.748	2.30917	0.545591	4.23243	2.31181e-05	0.000713118
XPO5	64.6762	-2.83094	0.669642	-4.22755	2.36253e-05	0.000723482
GPR171	485.412	1.97706	0.467641	4.22773	2.36061e-05	0.000723482
NDUFV2	1383.91	1.86991	0.442498	4.2258	2.38097e-05	0.000726495
IQGAP1	362.978	-1.95444	0.462653	-4.22442	2.39557e-05	0.000728322
AURKAIP1	279.748	2.06848	0.489925	4.22203	2.4211e-05	0.000733446
TRAPPC1	639.761	2.08006	0.493168	4.21775	2.46749e-05	0.000744829
TYK2	68.0829	-2.72546	0.647378	-4.21	2.55368e-05	0.000768103
CSDE1	269.847	-2.23769	0.532222	-4.20443	2.61741e-05	0.000781707
ADAR	256.462	-2.02492	0.481593	-4.20462	2.61523e-05	0.000781707
SEL1L3	159.682	-2.22143	0.528682	-4.20184	2.6476e-05	0.00078794
ATP5H	497.852	1.93598	0.462307	4.18765	2.81855e-05	0.000835872
ETFB	419.38	1.97818	0.472543	4.18624	2.8361e-05	0.000838138
PMCH	149.383	2.37533	0.567665	4.18439	2.85936e-05	0.000842068
COX6A1	760.41	1.98486	0.474941	4.17918	2.92568e-05	0.000858606
MADD	51.1187	-2.92418	0.699852	-4.17828	2.93717e-05	0.000858996
ATP5J2	294.044	2.14651	0.513955	4.17645	2.96094e-05	0.000862962
ST6GAL1	81.7262	-2.63907	0.632141	-4.17481	2.98229e-05	0.000866197
PI4KA	44.0574	-3.06726	0.735164	-4.17221	3.01657e-05	0.000873151
LANCL1	81.1832	-2.56344	0.615037	-4.16794	3.07365e-05	0.000886639
HSPE1	221.17	2.25086	0.540784	4.16222	3.15162e-05	0.000906038
NDUFS8	445.67	2.004	0.481775	4.15962	3.1878e-05	0.000913333
MRPL41	135.942	2.31358	0.556317	4.15873	3.20015e-05	0.000913773
SEC61G	379.654	2.08765	0.502572	4.15393	3.26817e-05	0.000930054
COX7C	1014.64	2.03849	0.491313	4.14906	3.33837e-05	0.000946841
POMP	895.239	1.93025	0.465535	4.1463	3.37893e-05	0.000955141
SMG5	52.7311	-2.87693	0.694423	-4.14291	3.42925e-05	0.000966134
ISCU	474.718	1.97063	0.476412	4.1364	3.52801e-05	0.000990657
NDUFA7	336.871	2.14096	0.518135	4.13205	3.59537e-05	0.00100623
STAT2	89.3945	-2.50074	0.605732	-4.12846	3.65205e-05	0.00101204
NDUFA12	628.439	2.10115	0.508934	4.12854	3.65072e-05	0.00101204
P2RX5-TAX1BP3	137.152	2.29711	0.556361	4.12882	3.64637e-05	0.00101204
RPA3	478.47	2.0204	0.489917	4.12397	3.72397e-05	0.00101956
COX6C	1260.42	1.90273	0.461491	4.12301	3.73951e-05	0.00101956
AP1B1	70.5743	-2.62993	0.637567	-4.12495	3.70822e-05	0.00101956
SEC24A	43.0804	-3.0272	0.734194	-4.12316	3.73716e-05	0.00101956
ATP11B	82.6139	-2.58309	0.626098	-4.12569	3.69626e-05	0.00101956
MRPS18C	332.711	2.16008	0.52425	4.12032	3.78343e-05	0.00102822
IFI6	147.59	2.26996	0.551084	4.11908	3.80383e-05	0.00103045
C14orf2	497.429	2.0013	0.486342	4.11501	3.8716e-05	0.00104546
SF3B5	336.506	2.08631	0.507335	4.11229	3.91759e-05	0.00105451
SELK	393.13	1.9976	0.486105	4.1094	3.96691e-05	0.00106439
OCIAD2	328.689	1.98914	0.484545	4.10517	4.04024e-05	0.00107115
MRPS21	336.594	2.10305	0.512395	4.10435	4.05451e-05	0.00107115
DRAP1	312.482	2.04579	0.498141	4.10685	4.01091e-05	0.00107115
FAU	713.176	1.88478	0.459111	4.10528	4.0383e-05	0.00107115
POLE	41.9834	-3.1181	0.759717	-4.1043	4.05545e-05	0.00107115
POLD1	69.1327	-2.83002	0.690195	-4.10032	4.12574e-05	0.00107959
JUNB	935.856	1.73863	0.423956	4.10098	4.1141e-05	0.00107959
CASC3	91.9695	-2.58383	0.630044	-4.10103	4.11321e-05	0.00107959
POLG	69.4496	-2.63116	0.641853	-4.09933	4.14356e-05	0.00108091
NCOA4	179.609	-2.20053	0.537042	-4.0975	4.17638e-05	0.00108612
CHMP2A	476.948	1.91773	0.468138	4.09651	4.19423e-05	0.00108741
PREX1	48.7814	-2.90009	0.708822	-4.09143	4.28718e-05	0.00110811
KIF11	115.855	-2.30062	0.563168	-4.08514	4.405e-05	0.00112821
POLR2F	162.137	2.31132	0.565743	4.08547	4.39882e-05	0.00112821
TBCA	203.726	2.14648	0.525312	4.0861	4.38685e-05	0.00112821
EDC4	49.3674	-2.97224	0.727731	-4.08426	4.42181e-05	0.0011291
CDK2AP2	711.436	1.88758	0.462342	4.08265	4.4525e-05	0.00113351
RPLP2	1041.01	1.91028	0.467995	4.08184	4.46809e-05	0.00113406
CDKN3	544.262	1.96764	0.48216	4.08089	4.48626e-05	0.00113527
HDAC6	44.5794	-2.96643	0.727333	-4.07851	4.53259e-05	0.00114357
PITPNM1	69.0774	-2.72208	0.667627	-4.07725	4.55718e-05	0.00114635
MTMR4	54.0222	-2.8983	0.711211	-4.07516	4.59836e-05	0.00115327
UPP1	203.089	2.07277	0.508845	4.07347	4.63175e-05	0.0011548
FAM160B1	61.5865	-2.69495	0.661506	-4.07396	4.62197e-05	0.0011548
TNF	210.502	2.03747	0.501341	4.06404	4.82312e-05	0.00119801
STK38	62.7563	-2.74133	0.674617	-4.06354	4.83345e-05	0.00119801
RPL38	505.475	1.92139	0.473012	4.06203	4.86482e-05	0.00120226
RPS28	250.114	2.07616	0.511864	4.05607	4.99052e-05	0.00122974
NDUFB9	621.195	1.91691	0.472729	4.05499	5.01356e-05	0.00123182
DUSP2	599.43	1.7851	0.440652	4.05105	5.09889e-05	0.00124821
SND1	136.617	-2.24509	0.554362	-4.04987	5.12458e-05	0.00124821
ERAP2	165.692	-2.26096	0.558239	-4.05017	5.11796e-05	0.00124821
LSM3	458.827	1.96705	0.486172	4.04599	5.21029e-05	0.00126544
CAD	45.0585	-2.92652	0.723503	-4.04493	5.23394e-05	0.00126754
BAX	551.445	1.90899	0.472111	4.04351	5.2656e-05	0.00127157
NDUFA1	746.587	1.92664	0.477225	4.03717	5.4101e-05	0.00130274
SPAG5	117.328	-2.30623	0.571361	-4.03638	5.42824e-05	0.00130339
PSMB3	1081.69	1.84507	0.457671	4.03143	5.54374e-05	0.00132736
MRPL52	195.658	2.13644	0.530097	4.03029	5.57079e-05	0.00133007
TUBGCP6	41.7718	-2.97493	0.738727	-4.0271	5.64693e-05	0.00134445
PLCG1	60.1304	-2.68685	0.667479	-4.02537	5.68857e-05	0.00135056
PTMS	234.768	2.0536	0.510265	4.02457	5.70805e-05	0.00135138
KCNAB2	125.861	-2.2644	0.562855	-4.02306	5.7446e-05	0.00135624
SEL1L	123.944	-2.2605	0.562101	-4.02151	5.78261e-05	0.00136141
SNRPB2	316.558	2.00243	0.498479	4.01707	5.8925e-05	0.00138343
IL32	2866.52	1.75887	0.438248	4.01341	5.98483e-05	0.00139008
NPLOC4	96.5401	-2.40504	0.599262	-4.01334	5.98661e-05	0.00139008
TOP2A	806.252	-1.73607	0.432454	-4.01446	5.95809e-05	0.00139008
MRPL36	207.723	2.12081	0.528339	4.01411	5.96701e-05	0.00139008
C17orf89	182.654	2.24129	0.558567	4.01257	6.00614e-05	0.00139079
DYNLRB1	323.957	2.04799	0.510649	4.01056	6.05737e-05	0.00139882
EMC4	503.492	1.88169	0.469282	4.00971	6.07923e-05	0.00140004
C19orf53	259.795	2.03151	0.506988	4.00701	6.14929e-05	0.00141233
ATP5G1	373.905	1.97589	0.493242	4.00592	6.17769e-05	0.00141501
DIAPH1	135.568	-2.17538	0.543217	-4.00463	6.21145e-05	0.0014189
DGUOK	437.119	1.9619	0.490308	4.00135	6.29819e-05	0.00143483
ESYT2	122.79	-2.21802	0.554528	-3.99984	6.33845e-05	0.00144012
PTTG1	819.293	1.75419	0.439412	3.99212	6.54849e-05	0.00148386
RASSF5	239.586	-2.11651	0.53027	-3.99139	6.56877e-05	0.00148447
NDUFA2	385.482	2.07083	0.519299	3.98774	6.67049e-05	0.00149709
S100A10	632.036	1.89743	0.47589	3.98711	6.68839e-05	0.00149709
NUDCD3	81.6092	-2.50888	0.629415	-3.98605	6.71831e-05	0.00149709
LAMTOR2	378.623	2.06325	0.517675	3.9856	6.7309e-05	0.00149709
THADA	49.9664	-2.82242	0.707724	-3.98802	6.66272e-05	0.00149709
RASGRP1	123.601	-2.21611	0.555925	-3.98634	6.70999e-05	0.00149709
UBA1	211.194	-2.01557	0.506105	-3.98252	6.81897e-05	0.0015127
COMMD1	155.462	2.23243	0.56118	3.97809	6.94708e-05	0.00153709
CCL18	57.3362	2.81049	0.707043	3.975	7.03807e-05	0.00154911
RPS15	603.677	1.83601	0.461821	3.97558	7.02068e-05	0.00154911
NSMCE1	327.892	1.94371	0.489143	3.97371	7.07611e-05	0.00155344
TIAM1	69.4649	-2.54005	0.639321	-3.97303	7.09626e-05	0.00155382
PYGB	57.6114	-2.71437	0.684153	-3.96749	7.26331e-05	0.00158629
NDUFA11	511.677	1.87968	0.473869	3.96665	7.28885e-05	0.00158777
KIAA0040	90.8281	-2.3578	0.595498	-3.95937	7.51479e-05	0.00163278
PDS5A	160.223	-2.07759	0.524901	-3.95807	7.55588e-05	0.00163749
TRAPPC6A	252.728	2.01458	0.509095	3.95718	7.58399e-05	0.00163938
ZFAS1	598.83	1.84531	0.466438	3.95617	7.61607e-05	0.00164212
ZCRB1	419.72	1.91258	0.483557	3.95523	7.646e-05	0.00164438
ATP2B4	102.634	-2.3657	0.598701	-3.95139	7.76986e-05	0.00166677
NDUFS5	850.673	1.95246	0.494398	3.94916	7.84265e-05	0.00167813
CWC15	264.382	1.93661	0.490493	3.94828	7.87144e-05	0.00168004
PIP5K1A	51.5789	-2.77804	0.704169	-3.94514	7.97541e-05	0.00169087
DNAJC14	42.5054	-2.99824	0.759931	-3.94541	7.9663e-05	0.00169087
NDUFAF3	352.876	1.92691	0.488451	3.94493	7.98222e-05	0.00169087
FAM134C	60.483	-2.82069	0.715401	-3.94281	8.05321e-05	0.00170164
WDFY1	85.9675	-2.47398	0.628411	-3.93688	8.2547e-05	0.00173554
NDUFB8	1805.55	1.80283	0.457929	3.93692	8.25348e-05	0.00173554
RRM1	257.499	-1.95545	0.49679	-3.93618	8.27905e-05	0.00173634
CKLF	136.937	2.16534	0.550611	3.93261	8.40273e-05	0.00175792
TRIP12	134.01	-2.1921	0.557542	-3.93171	8.43426e-05	0.00176016
VPRBP	38.528	-2.96136	0.754586	-3.92449	8.6915e-05	0.00180937
NOTCH2	68.5838	-2.51568	0.641251	-3.92308	8.74258e-05	0.00181227
RPLP1	2730.03	1.7864	0.455376	3.92292	8.74829e-05	0.00181227
ARHGAP30	136.759	-2.1248	0.541896	-3.92104	8.81667e-05	0.00181752
LSM10	269.45	2.01761	0.514508	3.92144	8.80218e-05	0.00181752
CMC1	181.681	2.19211	0.559389	3.91876	8.90049e-05	0.0018259
C11orf31	306.827	1.8715	0.477522	3.9192	8.8844e-05	0.0018259
ERAP1	93.555	-2.31062	0.590471	-3.91318	9.10881e-05	0.00186411
SNRPD2	1001.1	1.88679	0.482383	3.91139	9.17663e-05	0.00187345
DNPH1	283.037	1.89701	0.485394	3.90819	9.29886e-05	0.00188928
SLC41A1	29.7584	-3.2219	0.82434	-3.90846	9.28865e-05	0.00188928
GNAS	977.508	1.65214	0.422964	3.90611	9.37954e-05	0.00189202
SERF2	2012.9	1.78277	0.456378	3.90634	9.37052e-05	0.00189202
POLR1B	46.008	-2.84192	0.727508	-3.90638	9.36899e-05	0.00189202
C9orf89	180.158	2.19702	0.562778	3.90387	9.46651e-05	0.00190502
SCAND1	111.53	2.28765	0.586616	3.89974	9.62946e-05	0.00193321
SCD	112.912	-2.19626	0.564231	-3.89248	9.92245e-05	0.0019834
STT3B	138.112	-2.30423	0.591985	-3.89238	9.92638e-05	0.0019834
MT1X	97.3947	2.44359	0.628113	3.89037	0.000100091	0.00199522
GTF2A2	473.448	1.93305	0.496975	3.88963	0.000100398	0.00199662
TP53TG1	123.16	2.28847	0.588993	3.8854	0.000102163	0.00201748
CST7	953.914	1.73565	0.446656	3.88589	0.000101957	0.00201748
MRPL51	474.772	1.85977	0.478629	3.88562	0.000102068	0.00201748
HPS3	50.3045	-2.70885	0.697712	-3.88248	0.000103396	0.00203637
ALDH18A1	90.682	-2.63263	0.678164	-3.882	0.000103602	0.00203637
PRKAR1A	395.89	-1.78812	0.460802	-3.88045	0.000104262	0.00204117
FURIN	369.442	-1.88082	0.484709	-3.8803	0.000104329	0.00204117
GSTO1	752.919	1.76452	0.454931	3.87865	0.000105037	0.00205029
UQCRB	373.03	1.99889	0.515872	3.87479	0.000106718	0.0020783
FLII	124.39	-2.13712	0.551669	-3.87391	0.000107104	0.00208067
NDST2	53.818	-2.68225	0.692481	-3.87339	0.000107332	0.00208067
ZNHIT1	263.733	2.01744	0.521183	3.87089	0.000108441	0.00209256
NDUFC2	233.605	2.12916	0.550023	3.87103	0.000108378	0.00209256
TOPORS-AS1	108.753	2.28352	0.590435	3.86753	0.000109944	0.00211673
CD7	987.498	1.75165	0.452987	3.86689	0.000110231	0.00211689
U2AF1	281.881	1.89751	0.49077	3.8664	0.000110453	0.00211689
BLOC1S2	385.905	1.85511	0.479967	3.86509	0.000111048	0.00212349
MFN2	57.0705	-2.68464	0.695034	-3.8626	0.000112185	0.00214038
HINT2	218.799	2.08826	0.540913	3.86062	0.000113098	0.00214811
PCBP1	426.27	1.76317	0.456681	3.86084	0.000112999	0.00214811
RPS25	1938.3	1.8011	0.467075	3.85614	0.000115193	0.0021781
MAP3K13	157.56	2.10595	0.546116	3.85624	0.000115145	0.0021781
PSME2	1097.67	1.76262	0.457187	3.85535	0.000115566	0.00218028
LRPPRC	103.307	-2.2255	0.577722	-3.8522	0.000117061	0.00219446
FTO	55.2465	-2.61804	0.679636	-3.85213	0.000117097	0.00219446
RPS26	370.453	2.04723	0.531418	3.85239	0.000116972	0.00219446
RPS8	1335.97	1.6884	0.438489	3.85049	0.000117882	0.00220428
PIN4	122.569	2.32745	0.604848	3.84799	0.000119092	0.00221711
UBE2M	276.746	1.89112	0.491398	3.84846	0.000118864	0.00221711
ANAPC1	53.3832	-2.73603	0.711301	-3.84651	0.000119811	0.00222559
WDR11	59.1192	-2.66405	0.692692	-3.84594	0.000120091	0.0022259
MIR1282	567.017	1.93127	0.502369	3.84433	0.000120881	0.00223041
PDCD5	338.925	2.015	0.524137	3.84441	0.000120842	0.00223041
LASP1	107.447	-2.2109	0.575181	-3.84384	0.000121126	0.00223041
BUD31	430.308	1.77161	0.46117	3.84155	0.000122258	0.00224636
NCAPD3	106.761	-2.25618	0.587631	-3.83944	0.000123315	0.00226087
USP9X	117.453	-2.15318	0.561076	-3.83758	0.000124251	0.0022731
PFDN4	151.355	2.14771	0.560259	3.83343	0.000126368	0.00230311
AHCYL2	48.7007	-2.72903	0.711927	-3.8333	0.000126436	0.00230311
HINT1	1733.93	1.75486	0.457935	3.83211	0.000127048	0.00230927
SLC1A4	147.542	-2.11827	0.552855	-3.83152	0.000127355	0.00230988
COX7B	529.727	1.90043	0.496131	3.83051	0.000127879	0.00231442
STIL	54.6562	-2.72043	0.710359	-3.82966	0.00012832	0.00231744
KIAA0196	48.2987	-2.68509	0.704437	-3.81168	0.000138023	0.00248736
GADD45GIP1	184.442	2.03031	0.532776	3.81082	0.000138507	0.00249076
CUTA	535.282	1.87373	0.49177	3.81017	0.000138869	0.00249197
LRBA	85.6214	-2.29458	0.602614	-3.80771	0.000140258	0.00251157
OAZ1	2471.95	1.63761	0.430538	3.80363	0.000142593	0.00254799
CCL5	597.427	1.83202	0.482544	3.79659	0.000146702	0.00261358
ATP6V0E1	662.218	1.81223	0.477371	3.79628	0.000146882	0.00261358
MRPL55	181.752	2.05526	0.541785	3.7935	0.000148539	0.00263751
TNPO3	97.1842	-2.36148	0.622895	-3.79114	0.000149955	0.00265707
CD3D	2246.97	1.83536	0.484188	3.7906	0.000150281	0.00265727
MCM3AP	65.9754	-2.44814	0.64628	-3.78805	0.000151835	0.00267914
SNRPF	329.482	1.9672	0.519413	3.78735	0.000152263	0.00267947
RPL41	145.793	2.15692	0.569636	3.78648	0.000152795	0.00267947
SLC25A35	246.673	1.9071	0.503662	3.78647	0.000152805	0.00267947
MCCC2	84.2445	-2.31126	0.611262	-3.78113	0.000156115	0.00273185
RPL24	480.208	1.80454	0.477397	3.77996	0.000156856	0.00273915
DCXR	262.202	1.90252	0.503522	3.77841	0.00015783	0.00273918
SS18L2	278.62	1.90313	0.503642	3.77873	0.000157628	0.00273918
PHLDA3	109.623	2.17664	0.576069	3.77844	0.000157817	0.00273918
PPP6R1	109.877	-2.15151	0.569636	-3.77698	0.000158739	0.00274931
PDS5B	71.6146	-2.39181	0.63336	-3.77638	0.000159125	0.00275035
MRPL32	187.583	1.94912	0.51669	3.77231	0.000161744	0.00278992
TSC2	31.4479	-2.99731	0.795153	-3.76947	0.000163593	0.00281036
IPO9	85.6731	-2.27634	0.603888	-3.76947	0.000163594	0.00281036
POLQ	42.5911	-2.87197	0.762446	-3.76678	0.000165366	0.00283504
TPT1	2170.27	1.65456	0.439613	3.76368	0.000167433	0.00286467
FAM162A	605.865	1.71443	0.455582	3.76316	0.000167778	0.00286476
GNG5	791.076	1.87103	0.497573	3.76031	0.000169706	0.00289184
USP19	52.2143	-2.68823	0.71535	-3.75793	0.000171324	0.00291355
PSMB9	1578.63	1.70024	0.452633	3.75632	0.000172429	0.00292644
ANAPC16	785.014	1.69495	0.451671	3.75261	0.000175001	0.00295923
ANKRD27	33.349	-2.97502	0.792805	-3.75253	0.000175061	0.00295923
TRPC4AP	147.857	-2.27315	0.605904	-3.75166	0.000175669	0.00296358
NDUFB11	293.288	1.86809	0.498141	3.75012	0.000176749	0.00296598
PI4KB	55.1077	-2.62507	0.699962	-3.75031	0.000176618	0.00296598
PTK2B	57.3744	-2.6131	0.696833	-3.74996	0.000176864	0.00296598
OPA1	95.784	-2.23285	0.595903	-3.747	0.000178964	0.00299526
ORMDL2	257.729	2.04031	0.544708	3.74569	0.000179896	0.00299956
ATL3	73.7062	-2.36179	0.630543	-3.74564	0.000179931	0.00299956
ELMO2	76.5436	-2.47876	0.662101	-3.74378	0.000181273	0.00301006
ENPP2	46.6157	-2.6702	0.71315	-3.74423	0.000180946	0.00301006
CLASP1	43.7652	-2.71243	0.724797	-3.74233	0.000182324	0.00302157
DPY30	235.331	1.91868	0.513127	3.7392	0.000184607	0.00305342
SF3B6	470.669	1.76507	0.47212	3.73861	0.000185041	0.00305463
MRPL20	262.178	1.92823	0.515853	3.73795	0.000185525	0.00305664
TMEM147	297.955	1.86945	0.501213	3.72986	0.000191588	0.0031504
CXCR3	114.724	2.12181	0.568959	3.72929	0.000192021	0.00315139
LAGE3	106.944	2.19274	0.588611	3.72528	0.000195099	0.00318335
PIGN	43.2883	-2.83742	0.761642	-3.72539	0.000195011	0.00318335
BLVRB	196.709	2.02758	0.544231	3.72559	0.00019486	0.00318335
PRKCH	190.807	-1.9266	0.517762	-3.72101	0.000198429	0.00323146
STAT3	247.567	-1.91811	0.516042	-3.71697	0.000201626	0.00327719
ATP2A3	53.0656	-2.54739	0.685467	-3.71629	0.000202171	0.00327975
NOL7	237.091	1.94729	0.524276	3.71424	0.000203817	0.00329381
TLN1	284.118	-1.77064	0.47671	-3.7143	0.000203765	0.00329381
PARP4	73.0519	-2.34562	0.631714	-3.7131	0.000204736	0.00330235
IGFLR1	431.367	1.72751	0.465429	3.71166	0.000205904	0.00331365
ATP5L	810.522	1.69467	0.456627	3.71127	0.000206221	0.00331365
GNA13	85.4572	-2.3271	0.627327	-3.70954	0.000207633	0.00331811
CMTR1	61.3372	-2.44413	0.65876	-3.71019	0.000207104	0.00331811
TRAPPC11	43.0979	-2.9049	0.78317	-3.70915	0.000207953	0.00331811
GADD45A	202.34	1.91694	0.516834	3.70901	0.000208069	0.00331811
SPCS1	530.909	1.71297	0.462213	3.70602	0.000210538	0.00335117
LINC00892	90.8423	2.44441	0.660095	3.70312	0.000212965	0.00338342
AP1G1	54.1648	-2.56776	0.693511	-3.70255	0.000213446	0.0033847
COX6B1	499.276	1.76078	0.475835	3.70039	0.000215266	0.00340716
BATF	289.016	1.88881	0.510522	3.69976	0.000215807	0.00340935
COA3	199.381	1.94852	0.526953	3.69772	0.000217547	0.00342404
RFX5	94.8411	-2.1958	0.593753	-3.69817	0.000217163	0.00342404
RPS14	3053	1.63149	0.441409	3.69611	0.000218931	0.00343942
NAT10	48.5037	-2.86038	0.774569	-3.69287	0.000221736	0.0034725
EIF1	3349.3	1.65944	0.449403	3.69255	0.000222014	0.0034725
POLR3GL	210.698	2.03925	0.552303	3.69226	0.000222269	0.0034725
RPL28	332.254	1.831	0.495976	3.69171	0.000222748	0.00347355
KANSL3	58.1036	-2.4775	0.672202	-3.68565	0.000228118	0.00355074
NDUFB2	347.74	1.86639	0.50661	3.68408	0.000229529	0.00356386
GSTM3	191.911	1.90152	0.516188	3.68378	0.000229804	0.00356386
GALNT10	59.9857	-2.43782	0.661955	-3.68275	0.000230728	0.00357164
SPG11	74.2281	-2.32149	0.630614	-3.68131	0.000232036	0.00358531
TCEB1	310.03	1.85792	0.505085	3.67842	0.000234682	0.00361959
IGFL2	26.3345	3.2016	0.871485	3.67373	0.000239034	0.00367999
DGCR2	34.8909	-2.84573	0.775573	-3.6692	0.000243313	0.00372551
APRT	487.89	1.81755	0.495346	3.66925	0.000243262	0.00372551
TPP1	186.57	-2.02559	0.551935	-3.66997	0.000242576	0.00372551
WDR6	100.008	-2.12743	0.579933	-3.6684	0.00024407	0.00373035
YTHDF3	51.3826	-2.53223	0.690412	-3.66771	0.000244733	0.00373373
BOLA3	122.552	2.07184	0.565812	3.66171	0.000250536	0.00381537
ATP6V1F	402.87	1.79533	0.491076	3.65592	0.000256262	0.00388159
LOC101927931	93.2188	2.36012	0.645521	3.65615	0.000256034	0.00388159
CMC2	295.25	1.89442	0.518169	3.65599	0.00025619	0.00388159
PROSER1	63.9078	-2.3885	0.653884	-3.6528	0.000259399	0.00390142
WDR7	32.5471	-2.96961	0.812862	-3.65328	0.000258916	0.00390142
SELM	49.5553	2.61612	0.71636	3.65196	0.000260247	0.00390142
RACGAP1	208.636	-1.96622	0.538086	-3.65411	0.00025808	0.00390142
SNRPC	820.813	1.76074	0.482207	3.65141	0.000260803	0.00390142
WDR83	321.373	1.89287	0.518344	3.65176	0.000260447	0.00390142
RPL8	2132.77	1.57554	0.431452	3.65172	0.000260486	0.00390142
MRPS36	134.67	2.05173	0.562149	3.6498	0.000262444	0.00391904
UBR3	22.6507	-3.15802	0.866806	-3.64328	0.000269184	0.0040084
RBX1	662.2	1.76868	0.485488	3.6431	0.000269377	0.0040084
EIF4EBP1	452.271	1.74741	0.480468	3.63688	0.000275956	0.0040919
NHP2L1	707.38	1.72933	0.475447	3.63726	0.00027555	0.0040919
HSBP1	292.072	1.77052	0.48706	3.63511	0.000277859	0.00411289
LOC550643	284.735	1.81269	0.499058	3.63222	0.000280993	0.00415202
APOBEC3C	871.638	1.59276	0.438619	3.6313	0.000281998	0.0041596
GPX4	796.296	1.62245	0.447179	3.62819	0.000285415	0.00420266
COA6	201.846	1.94362	0.535822	3.62736	0.000286329	0.00420879
ANKFY1	42.0822	-2.68596	0.740647	-3.62651	0.000287281	0.00421545
HUWE1	105.036	-2.08189	0.574301	-3.62508	0.000288869	0.0042314
CTDSP2	63.0289	-2.44138	0.67399	-3.62227	0.000292026	0.00427024
STK10	83.892	-2.18835	0.604619	-3.61939	0.000295295	0.00431059
LOC101927482	63.2233	2.5663	0.709281	3.61817	0.000296691	0.0043184
IFITM2	1840.33	1.6598	0.458758	3.61803	0.000296851	0.0043184
GMFG	1040.74	1.64113	0.453753	3.61678	0.00029829	0.00433187
RPS13	1059.2	1.69831	0.469651	3.6161	0.000299074	0.0043358
SLC44A2	102.243	-2.19681	0.60774	-3.61471	0.000300682	0.00435165
IARS2	93.2803	-2.18182	0.603981	-3.61239	0.000303382	0.00438323
RAD54L	42.0997	-2.67342	0.740253	-3.6115	0.000304428	0.00438976
SEMA4D	159.113	-1.90041	0.526264	-3.61112	0.000304874	0.00438976
SLC39A9	81.0865	-2.23918	0.620485	-3.60875	0.000307675	0.00442257
HIST2H2AC	24.5061	3.14489	0.871865	3.60708	0.000309658	0.00444351
C14orf182	52.6987	2.58595	0.717305	3.6051	0.000312036	0.00447004
RBL1	49.8218	-2.51441	0.698248	-3.60103	0.000316958	0.00453288
RANGRF	217.096	1.81805	0.505004	3.60008	0.000318124	0.00453421
ABR	29.5897	-2.90453	0.806768	-3.60021	0.000317962	0.00453421
RPL27	858.861	1.58079	0.439531	3.59654	0.00032248	0.00458855
BUB1	144.662	-1.914	0.532299	-3.59572	0.000323498	0.0045953
NFKB1	127.302	-1.96592	0.54688	-3.5948	0.000324639	0.00459914
UBA52	564.107	1.72197	0.479089	3.59426	0.00032532	0.00459914
GLRX2	84.7407	2.32394	0.646582	3.59419	0.000325401	0.00459914
RPL13	1351.27	1.61466	0.449332	3.59347	0.000326299	0.00460413
PTBP3	122.805	-1.98191	0.551837	-3.59148	0.00032881	0.00463184
TBC1D9B	43.9303	-2.63851	0.735054	-3.58954	0.000331259	0.00465857
UQCC2	216.324	1.93759	0.539874	3.58897	0.00033199	0.00466109
NUPL1	70.2872	-2.29982	0.640984	-3.58795	0.000333287	0.00467155
NUDT1	273.019	1.82533	0.509434	3.58305	0.0003396	0.00475215
TIMM10	360.113	1.78492	0.498313	3.58192	0.000341081	0.00476499
C19orf60	121.77	2.05349	0.573684	3.57948	0.000344279	0.00479683
MED23	36.0672	-2.75881	0.770764	-3.57932	0.000344495	0.00479683
ABLIM1	185.75	-1.90961	0.533755	-3.57768	0.000346659	0.0048111
TNFRSF12A	48.9816	2.5859	0.72277	3.57776	0.000346548	0.0048111
C9orf16	170.866	1.91588	0.535826	3.57558	0.000349458	0.004842
PPP1R35	106.015	2.13545	0.597518	3.57387	0.000351743	0.00486568
FKBP2	95.2472	2.21418	0.61994	3.5716	0.000354808	0.00490005
SLC39A14	64.2117	-2.33516	0.654192	-3.56954	0.00035761	0.0049307
NUP50	92.2407	-2.11344	0.592163	-3.56901	0.000358329	0.00493257
PARK7	953.463	1.58827	0.445265	3.56703	0.000361056	0.00495788
TPRG1	384.113	1.69657	0.475654	3.56682	0.000361341	0.00495788
IL10RA	106.77	-2.07984	0.583332	-3.56545	0.000363229	0.00497139
MTMR3	31.168	-2.86287	0.802991	-3.56526	0.000363502	0.00497139
EIF1B	178.692	1.89715	0.532366	3.56362	0.000365771	0.00499219
TPP2	67.7958	-2.3612	0.66264	-3.56331	0.000366204	0.00499219
SNRK-AS1	20.4973	-3.20085	0.899148	-3.55987	0.000371038	0.00502566
AMFR	67.4708	-2.2833	0.641387	-3.55993	0.000370949	0.00502566
CSE1L	98.3568	-2.24339	0.630067	-3.56056	0.000370062	0.00502566
PSMB6	670.042	1.65175	0.463831	3.56111	0.000369287	0.00502566
ATOX1	141.592	2.03964	0.573131	3.55877	0.000372602	0.00502886
GABARAP	799.818	1.56845	0.440768	3.55844	0.000373059	0.00502886
MRPL24	171.075	1.91552	0.538264	3.5587	0.000372689	0.00502886
CPSF1	45.5064	-2.53391	0.712648	-3.55563	0.00037708	0.00507417
TOMM5	474.386	1.7327	0.487365	3.55525	0.000377621	0.00507417
PTS	85.0192	2.25292	0.634013	3.55343	0.000380249	0.00510137
POLR2G	552.14	1.64485	0.46301	3.55251	0.000381577	0.00511108
SMIM11	68.923	2.31163	0.650883	3.55152	0.000383008	0.00512213
GNA15	279.486	1.70273	0.479728	3.54937	0.000386153	0.00515602
IFI44	31.8429	2.86474	0.808152	3.5448	0.000392908	0.00523301
GAS5	580.014	1.67013	0.471171	3.54464	0.000393157	0.00523301
ZNF706	455.444	1.7292	0.488036	3.54318	0.000395335	0.00525373
C4orf3	403.98	1.7138	0.48416	3.53974	0.000400526	0.00529773
KIAA0100	107.285	-2.21079	0.624535	-3.5399	0.000400278	0.00529773
CASP2	103.342	-2.20757	0.623556	-3.54029	0.000399682	0.00529773
THOC7	292.746	1.77395	0.501305	3.53867	0.000402154	0.00531095
SLC7A1	75.7679	-2.20166	0.622563	-3.53645	0.000405543	0.00534735
RPL34	1037.53	1.60115	0.454161	3.52551	0.000422662	0.00556439
MICAL2	137.34	-1.90149	0.5395	-3.52454	0.00042422	0.00557622
TMEM205	236.782	1.86431	0.529071	3.52373	0.000425516	0.00558457
MRPS33	177.291	1.8699	0.53087	3.52233	0.000427769	0.00558906
INTS2	33.1462	-2.75939	0.783409	-3.52229	0.000427842	0.00558906
HEBP2	210.458	1.85132	0.525598	3.52231	0.000427807	0.00558906
SEC31B	64.1754	-2.27692	0.647281	-3.51767	0.000435361	0.00566976
UQCRH	513.56	1.71977	0.48886	3.51792	0.000434945	0.00566976
CALM1	1743.75	1.51644	0.431286	3.51608	0.000437968	0.00569493
RRP1B	83.6979	-2.12251	0.604035	-3.51388	0.000441604	0.0057266
TIMM8B	173.409	1.95554	0.556533	3.51379	0.000441759	0.0057266
POLR2K	371.72	1.69844	0.483804	3.51059	0.000447112	0.00578713
IFT27	45.0036	2.57133	0.732683	3.50947	0.000448994	0.0058026
IL13	31.7913	2.84706	0.811591	3.508	0.000451488	0.00582592
ARPC5L	363.737	1.66344	0.47438	3.50657	0.000453928	0.00584131
RPS20	510.697	1.59999	0.456295	3.50649	0.000454063	0.00584131
USP47	146.271	-1.85763	0.530718	-3.50023	0.000464862	0.00596585
MYL6	2562.55	1.59344	0.455261	3.50006	0.000465155	0.00596585
NAA38	198.68	1.88683	0.539253	3.49898	0.000467048	0.00598104
ABRACL	433.335	1.63948	0.468762	3.49747	0.00046969	0.00600437
INTS7	49.8305	-2.49428	0.713236	-3.49713	0.000470291	0.00600437
MRPL57	309.557	1.75532	0.502221	3.49512	0.000473848	0.00604067
HP09053	50.2968	2.52015	0.721666	3.49213	0.000479185	0.00609951
UBAP2L	86.7069	-2.1636	0.619654	-3.49162	0.000480099	0.00610196
RSRC1	99.1998	2.13146	0.610668	3.49038	0.000482334	0.00612115
SMIM19	233.168	1.73146	0.496441	3.48774	0.00048712	0.00616879
AGBL5	380.973	1.79721	0.515446	3.48671	0.000489007	0.00616879
HILPDA	112.822	2.00217	0.574205	3.48685	0.000488737	0.00616879
IFITM3	202.189	1.96879	0.564545	3.4874	0.00048774	0.00616879
EXOSC1	276.634	1.82438	0.523671	3.48383	0.000494288	0.00622612
SLC37A3	51.5905	-2.44279	0.701373	-3.48287	0.000496077	0.0062373
INPP5B	45.5856	-2.55119	0.732564	-3.48256	0.000496652	0.0062373
DNAJC12	259.511	1.73509	0.498383	3.48143	0.000498739	0.00624495
AQR	53.5941	-2.37249	0.681402	-3.48178	0.000498097	0.00624495
DHX9	118.881	-1.96509	0.56501	-3.47798	0.000505216	0.0063167
POP5	149.854	1.97042	0.567038	3.47494	0.00051097	0.0063792
NSRP1	148.739	1.89556	0.546266	3.47002	0.000520411	0.00648749
FAM89B	209.848	1.75339	0.505638	3.46768	0.000524965	0.00653411
USP22	93.345	-2.05143	0.591687	-3.46709	0.00052613	0.00653411
CYLD	318.822	-1.62489	0.468685	-3.46691	0.000526471	0.00653411
SREBF2	81.0429	-2.19765	0.634632	-3.46286	0.000534458	0.00662351
TBC1D14	50.0464	-2.40227	0.694088	-3.46104	0.000538086	0.00665871
SRP14	978.471	1.63641	0.472884	3.46049	0.000539196	0.0066627
SLFN13	34.9062	-2.6569	0.768039	-3.45932	0.000541534	0.00668181
OGT	248.259	-1.69779	0.490914	-3.45842	0.000543356	0.00668955
ARHGAP19	39.0376	-2.566	0.741999	-3.45823	0.000543743	0.00668955
AP2S1	180.932	1.91439	0.55367	3.45764	0.000544938	0.00669451
LINC00493	207.167	1.75806	0.509044	3.45365	0.000553045	0.00678423
KIAA1147	35.5946	-2.63738	0.763812	-3.45292	0.000554557	0.00679292
NLRC3	49.1929	-2.43954	0.70666	-3.45221	0.000556025	0.00680104
INTS8	102.252	-2.01378	0.583558	-3.45087	0.000558786	0.00682494
CCDC59	107.991	2.01691	0.584695	3.44951	0.00056161	0.00684578
SGPL1	53.7802	-2.48462	0.720334	-3.44927	0.000562112	0.00684578
CHMP4A	333.652	1.62252	0.470977	3.44501	0.000571044	0.00694456
PSD4	70.1207	-2.25901	0.655855	-3.44437	0.000572391	0.00695093
MYL12B	1918.96	1.48342	0.430788	3.4435	0.000574244	0.00696343
SLC16A1	89.2557	-2.23743	0.650538	-3.43935	0.00058312	0.00700075
MRPS28	127.379	2.04233	0.593611	3.44051	0.000580619	0.00700075
TTI1	40.9046	-2.6027	0.756619	-3.43991	0.000581898	0.00700075
PCNXL4	33.2596	-2.73394	0.794498	-3.4411	0.000579361	0.00700075
RILP	32.9486	2.74285	0.797454	3.43951	0.00058276	0.00700075
COPG1	158.668	-2.01746	0.58619	-3.44164	0.000578192	0.00700075
SLC38A1	371.099	-1.61372	0.469093	-3.4401	0.000581509	0.00700075
TNFSF10	342.089	1.63507	0.475561	3.43819	0.00058561	0.00702068
TNFRSF10B	69.6736	-2.17537	0.633488	-3.43395	0.000594851	0.00712136
SBF1	55.6602	-2.35912	0.68722	-3.43284	0.000597291	0.00714045
IVNS1ABP	262.157	-1.90114	0.554334	-3.42958	0.000604511	0.00721656
NFATC3	150.038	-1.88424	0.549737	-3.42753	0.000609091	0.00726098
CRTC3	53.4276	-2.33275	0.681309	-3.42393	0.000617228	0.00734762
VAMP8	455.283	1.72492	0.504187	3.42118	0.000623491	0.00741173
ADI1	262.272	1.69977	0.496899	3.42075	0.000624484	0.00741312
ACN9	124.174	1.93266	0.565298	3.41884	0.000628889	0.00745494
UPF1	35.3082	-2.69183	0.787584	-3.41784	0.000631213	0.007472
CENPW	182.63	1.88039	0.55059	3.41523	0.000637291	0.00752834
PIK3R4	24.5583	-2.86963	0.840389	-3.41465	0.000638644	0.00752834
CHCHD1	213.088	1.76705	0.517489	3.41466	0.000638606	0.00752834
VARS	49.4372	-2.43812	0.715653	-3.40685	0.000657172	0.00773596
MT1L	59.4204	2.41342	0.708808	3.4049	0.000661895	0.00778072
CNIH4	380.898	1.73416	0.509776	3.40181	0.000669401	0.00785802
ICAM2	221.732	1.72058	0.505962	3.40061	0.000672363	0.00787093
ATG9A	52.4011	-2.41782	0.710968	-3.40074	0.00067203	0.00787093
CD151	113.833	1.95631	0.575592	3.39877	0.000676889	0.00791295
DENND5A	41.8264	-2.47696	0.728914	-3.39816	0.000678411	0.0079198
EXO1	51.1972	-2.38966	0.703401	-3.39729	0.00068056	0.00793392
PFDN5	625.516	1.62596	0.47869	3.39667	0.0006821	0.00794092
CUL4B	46.7684	-2.40271	0.707757	-3.39483	0.000686716	0.00798367
CNPY2	332.089	1.6931	0.499073	3.39249	0.000692607	0.0080411
LZTR1	28.0718	-2.77611	0.81874	-3.39071	0.000697115	0.00808233
TMEM261	235.148	1.74264	0.514553	3.38671	0.000707369	0.00818998
BST2	294.36	1.63669	0.4836	3.3844	0.000713341	0.00824782
IL2RB	325.401	-1.77398	0.524255	-3.38381	0.000714887	0.0082544
C19orf43	274.539	1.66328	0.491621	3.38325	0.000716341	0.00825991
RANBP1	342.404	1.59376	0.471477	3.38035	0.00072394	0.00833616
RNF40	54.9696	-2.27987	0.674558	-3.3798	0.000725388	0.00834147
SSBP1	535.826	1.65608	0.490166	3.37861	0.000728541	0.00836634
RPL31	1691.65	1.59531	0.472597	3.37563	0.000736482	0.00844606
PSMB1	1235.31	1.52662	0.452326	3.37505	0.00073801	0.00845211
ATP13A3	57.9204	-2.42379	0.718393	-3.37391	0.000741099	0.00847601
FAM53C	40.1092	-2.49708	0.74043	-3.37247	0.000744978	0.00850885
MBP	158.511	-1.75988	0.521927	-3.37188	0.000746563	0.00851545
HMGXB3	31.7605	-2.7617	0.819216	-3.37115	0.00074854	0.00852649
CHCHD2	1270.48	1.47991	0.439083	3.37046	0.000750419	0.0085364
CBLB	100.437	-1.96157	0.582893	-3.36523	0.000764793	0.00868822
JTB	508.002	1.49949	0.445968	3.36232	0.000772911	0.00875689
SAT2	107.663	2.04694	0.608743	3.36256	0.000772227	0.00875689
PRDX4	178.896	1.81068	0.538636	3.3616	0.00077492	0.0087679
NEK7	81.0553	-2.08281	0.620239	-3.35808	0.000784852	0.00885381
LOC100507217	250.67	1.6987	0.505897	3.3578	0.000785655	0.00885381
ARAP1	38.6443	-2.49361	0.742597	-3.35796	0.000785195	0.00885381
DPYSL2	52.2237	-2.29218	0.683003	-3.35603	0.000790697	0.00889876
TMA16	90.3648	2.04217	0.608972	3.35347	0.000798059	0.00896967
RIF1	69.1669	-2.13132	0.635959	-3.35135	0.00080418	0.00902361
EXOC5	81.9342	-2.04028	0.608881	-3.35087	0.000805587	0.00902361
FAM91A1	43.9179	-2.41846	0.721776	-3.35071	0.000806061	0.00902361
HMGN3	225.277	1.68584	0.503319	3.34944	0.000809755	0.00905298
BCL2A1	167.892	1.78703	0.533682	3.34848	0.000812559	0.00906443
ZBTB8OS	147.097	1.91727	0.572662	3.34799	0.000813997	0.00906443
C11orf83	67.6282	2.21256	0.660813	3.34823	0.000813283	0.00906443
LTB	330.428	1.63541	0.489077	3.34388	0.000826164	0.00918782
CLTB	109.392	1.90814	0.570898	3.34235	0.000830712	0.00921415
TMBIM4	370.942	1.61092	0.481967	3.34239	0.0008306	0.00921415
TXNRD1	130.555	-1.82998	0.54778	-3.34071	0.000835633	0.00925658
FAM65B	115.321	-1.88971	0.565795	-3.33992	0.000838011	0.00927077
POLR2H	171.654	1.81222	0.54274	3.33902	0.000840731	0.0092887
MRPL23	152.746	1.84766	0.554014	3.33505	0.000852846	0.00941025
KIAA0922	52.4506	-2.29555	0.688405	-3.33459	0.000854242	0.00941337
DBI	650.713	1.58428	0.475677	3.33058	0.000866663	0.00951665
JADE1	55.344	-2.25561	0.67725	-3.33054	0.000866779	0.00951665
PCED1B-AS1	201.591	1.76888	0.531121	3.33047	0.000866992	0.00951665
PDPR	33.3795	-2.58012	0.775	-3.32919	0.000870991	0.0095413
MRPL27	160.18	1.78486	0.536152	3.32903	0.000871496	0.0095413
TXNL4A	383.713	1.67195	0.502297	3.3286	0.000872825	0.00954349
HIF1AN	77.3106	-2.18088	0.655679	-3.32614	0.000880565	0.0095445
MACF1	93.595	-1.9649	0.590697	-3.3264	0.000879749	0.0095445
GUK1	499.372	1.55845	0.468313	3.32779	0.000875372	0.0095445
ATP5O	884.346	1.55292	0.466893	3.32606	0.000880823	0.0095445
GPRIN3	53.0002	-2.30804	0.693482	-3.3282	0.000874106	0.0095445
NT5C2	99.8123	-2.0299	0.610089	-3.32721	0.00087719	0.0095445
MIAT	55.746	-2.29159	0.688953	-3.32619	0.000880427	0.0095445
RPA1	177.598	-1.76314	0.530245	-3.32514	0.000883728	0.00956372
LNPEP	34.1297	-2.60673	0.784162	-3.32422	0.000886656	0.00958315
IMMP1L	81.0318	2.04433	0.615641	3.32065	0.000898084	0.00967209
CD28	339.202	-1.5564	0.468714	-3.32058	0.000898319	0.00967209
DOCK10	121.998	-1.86945	0.562945	-3.32084	0.000897483	0.00967209
ORC1	41.6512	-2.42022	0.729526	-3.31752	0.000908195	0.00976598
SNHG6	303.678	1.70127	0.512925	3.31679	0.000910581	0.00976679
HPS5	42.2349	-2.40184	0.724103	-3.31699	0.000909919	0.00976679
ATP6V0A2	63.99	-2.18109	0.657805	-3.3157	0.000914126	0.00979239
TOP3A	32.2461	-2.58832	0.780888	-3.31458	0.000917798	0.00981928
VCP	359.22	-1.78078	0.53739	-3.31375	0.000920521	0.00983596
C2CD5	50.0362	-2.31818	0.699897	-3.31217	0.00092575	0.00987935
KDM3A	46.4711	-2.34695	0.708665	-3.31179	0.000927025	0.00988047
H3F3B	3425.83	1.41256	0.426879	3.30905	0.000936133	0.00995664
ATP6V0B	448.734	1.53506	0.463915	3.30893	0.000936527	0.00995664
VPS29	464.952	1.54088	0.465965	3.30684	0.000943531	0.0100185
HES4	21.0071	2.93139	0.886583	3.30639	0.000945067	0.0100222
NEDD8	499.145	1.67154	0.505759	3.30501	0.000949737	0.0100591
MATR3	245.477	-1.59577	0.483135	-3.30296	0.000956702	0.0101202
SRGN	1922.93	1.44968	0.439094	3.30152	0.000961621	0.0101595
PLEKHO2	34.992	-2.53303	0.767467	-3.3005	0.000965119	0.0101684
PFN1	4559.89	1.39928	0.423996	3.30023	0.000966073	0.0101684
CCND2	454.077	-1.52158	0.461045	-3.30028	0.000965871	0.0101684
UXT-AS1	86.8571	2.021	0.612502	3.29958	0.000968286	0.010179
GSTA4	131.428	1.88691	0.572259	3.29729	0.000976211	0.010183
TXNDC17	302.477	1.73977	0.527731	3.29669	0.000978297	0.010183
SOD1	676.998	1.51552	0.459374	3.29909	0.000969986	0.010183
TXLNA	184.759	-1.83403	0.55617	-3.29761	0.000975101	0.010183
MAN2A2	60.4161	-2.18338	0.66189	-3.29871	0.000971286	0.010183
ATP8A1	33.711	-2.57725	0.781662	-3.29715	0.000976727	0.010183
MBTPS1	46.9502	-2.32564	0.705288	-3.29743	0.000975744	0.010183
ZNF512	28.4033	-2.74636	0.833056	-3.29673	0.000978177	0.010183
TP53BP1	37.1882	-2.47442	0.752022	-3.29036	0.0010006	0.0104023
DOCK9	29.2481	-2.674	0.812832	-3.28974	0.00100282	0.0104125
CEBPB	98.6329	1.92407	0.585012	3.28894	0.00100566	0.0104293
NRAS	93.1233	-1.95432	0.594473	-3.28748	0.00101089	0.0104707
UNC13D	62.0889	-2.15698	0.65627	-3.28673	0.00101357	0.0104856
LINC01281	280.305	1.66589	0.507013	3.28569	0.00101733	0.0105116
POLR2A	97.7426	-1.94294	0.591914	-3.28247	0.00102904	0.0106196
TOMM6	288.88	1.64955	0.502794	3.28078	0.00103522	0.0106704
LOC100506844	106.54	1.95475	0.596134	3.27904	0.00104161	0.0107231
2021-09-02	318.247	-1.72297	0.525725	-3.27732	0.00104799	0.0107757
FAM102A	34.329	-2.51314	0.766956	-3.27677	0.00105002	0.0107834
EMC6	178.384	1.78532	0.544943	3.27615	0.00105232	0.0107939
TAF10	223.346	1.66805	0.509794	3.27201	0.00106784	0.0109266
MCM5	208.551	-1.71197	0.523164	-3.27233	0.00106664	0.0109266
RPL30	1190.55	1.54651	0.473119	3.26876	0.0010802	0.0110397
TANGO6	33.309	-2.52129	0.77176	-3.26693	0.00108721	0.0110979
ITGA5	26.8337	-2.74393	0.84042	-3.26495	0.00109481	0.0111621
MMS19	63.7007	-2.39501	0.733857	-3.26359	0.0011001	0.0112024
IDE	27.9308	-2.63846	0.80894	-3.26163	0.00110774	0.0112666
NDUFB7	157.195	1.76922	0.542704	3.26001	0.00111408	0.011304
SEC23IP	48.5008	-2.26978	0.696216	-3.26017	0.00111347	0.011304
COX4I1	1151.19	1.47395	0.452193	3.25957	0.00111583	0.0113082
RPL19	1490.5	1.45129	0.445672	3.25641	0.00112833	0.0114074
NDUFB10	357.862	1.6116	0.494856	3.25671	0.00112711	0.0114074
PRDX5	653.207	1.57097	0.482864	3.25345	0.00114012	0.0115129
POLD4	212.196	1.69327	0.521027	3.24987	0.00115457	0.0116449
CEP85	39.1576	-2.40898	0.741999	-3.24661	0.00116788	0.0117651
MCM6	370.973	-1.59416	0.491124	-3.24594	0.00117065	0.011779
SNHG5	566.46	1.52257	0.469387	3.24375	0.00117968	0.0118557
HEATR1	68.5227	-2.13379	0.658275	-3.24148	0.00118911	0.0119363
PARP1	279.137	-1.54092	0.475555	-3.24026	0.00119423	0.0119734
GLE1	93.1255	-2.00358	0.619146	-3.23603	0.00121203	0.0121375
DENND4C	41.9463	-2.34327	0.72431	-3.23517	0.00121571	0.0121456
MDK	30.3904	2.6179	0.809172	3.23529	0.00121521	0.0121456
SLFN5	61.4688	-2.10979	0.652447	-3.23365	0.00122217	0.0121814
GTF3C2	60.8509	-2.14639	0.663716	-3.2339	0.00122112	0.0121814
NSMAF	57.8099	-2.19787	0.680221	-3.23112	0.00123306	0.0122754
UBE2S	156.863	1.7083	0.529061	3.22893	0.00124253	0.0123551
PPDPF	124.443	1.78483	0.553449	3.22491	0.00126011	0.0124932
FKBP3	293.469	1.62755	0.504708	3.22475	0.00126085	0.0124932
RPL18	1015.58	1.43924	0.446293	3.22488	0.00126025	0.0124932
BTG1	922.693	1.38359	0.429182	3.22378	0.00126513	0.0125209
NDUFAB1	362.189	1.524	0.472799	3.22335	0.00126702	0.0125249
RABAC1	231	1.67657	0.520377	3.22184	0.00127369	0.0125762
UBA6	64.2575	-2.08177	0.646265	-3.22123	0.0012764	0.0125882
MZT2B	287.532	1.72391	0.535261	3.22068	0.00127886	0.0125978
CKAP5	196.163	-1.63827	0.508793	-3.21992	0.00128226	0.0126166
LINC00152	85.3623	2.10222	0.653533	3.2167	0.00129676	0.012724
HDLBP	103.822	-1.83709	0.571148	-3.21649	0.00129769	0.012724
PSMD2	309.821	-1.73775	0.54026	-3.21651	0.00129758	0.012724
RNF157	51.1078	-2.2715	0.706804	-3.21376	0.00131007	0.0127909
KIAA1033	70.1171	-2.12664	0.661751	-3.21365	0.00131057	0.0127909
HIPK3	45.0666	-2.29369	0.713668	-3.21394	0.00130925	0.0127909
TJP2	39.4273	-2.37271	0.738125	-3.21451	0.00130668	0.0127909
GNPTAB	60.7804	-2.11729	0.6593	-3.21142	0.0013208	0.0128759
LDLR	28.5145	-2.59341	0.807826	-3.21036	0.00132569	0.0128915
SEPW1	295.385	1.64958	0.513849	3.21025	0.00132621	0.0128915
TC2N	44.735	-2.28383	0.711457	-3.21008	0.00132697	0.0128915
CDC23	64.0693	-2.1932	0.683439	-3.20906	0.00133168	0.0129223
BUB1B	78.0703	-1.96674	0.612972	-3.20853	0.00133417	0.0129317
CCDC167	222.347	1.72628	0.538174	3.20765	0.00133822	0.0129561
GCHFR	287.942	1.63921	0.511308	3.20592	0.00134634	0.0130197
RPS27A	1128.49	1.43021	0.446199	3.20531	0.00134917	0.0130322
RALGAPB	40.1245	-2.35413	0.735357	-3.20134	0.00136789	0.013198
KLHL12	77.4887	-2.03738	0.636809	-3.19937	0.0013773	0.0132736
FRMD8	44.3352	-2.33402	0.729699	-3.19861	0.00138092	0.0132933
PSME1	1663.3	1.41383	0.44228	3.19669	0.00139013	0.0133213
FOXM1	60.1174	-2.09663	0.655837	-3.19688	0.00138922	0.0133213
VAMP2	213.92	1.63711	0.512063	3.19709	0.00138822	0.0133213
SUB1	1094.92	1.42806	0.446624	3.19746	0.00138646	0.0133213
MIR497HG	278.819	1.67521	0.524297	3.19515	0.0013976	0.0133513
MRPS14	228.415	1.63158	0.5107	3.19479	0.00139933	0.0133513
CLPP	324.818	1.54265	0.482735	3.19564	0.00139522	0.0133513
MRPL22	304.221	1.5501	0.485204	3.19474	0.00139958	0.0133513
FGFR1	60.9279	-2.0937	0.655677	-3.1932	0.00140708	0.0133625
ITPR3	23.5107	-2.69289	0.843279	-3.19335	0.00140632	0.0133625
CMTR2	31.4872	-2.52877	0.791758	-3.19386	0.00140382	0.0133625
RPS11	1085.46	1.48462	0.464845	3.19381	0.00140409	0.0133625
C19orf10	233.96	1.59709	0.50047	3.19118	0.00141692	0.0134408
SEC62	220.493	1.62501	0.509467	3.18963	0.00142457	0.0134983
CELF1	95.012	-1.88674	0.591619	-3.18911	0.00142711	0.0135072
ACTA2	200.757	1.61929	0.507918	3.18809	0.00143217	0.0135248
INO80E	41.5664	2.35733	0.739375	3.18828	0.00143124	0.0135248
TMEM134	141.38	1.80355	0.566014	3.18641	0.0014405	0.0135732
PMAIP1	277.785	1.51853	0.476531	3.18663	0.00143943	0.0135732
RPL32	734.305	1.42612	0.447783	3.18484	0.00144834	0.0136318
TRAPPC4	279.436	1.5461	0.485544	3.18427	0.00145118	0.0136434
MMP10	39.573	2.38481	0.749125	3.18346	0.00145526	0.0136665
ANKRD28	46.7233	-2.29218	0.720464	-3.18153	0.001465	0.013682
NDUFA8	189.537	1.66765	0.524043	3.18228	0.00146123	0.013682
GAK	42.1026	-2.3035	0.723945	-3.18188	0.00146325	0.013682
LSM6	189.816	1.71553	0.539072	3.18237	0.00146075	0.013682
IL21R	152.195	-1.67756	0.527245	-3.18175	0.00146389	0.013682
BEX2	94.4926	1.90715	0.599739	3.17996	0.00147295	0.013741
STRA13	122.602	1.79416	0.564473	3.17847	0.00148056	0.0137749
UBE2B	160.399	1.6752	0.526999	3.17876	0.00147906	0.0137749
MYB	151.324	-1.67434	0.526807	-3.17829	0.00148147	0.0137749
UBE4A	69.7557	-2.00329	0.630407	-3.17778	0.00148408	0.013784
IGFBP6	21.1132	2.85064	0.89721	3.17722	0.00148692	0.0137952
GLUL	155.206	-1.74881	0.550893	-3.17451	0.00150091	0.0138945
PRDM4	36.2817	-2.45578	0.773581	-3.17455	0.00150067	0.0138945
GIMAP6	60.3805	-2.15285	0.678344	-3.17369	0.00150514	0.0138998
MFSD6	48.623	-2.2591	0.712042	-3.17271	0.00151023	0.0138998
ZNF880	79.9463	1.97372	0.622047	3.17294	0.00150906	0.0138998
AP3M1	90.4269	-1.87487	0.590857	-3.17313	0.00150804	0.0138998
TTC17	57.5896	-2.1043	0.663295	-3.1725	0.00151134	0.0138998
TMSB4X	16134.9	1.33522	0.420672	3.17401	0.00150349	0.0138998
MBNL1	245.524	-1.55539	0.490554	-3.17069	0.00152078	0.0139562
GABARAPL2	469.843	1.47875	0.466368	3.17077	0.00152035	0.0139562
C2orf74	65.288	2.10533	0.664512	3.16823	0.00153368	0.0140593
PHLDA2	41.7684	2.4111	0.761123	3.16782	0.00153588	0.0140642
HYOU1	62.9853	-2.09498	0.661544	-3.16681	0.00154123	0.0140836
ATP5D	192.941	1.67651	0.529405	3.16679	0.00154133	0.0140836
LOC150381	30.5481	2.58889	0.817709	3.16603	0.00154536	0.0141005
CYCS	449.116	1.52196	0.480796	3.1655	0.00154819	0.0141005
MCMDC2	50.5337	2.27209	0.717701	3.16579	0.00154663	0.0141005
JOSD2	56.5743	2.17915	0.688617	3.16453	0.00155334	0.014117
GPD2	27.1718	-2.57847	0.814791	-3.16458	0.00155309	0.014117
MRPL21	150.398	1.72077	0.544096	3.16263	0.00156352	0.0141943
POP7	121.48	1.83609	0.580832	3.16114	0.0015715	0.0142514
AIM1	139.663	-1.69595	0.536643	-3.16029	0.0015761	0.0142778
ELMSAN1	33.831	-2.42498	0.767579	-3.15926	0.00158173	0.0143135
ATF3	91.8268	1.87767	0.594461	3.15861	0.00158526	0.01433
FLNB	28.6708	-2.52877	0.801203	-3.15622	0.0015983	0.0144289
FAM107B	454.851	-1.43348	0.454211	-3.15598	0.0015996	0.0144289
GGA2	79.0946	-2.08361	0.66063	-3.15398	0.00161061	0.0145127
UXT	309.89	1.63352	0.517986	3.15359	0.00161273	0.0145163
SEC23A	81.65	-2.11209	0.669862	-3.15303	0.00161585	0.0145289
MRPS12	212.364	1.6745	0.531348	3.15141	0.00162484	0.0145787
IDS	180.629	-1.6336	0.518354	-3.15153	0.0016242	0.0145787
C6orf62	207.021	-1.65812	0.526341	-3.15028	0.00163112	0.0146196
SMIM4	43.7175	2.31977	0.736636	3.14915	0.00163748	0.014661
MEA1	317.586	1.60907	0.51129	3.14708	0.00164913	0.0147355
CD84	45.3617	-2.22649	0.707485	-3.14705	0.00164929	0.0147355
PPP2R1B	72.9552	-2.01578	0.640752	-3.14595	0.00165546	0.0147751
TMEM208	160.097	1.73573	0.551936	3.1448	0.00166198	0.0148176
E2F2	31.0852	-2.46503	0.784024	-3.14408	0.00166612	0.0148383
TBL1XR1	135.854	-1.69636	0.539592	-3.14378	0.00166781	0.0148383
POLDIP3	90.8151	-2.17659	0.692424	-3.14344	0.00166975	0.0148399
SETX	98.6091	-1.82165	0.579725	-3.14226	0.0016765	0.0148703
PFDN6	75.4892	1.97201	0.627583	3.14222	0.00167669	0.0148703
GART	149.06	-1.72852	0.550618	-3.13924	0.00169384	0.0149753
CCDC84	186.604	1.65571	0.527409	3.13932	0.00169339	0.0149753
POU2F2	71.1767	2.01731	0.642555	3.13952	0.00169226	0.0149753
DNAJC1	109.161	1.81308	0.577694	3.13848	0.00169824	0.0149985
GUCD1	70.2094	-2.01545	0.643183	-3.13356	0.001727	0.0152207
CAB39	190.354	-1.8195	0.580642	-3.13359	0.0017268	0.0152207
ITGAE	387.97	1.52529	0.486877	3.13281	0.00173144	0.0152439
VKORC1	176.114	1.64333	0.524679	3.13206	0.00173582	0.0152506
CERK	59.1403	-2.06666	0.659781	-3.13235	0.00173414	0.0152506
CLASP2	42.6951	-2.27726	0.727155	-3.13173	0.00173779	0.0152521
WHSC1	138.446	-1.72275	0.550181	-3.13124	0.00174072	0.015262
LIN37	52.9089	2.16119	0.690629	3.1293	0.00175221	0.0153468
TTC7A	59.8375	-2.05958	0.658279	-3.12874	0.0017556	0.0153606
CD59	214.967	1.63667	0.523287	3.12767	0.00176197	0.0153845
PUM1	86.4088	-1.88139	0.601523	-3.12771	0.00176172	0.0153845
MAST2	23.0403	-2.69222	0.861277	-3.12584	0.00177297	0.0154646
MALSU1	142.278	1.78719	0.572158	3.1236	0.00178656	0.015567
TMEM126B	218.893	1.59028	0.509706	3.11999	0.00180854	0.0157423
ACOT13	218.962	1.57174	0.503848	3.11948	0.0018117	0.0157536
PIN1	199.489	1.62536	0.521291	3.11795	0.00182115	0.0158195
MPC2	266.129	1.56158	0.501081	3.11641	0.00183067	0.0158858
NFKBIA	707.671	1.4216	0.456231	3.11595	0.00183351	0.0158942
GPBP1L1	95.3457	-1.93972	0.622751	-3.11476	0.00184092	0.0159273
WDR82	128.568	-1.70444	0.547218	-3.11474	0.0018411	0.0159273
ZMAT5	120.262	1.85599	0.596074	3.11369	0.00184762	0.0159674
USP28	33.7263	-2.40812	0.773549	-3.11309	0.00185141	0.0159838
TOP2B	153.865	-1.63795	0.526252	-3.11247	0.00185526	0.0160007
PRELID1	336.634	1.50182	0.48273	3.1111	0.0018639	0.0160588
KIF2C	204.361	-1.63822	0.52671	-3.11028	0.00186908	0.0160871
PITPNA-AS1	43.1955	2.2985	0.73968	3.10743	0.00188722	0.0162267
NDUFS7	341.927	1.58385	0.509776	3.10694	0.00189032	0.0162368
UGGT1	48.961	-2.17052	0.698745	-3.10632	0.00189432	0.0162546
DPYD	35.4093	-2.41414	0.777346	-3.10561	0.00189885	0.016277
SEC24B	40.2808	-2.30298	0.742077	-3.10342	0.00191299	0.016365
ESPL1	64.4254	-2.10945	0.679658	-3.10369	0.00191126	0.016365
TAF12	145.227	1.67361	0.539445	3.10246	0.0019192	0.0163849
PAM	50.5735	-2.15673	0.695133	-3.10261	0.00191819	0.0163849
GLG1	90.408	-1.83987	0.5932	-3.10161	0.00192472	0.0164155
CPD	46.6172	-2.22333	0.717392	-3.09919	0.0019405	0.0165334
NEDD1	85.7546	-1.86626	0.602472	-3.09767	0.00195049	0.0166017
TMEM179B	231.708	1.58544	0.511995	3.09659	0.00195763	0.0166334
ZC3H11A	62.0679	-2.01145	0.649586	-3.09651	0.00195815	0.0166334
RPRD1B	30.7624	-2.43895	0.787843	-3.09573	0.00196326	0.0166601
DNAJC15	343.8	1.4863	0.48043	3.09369	0.00197684	0.0167417
APTR	65.1404	2.05169	0.663157	3.09382	0.00197597	0.0167417
C14orf119	278.342	1.48981	0.481693	3.09286	0.00198238	0.0167719
MIEF1	48.9952	-2.13836	0.692249	-3.08901	0.00200826	0.0169627
SSNA1	197.261	1.65161	0.534691	3.08891	0.00200895	0.0169627
SNRPE	356.961	1.68009	0.544131	3.08766	0.00201739	0.017017
WDHD1	54.3117	-2.09047	0.67726	-3.08666	0.00202419	0.0170454
TRIAP1	236.287	1.57356	0.509824	3.08647	0.00202546	0.0170454
SPATA13	63.1925	-2.00874	0.650862	-3.08628	0.00202681	0.0170454
SSB	236.296	1.56442	0.507553	3.08229	0.00205418	0.0172584
HIST1H1C	211.112	1.66038	0.538771	3.08178	0.00205765	0.0172703
FNIP2	23.8851	-2.59816	0.843177	-3.0814	0.00206033	0.0172757
DENND4B	44.5686	-2.22448	0.722588	-3.07849	0.00208055	0.0174279
BIRC3	317.682	1.45374	0.472299	3.07801	0.0020839	0.0174388
ATG13	68.9713	-2.00376	0.651376	-3.07619	0.00209662	0.0174932
RBM8A	383.898	1.47496	0.479455	3.07633	0.00209563	0.0174932
ARHGDIA	317.384	1.44039	0.468208	3.07639	0.00209522	0.0174932
RAP1A	216.404	1.55292	0.504956	3.07536	0.00210248	0.0175248
SLC23A2	27.9824	-2.52045	0.820101	-3.07334	0.00211679	0.0175921
RPS23	756.676	1.47483	0.479831	3.07365	0.00211456	0.0175921
STX8	133.72	1.69469	0.551415	3.07335	0.00211669	0.0175921
AAMDC	72.3754	2.04068	0.664495	3.07101	0.00213333	0.017712
RNF10	162.063	-1.93549	0.630304	-3.07072	0.00213544	0.0177122
VTRNA1-3	36.5887	2.35794	0.768293	3.06906	0.00214734	0.0177935
SHCBP1	88.9322	-1.98081	0.645943	-3.06654	0.00216553	0.0179266
BANF1	249.372	1.56294	0.509969	3.06478	0.00217829	0.0180146
ATF2	66.9932	-2.02145	0.659895	-3.06329	0.00218915	0.0180702
ARL6IP4	335.948	1.46529	0.47834	3.06327	0.00218929	0.0180702
PRRC2B	42.541	-2.38205	0.778268	-3.0607	0.00220817	0.0182083
GNB2	217.578	1.53051	0.500228	3.05961	0.00221622	0.0182568
DNM2	131.002	-1.74919	0.571866	-3.05875	0.00222264	0.0182919
EID2	66.8212	2.03165	0.664291	3.05837	0.00222545	0.0182972
USP24	35.8178	-2.34019	0.765833	-3.05574	0.00224505	0.0184404
HSPB11	209.345	1.63715	0.535907	3.05492	0.00225122	0.0184731
BCL7C	132.163	1.75886	0.575883	3.0542	0.00225662	0.0184995
C19orf70	135.532	1.73878	0.569378	3.05383	0.00225941	0.0185044
MRPS6	508.049	1.44341	0.472705	3.05352	0.00226174	0.0185056
ANLN	45.1887	-2.26573	0.742214	-3.05266	0.00226822	0.0185406
IMP3	198.914	1.55334	0.509051	3.05143	0.00227752	0.0185986
FAM168B	59.1657	-2.02287	0.663163	-3.05033	0.00228592	0.0186492
FAM129A	59.1127	-2.00671	0.658004	-3.04969	0.00229076	0.0186573
TGFBR1	36.0614	-2.3101	0.757504	-3.04962	0.00229133	0.0186573
SMDT1	206.908	1.60175	0.525351	3.04891	0.00229675	0.0186834
SCYL2	40.3579	-2.22714	0.730612	-3.04833	0.00230118	0.0186949
MPLKIP	175.941	1.58664	0.520526	3.04815	0.00230257	0.0186949
ARPC3	874.153	1.35998	0.446392	3.04661	0.00231438	0.0187727
PPP1R14B	102.302	1.77116	0.581416	3.04628	0.00231693	0.0187753
SLC35D1	35.3642	-2.32543	0.763573	-3.04546	0.00232324	0.0188085
AP1S1	48.3484	2.15902	0.709039	3.045	0.00232681	0.0188193
TAP1	750.16	-1.44964	0.476161	-3.04443	0.00233125	0.0188372
VDR	130.117	-1.64936	0.542444	-3.04061	0.00236099	0.0190593
KPNA6	74.311	-1.88454	0.619979	-3.03968	0.0023683	0.0191001
HERC1	31.0234	-2.38783	0.786371	-3.03652	0.0023933	0.0192712
OSBP	58.8946	-1.99961	0.658544	-3.03642	0.00239407	0.0192712
RPL23A	1212.73	1.38165	0.455082	3.03604	0.00239707	0.0192769
CLECL1	47.8781	2.14963	0.708394	3.03451	0.00240925	0.0193564
C11orf73	238.483	1.58055	0.520953	3.03396	0.0024137	0.0193738
MIEN1	204.427	1.67865	0.553357	3.03358	0.00241673	0.0193797
UBE2C	963.377	1.40202	0.462628	3.03056	0.002441	0.0195373
CTR9	91.3407	-1.84354	0.608282	-3.03073	0.00243965	0.0195373
CISD3	133.182	1.81419	0.598759	3.02991	0.00244629	0.019561
EIF3G	214.969	1.56877	0.517813	3.02961	0.00244871	0.0195619
WDR1	459.326	-1.5101	0.49888	-3.02698	0.0024701	0.0197141
MYO1F	63.6527	-1.95058	0.644769	-3.02524	0.00248439	0.019801
RPS16	681.709	1.41983	0.469353	3.02508	0.00248567	0.019801
KIAA1324	26.4128	-2.50271	0.82842	-3.02106	0.00251889	0.0200467
NCOA1	59.3759	-2.06243	0.682987	-3.01973	0.00253002	0.0201164
ZCCHC9	98.3595	1.78782	0.592186	3.01902	0.0025359	0.0201442
EBP	357.069	1.42801	0.473105	3.01838	0.00254134	0.0201685
MBD2	244.836	1.47814	0.489954	3.01691	0.00255369	0.0202475
UCHL3	149.06	1.66482	0.551966	3.01616	0.00256	0.0202595
ZMYM6NB	260.978	1.51233	0.501407	3.01617	0.00255989	0.0202595
PFAS	18.5497	-2.68934	0.891944	-3.01514	0.00256858	0.0203083
BCAS2	198.429	1.69458	0.562157	3.01442	0.00257471	0.0203091
RWDD1	166.663	1.6377	0.543304	3.01433	0.0025755	0.0203091
ERH	398.335	1.44751	0.480263	3.014	0.00257829	0.0203091
MSRA	21.2783	2.65032	0.879262	3.01426	0.00257606	0.0203091
DNAJC19	136.664	1.6807	0.557975	3.01214	0.00259412	0.0204148
UBR7	131.784	-1.66054	0.551437	-3.0113	0.00260134	0.0204335
DGUOK-AS1	109.233	1.75572	0.583025	3.01139	0.00260056	0.0204335
TCF19	106.268	-1.77051	0.588188	-3.01012	0.00261146	0.020494
SMEK2	115.949	-1.73224	0.575718	-3.00883	0.00262252	0.0205617
ARL3	185.179	1.58795	0.527856	3.00831	0.00262704	0.0205781
USP10	125.229	-1.67917	0.558587	-3.0061	0.00264622	0.0207091
CD81	416.816	1.39592	0.46446	3.00546	0.00265176	0.0207333
DHTKD1	40.9504	-2.20248	0.733679	-3.00197	0.00268242	0.0209536
PAPD4	114.108	-1.67658	0.55887	-2.99994	0.00270032	0.021074
PSMD8	579.168	1.3871	0.462437	2.99955	0.00270377	0.0210814
ADCY7	53.3986	-2.15892	0.720073	-2.9982	0.00271576	0.0211554
GZMM	71.4005	1.94988	0.650891	2.9957	0.00273811	0.0213099
TIMM17B	230.64	1.54347	0.515447	2.99443	0.00274959	0.0213207
B2M	35992.6	1.26499	0.4224	2.99478	0.00274645	0.0213207
TUBB	1117.7	-1.27535	0.425823	-2.99502	0.00274423	0.0213207
MTMR2	48.1315	-2.1021	0.701959	-2.99462	0.00274788	0.0213207
EXOSC4	89.4807	1.8206	0.608192	2.99347	0.00275827	0.0213488
EID1	581.51	1.35495	0.4526	2.99371	0.00275609	0.0213488
COX5A	812.634	1.42384	0.475704	2.99311	0.00276146	0.0213539
VPS8	54.0659	-2.01875	0.675009	-2.9907	0.00278338	0.0215038
NUP214	54.2237	-2.03657	0.681232	-2.98954	0.002794	0.0215072
MAP3K1	52.5065	-2.04575	0.684272	-2.98968	0.00279274	0.0215072
EIF3K	269.432	1.51289	0.506011	2.98984	0.00279125	0.0215072
SNX27	49.7782	-2.06153	0.689441	-2.99015	0.00278838	0.0215072
SNX19	40.9845	-2.1671	0.725597	-2.98665	0.00282054	0.021637
TMX3	70.5991	-1.92935	0.646006	-2.98659	0.00282111	0.021637
MRPL40	184.214	1.61301	0.53994	2.98739	0.00281375	0.021637
EPAS1	79.8013	-1.86311	0.623796	-2.98673	0.00281975	0.021637
POLR2J	187.304	1.55598	0.521166	2.98557	0.00283047	0.0216892
DDTL	109.835	1.81668	0.608561	2.98521	0.00283384	0.0216953
RPL11	668.314	1.34548	0.45077	2.98486	0.00283712	0.0217008
RASA3	38.9977	-2.2048	0.739016	-2.98342	0.00285044	0.0217044
DIS3L	33.3672	-2.28816	0.766786	-2.98409	0.00284426	0.0217044
HDDC3	136.882	1.66381	0.55765	2.98362	0.00284861	0.0217044
ATP6V1A	75.8792	-1.86952	0.626595	-2.98361	0.00284868	0.0217044
MAD2L2	363.199	1.4046	0.470766	2.98364	0.00284844	0.0217044
LRRC8D	42.7104	-2.15413	0.722408	-2.98187	0.00286489	0.0217387
TBC1D5	42.7104	-2.15413	0.722408	-2.98187	0.00286489	0.0217387
EIF2S3	171.096	-1.53191	0.513745	-2.98184	0.00286523	0.0217387
HN1	507.209	1.39299	0.467149	2.98189	0.00286471	0.0217387
COPS6	466.014	1.41593	0.475153	2.97994	0.00288305	0.0217558
ARRB2	272.476	1.42491	0.47809	2.98041	0.00287863	0.0217558
TACC1	121.488	-1.64886	0.553369	-2.97968	0.0028855	0.0217558
PRR13	365.124	1.44962	0.486382	2.98041	0.00287861	0.0217558
MAPK14	85.1883	-1.86994	0.627426	-2.98033	0.00287935	0.0217558
TGFBRAP1	41.2819	-2.20783	0.740655	-2.98091	0.00287389	0.0217558
BTAF1	79.4966	-1.84628	0.619613	-2.97973	0.00288498	0.0217558
ABCD2	38.3005	-2.21693	0.744113	-2.97929	0.00288914	0.0217638
MAT2A	155.177	-1.70624	0.572822	-2.97866	0.00289516	0.0217703
TTL	33.4806	-2.28968	0.768686	-2.97869	0.00289485	0.0217703
HHLA3	63.2531	2.03487	0.683259	2.97818	0.00289961	0.0217845
GPSM3	255.121	1.53522	0.51566	2.9772	0.00290898	0.0218354
TMEM2	30.204	-2.3896	0.802711	-2.97691	0.00291167	0.0218362
ANTXR2	39.3721	-2.18256	0.733304	-2.97633	0.00291718	0.0218582
WBSCR22	258.063	1.48652	0.499744	2.97457	0.00293398	0.0219646
IL23A	90.2208	1.80239	0.60606	2.97395	0.00293991	0.0219895
SIVA1	309.148	1.50631	0.506623	2.97323	0.00294686	0.022022
GSTK1	1007.73	1.30581	0.439255	2.97278	0.00295114	0.0220345
PCSK7	53.2641	-2.02152	0.680631	-2.97007	0.00297731	0.0222103
CCP110	40.219	-2.2394	0.754089	-2.96968	0.00298114	0.0222192
NDUFB2-AS1	66.883	1.97976	0.666825	2.96893	0.00298842	0.0222343
FAM50A	142.583	1.60794	0.54157	2.96903	0.00298741	0.0222343
TGOLN2	156.356	-1.57786	0.531771	-2.96718	0.00300547	0.0223414
XPO1	93.1502	-1.75972	0.593154	-2.96672	0.00301	0.0223554
PRKACB	78.6228	-1.8088	0.61013	-2.96462	0.00303057	0.0224885
STK35	18.802	-2.62964	0.887622	-2.96257	0.00305086	0.0225598
CARD16	54.5998	2.05853	0.694741	2.96301	0.00304643	0.0225598
DSCR3	77.8871	-1.9505	0.65823	-2.96325	0.00304414	0.0225598
GTF3C6	237.693	1.5785	0.532808	2.96261	0.00305042	0.0225598
RNF7	288.864	1.47073	0.496859	2.96005	0.00307589	0.022725
MMS22L	33.2625	-2.27809	0.769735	-2.95957	0.00308065	0.0227403
TSPO	416.139	1.36251	0.460442	2.95914	0.00308497	0.0227523
ZBTB11	41.2114	-2.16931	0.733378	-2.95797	0.00309672	0.0228191
RPS12	919.344	1.3341	0.451166	2.95701	0.00310642	0.0228706
ZG16B	25.0557	2.49091	0.842622	2.95614	0.00311519	0.0229152
ZNF589	23.265	-2.48846	0.842723	-2.95288	0.00314826	0.0231377
SLC35E2B	23.7099	-2.49261	0.844203	-2.95262	0.00315091	0.0231377
SMAD4	68.3323	-1.91455	0.648604	-2.95181	0.00315921	0.023147
CTLA4	623.013	1.28385	0.434914	2.95196	0.00315762	0.023147
POLR2B	153.99	-1.55935	0.528289	-2.95169	0.00316039	0.023147
HAGH	193.764	1.5519	0.525897	2.95095	0.00316796	0.0231623
EIF4E3	111.963	-1.66955	0.565738	-2.95111	0.00316637	0.0231623
RBM12	58.659	-1.97008	0.667679	-2.95064	0.00317117	0.0231657
SNRPD1	412.658	1.485	0.503335	2.95033	0.00317432	0.0231687
SERINC1	155.498	-1.56251	0.529673	-2.94995	0.00317821	0.0231771
SRP14-AS1	32.2376	2.37271	0.804696	2.94858	0.00319235	0.0232601
FBXO18	48.8651	-2.14267	0.726793	-2.94811	0.0031972	0.0232754
MED10	201.215	1.49749	0.508563	2.94456	0.00323414	0.0234717
ICT1	136.473	1.64058	0.557061	2.94506	0.00322892	0.0234717
PDAP1	233.625	1.44478	0.490636	2.94471	0.00323256	0.0234717
ZNF160	27.4052	-2.37682	0.807219	-2.94445	0.00323527	0.0234717
RAF1	77.1689	-1.85887	0.631386	-2.94412	0.00323879	0.0234771
FOXJ2	36.1472	-2.21503	0.752444	-2.94378	0.00324232	0.0234825
LRRC8C	82.7034	-1.85116	0.6291	-2.94256	0.00325511	0.023555
LAG3	467.114	1.31321	0.446355	2.94208	0.00326021	0.0235585
RPS15A	681.689	1.37071	0.465914	2.94198	0.00326117	0.0235585
CUL7	22.5765	-2.50326	0.851553	-2.93964	0.00328594	0.0237171
OTUD6B-AS1	94.3298	1.75317	0.596499	2.9391	0.00329168	0.0237252
PHF8	30.8482	-2.31416	0.787395	-2.93901	0.00329267	0.0237252
RPL26L1	74.7177	1.89203	0.644233	2.93687	0.00331542	0.0238688
RPS6KA1	155.311	-1.75428	0.598427	-2.93148	0.00337349	0.0242661
KAT7	69.5086	-1.89933	0.648088	-2.93066	0.00338246	0.02431
DIP2B	23.0469	-2.47204	0.844129	-2.92851	0.00340594	0.0244224
TMEM60	105.509	1.74498	0.595982	2.9279	0.00341255	0.0244224
PNRC1	278.815	1.39496	0.476431	2.92794	0.00341221	0.0244224
RPS18	2538.28	1.32576	0.452774	2.92808	0.00341063	0.0244224
CHCHD7	167.97	1.56436	0.53428	2.92798	0.00341173	0.0244224
C1orf112	41.7246	-2.11421	0.722175	-2.92756	0.00341637	0.0244291
RPS6KA2	38.797	-2.18904	0.748582	-2.92425	0.00345289	0.0246485
RAPGEF6	50.3001	-2.01253	0.688159	-2.92451	0.00345003	0.0246485
SPCS2	103.278	1.68465	0.576211	2.92366	0.0034594	0.0246741
MITD1	169.807	1.56509	0.535435	2.92303	0.00346645	0.0247036
FAM115C	39.3633	-2.16651	0.741479	-2.92188	0.00347926	0.024774
GZMH	253.486	1.53811	0.526545	2.92114	0.00348752	0.0248119
NFX1	69.8038	-1.8625	0.638001	-2.91928	0.00350847	0.0249269
NACA	960.439	1.32336	0.453334	2.91918	0.00350959	0.0249269
BLOC1S4	76.3542	1.85343	0.63502	2.91869	0.00351508	0.024945
FUS	228.038	1.46115	0.500882	2.91715	0.00353249	0.0250475
PLGRKT	154.947	1.64377	0.563537	2.91687	0.00353558	0.0250484
LEF1	179.598	-1.60095	0.548973	-2.91626	0.00354261	0.0250771
NME3	108.693	1.6628	0.570506	2.9146	0.00356141	0.0251891
YTHDC1	67.1011	1.93789	0.665641	2.91131	0.00359911	0.0254291
INTS1	28.7995	-2.32399	0.798314	-2.91112	0.00360135	0.0254291
GLUD1	126.352	-1.66206	0.571345	-2.90903	0.0036255	0.0255782
CUL1	115.847	-1.7679	0.607903	-2.90819	0.00363525	0.0256256
KIF15	61.6302	-1.94323	0.668331	-2.90759	0.00364228	0.0256538
KIAA1468	17.6774	-2.60981	0.898205	-2.90558	0.00366568	0.0257971
SRP19	213.109	1.52702	0.52564	2.90507	0.00367173	0.0258182
NUP107	91.3858	-1.86948	0.643664	-2.90443	0.00367921	0.0258492
BTBD11	39.1969	-2.12925	0.733269	-2.90377	0.00368693	0.025882
LIMK2	35.1359	-2.21127	0.761701	-2.90306	0.00369531	0.0259193
HRAS	40.4809	2.18878	0.754201	2.90212	0.00370647	0.025976
MAP3K14	39.6418	-2.14386	0.738808	-2.90178	0.00371054	0.025983
MTOR	24.4412	-2.40657	0.82952	-2.90116	0.0037179	0.026013
BRPF1	26.969	-2.34878	0.809755	-2.90061	0.00372441	0.0260193
SMAP2	958.226	-1.27683	0.440202	-2.90056	0.00372495	0.0260193
EXOSC8	362.019	1.38343	0.477026	2.90012	0.00373018	0.0260343
MOV10	64.235	-1.89501	0.653873	-2.89813	0.00375399	0.0261681
FOS	41.4778	2.1656	0.747275	2.898	0.00375555	0.0261681
MPHOSPH6	115.12	1.72165	0.594335	2.89677	0.00377023	0.0262272
PIK3R5	34.7703	-2.23409	0.771208	-2.89687	0.00376909	0.0262272
KDM4C	37.9072	-2.15248	0.743524	-2.89497	0.00379196	0.0263566
ATP13A1	27.3005	-2.35507	0.8137	-2.89427	0.00380041	0.026372
C1orf131	73.7415	1.8174	0.62792	2.89432	0.00379977	0.026372
RPS6KB2	158.175	1.52514	0.527514	2.89118	0.00383794	0.0266106
PMVK	182.427	1.47339	0.509747	2.89043	0.00384717	0.0266527
UHRF2	51.7287	-1.96482	0.680086	-2.88908	0.00386375	0.0267456
SUPT4H1	429.602	1.41023	0.488241	2.88839	0.00387224	0.0267825
ACO1	35.538	-2.25394	0.780616	-2.88738	0.00388462	0.0268461
SLC25A44	81.4654	-1.83937	0.637419	-2.88566	0.00390593	0.0269713
TMEM219	358.973	1.4475	0.501664	2.88539	0.00390926	0.0269723
PSMD7	381.79	1.34578	0.466546	2.88456	0.00391957	0.0270214
SPIN1	43.4163	-2.12604	0.737548	-2.88258	0.00394433	0.0271699
SCARNA9	74.4051	1.87718	0.651393	2.88179	0.00395428	0.0271941
LINC00116	72.2184	1.82246	0.632371	2.88195	0.00395227	0.0271941
ATP8B4	29.9671	-2.27144	0.788492	-2.88073	0.00396752	0.027263
CCDC58	65.3774	1.9077	0.662424	2.87988	0.00397822	0.0273143
CCL22	18.5926	-2.56527	0.891171	-2.87854	0.00399526	0.0273868
TARBP1	30.1939	-2.27658	0.790819	-2.87877	0.00399235	0.0273868
ANKRD37	30.5139	2.31478	0.80477	2.87633	0.00402335	0.0275497
TPRKB	88.985	1.7273	0.600561	2.87615	0.00402554	0.0275497
SRI	631.35	1.32786	0.462342	2.87203	0.0040785	0.027822
FAM127B	78.1397	1.83974	0.640553	2.87212	0.0040773	0.027822
RPL9	826.584	1.32661	0.461824	2.87253	0.00407195	0.027822
POLR3K	239.566	1.43718	0.500395	2.87209	0.00407771	0.027822
HIVEP2	25.8356	-2.34749	0.817526	-2.87146	0.00408577	0.0278491
SLAMF6	82.3036	-1.87281	0.65252	-2.87012	0.00410311	0.0279448
PQBP1	161.869	1.57385	0.54906	2.86645	0.00415101	0.0282482
BATF3	455.825	1.33132	0.464681	2.86501	0.00416992	0.0283099
FANCA	48.6172	-1.98109	0.691405	-2.86531	0.00416595	0.0283099
ARHGAP1	55.4414	-1.94174	0.677747	-2.865	0.00417011	0.0283099
UHRF1BP1L	66.1768	-1.82687	0.637738	-2.86461	0.0041752	0.0283217
XPO7	80.625	-1.74023	0.607731	-2.86348	0.00419014	0.0284002
INTS3	27.3346	-2.30533	0.806092	-2.85988	0.00423796	0.0286797
APOBEC3G	401.262	1.3017	0.455162	2.85987	0.00423816	0.0286797
C15orf61	60.7908	2.0082	0.702418	2.85898	0.00424999	0.0287138
S100A4	1275.02	1.25541	0.439088	2.85914	0.00424788	0.0287138
ALKBH6	70.0083	1.84436	0.645445	2.8575	0.00426991	0.0288253
LAPTM5	729.538	1.2861	0.450169	2.85693	0.00427755	0.0288539
TREX1	217.416	1.41324	0.494718	2.85667	0.00428116	0.0288552
PDCD6	353.342	1.41865	0.496777	2.85572	0.00429394	0.0289183
PPIB	503.672	1.32508	0.464112	2.85508	0.00430262	0.0289536
MCL1	183.119	-1.49298	0.52316	-2.85378	0.0043203	0.0290357
SKP1	934.318	1.23386	0.432375	2.85367	0.00432169	0.0290357
CISD1	171.166	1.4982	0.525069	2.85334	0.00432618	0.0290428
KIDINS220	42.2466	-2.05427	0.720236	-2.85222	0.0043415	0.0291225
HDAC7	62.7956	-1.84269	0.646188	-2.85163	0.0043495	0.029153
TEX2	16.1078	-2.59546	0.910756	-2.84979	0.0043748	0.0292994
NUDT5	424.329	1.36317	0.478548	2.84855	0.00439184	0.0293902
EIF5B	161.345	1.49598	0.525316	2.84777	0.00440269	0.0294355
NENF	149.916	1.54382	0.542202	2.84731	0.00440906	0.0294355
SYF2	215.052	1.46819	0.515638	2.84732	0.00440886	0.0294355
AKIP1	123.26	1.60431	0.563553	2.84677	0.00441646	0.0294384
EPS15	52.4687	-1.92879	0.677507	-2.84689	0.00441488	0.0294384
CMSS1	121.38	1.68527	0.592442	2.84462	0.00444643	0.0296149
NELL2	45.6191	-2.00473	0.705532	-2.84144	0.00449102	0.0298413
MIB1	36.4598	-2.13332	0.750774	-2.8415	0.00449021	0.0298413
DDIT3	207.416	1.43143	0.503745	2.84158	0.00448911	0.0298413
CD2	1585.39	1.20154	0.422908	2.84113	0.00449546	0.0298473
RPL27A	814.834	1.24854	0.439543	2.84053	0.00450384	0.0298795
GPS2	158.23	1.51907	0.534918	2.83982	0.00451396	0.0299231
DROSHA	34.8473	-2.15139	0.75784	-2.83884	0.00452773	0.0299674
EFR3A	53.0525	-1.91642	0.675038	-2.83898	0.00452578	0.0299674
MRPS15	177.984	1.5106	0.53249	2.83686	0.00455602	0.0301075
SRSF5	524.026	1.27606	0.449788	2.83702	0.00455371	0.0301075
RLTPR	34.8837	-2.22171	0.783479	-2.8357	0.00457255	0.0301931
EEF1D	505.754	1.33324	0.470456	2.83392	0.00459804	0.0303377
RAD54L2	29.4262	-2.23962	0.790546	-2.833	0.00461134	0.0303781
ANGEL1	19.6555	-2.47293	0.872839	-2.8332	0.00460843	0.0303781
LRIG1	44.5765	-2.12197	0.749114	-2.83264	0.0046166	0.030389
FAM96A	315.333	1.35743	0.479352	2.83181	0.00462858	0.0304442
ELOVL5	145.443	-1.60252	0.566143	-2.83059	0.00464625	0.0305366
TMEM30A	136.463	-1.54938	0.548106	-2.82679	0.00470166	0.0308768
ZFAND2A	101.392	1.66741	0.589977	2.82623	0.00470993	0.0308812
DHX15	162.103	-1.55249	0.549448	-2.82554	0.00472012	0.0308812
ZNHIT3	215.828	1.47975	0.523694	2.8256	0.00471924	0.0308812
INPP4A	36.8255	-2.10675	0.745471	-2.82606	0.00471238	0.0308812
FDPS	448.488	1.31896	0.466805	2.82551	0.00472059	0.0308812
SNX22	344.254	1.34809	0.47729	2.82447	0.00473589	0.0309572
COX16	48.1063	2.00479	0.709965	2.82379	0.00474599	0.0309993
PHKB	30.1234	-2.21957	0.786175	-2.82325	0.00475391	0.0310271
GIT1	49.0214	-2.0974	0.742979	-2.82296	0.00475832	0.0310319
FAM175A	122.956	1.67967	0.595222	2.82193	0.00477353	0.0311071
YME1L1	195.571	-1.5846	0.561929	-2.81993	0.00480346	0.031258
STT3A	127.094	-1.68481	0.597474	-2.81988	0.00480409	0.031258
RB1CC1	51.049	-1.96831	0.698401	-2.81832	0.00482764	0.0313871
SS18	90.1696	-1.76193	0.625537	-2.81666	0.00485254	0.0315247
CDCA7L	55.0416	-1.97553	0.701632	-2.81562	0.00486834	0.0316031
SCAP	36.9389	-2.10875	0.749021	-2.81534	0.00487254	0.0316061
SNRPD3	271.24	1.39734	0.4965	2.81437	0.00488726	0.0316485
RIPK1	38.8334	-2.22725	0.791414	-2.81427	0.00488889	0.0316485
SNRK	62.0112	-1.85229	0.658201	-2.81417	0.00489032	0.0316485
EIF6	432.165	1.30566	0.464072	2.81349	0.00490064	0.0316911
GFPT1	85.1352	-1.84029	0.654401	-2.81218	0.00492075	0.0317968
C1orf122	98.0316	1.66834	0.593925	2.80901	0.00496938	0.0320342
PTRH2	82.197	1.77513	0.63199	2.8088	0.00497265	0.0320342
CD4	366.316	-1.57656	0.561262	-2.80896	0.00497026	0.0320342
VAMP5	191.922	1.48465	0.528502	2.80917	0.00496687	0.0320342
TXNDC11	49.5557	-2.18116	0.776817	-2.80782	0.00498774	0.0321069
VPS28	203.161	1.48626	0.529407	2.8074	0.00499435	0.032125
ARNT	39.7981	-2.09777	0.747394	-2.80678	0.00500396	0.0321394
CPSF7	54.0558	-1.94807	0.694063	-2.80676	0.00500419	0.0321394
APOA1BP	215.035	1.42835	0.509062	2.80586	0.00501832	0.0322056
IL2RA	1647.12	1.21666	0.433684	2.8054	0.00502548	0.0322271
MED24	43.3116	-2.1079	0.751515	-2.80487	0.00503369	0.0322553
ATP5G3	1040.59	1.31185	0.46791	2.80364	0.00505291	0.0322806
ACSS1	24.5975	-2.32702	0.829807	-2.80429	0.00504278	0.0322806
WDR48	67.0645	-1.7795	0.634662	-2.80386	0.00504948	0.0322806
SMARCC1	102.941	-1.60562	0.572593	-2.80412	0.00504536	0.0322806
NDC1	50.6833	-1.98255	0.70727	-2.8031	0.00506135	0.0322807
MAU2	37.3045	-2.08351	0.743215	-2.80338	0.00505706	0.0322807
CHCHD10	62.7057	1.88558	0.672721	2.80291	0.00506439	0.0322807
COPE	540.414	1.2818	0.457422	2.80223	0.00507504	0.0323242
RPL26	473.143	1.26948	0.453082	2.80188	0.0050806	0.0323353
TRERF1	41.9063	-2.02765	0.723901	-2.80101	0.00509429	0.032398
NDUFAF4	116.339	1.5823	0.565007	2.8005	0.0051024	0.0324252
MXD3	262.881	1.35539	0.484171	2.79941	0.00511958	0.0324368
COPB2	178.931	-1.4255	0.509143	-2.7998	0.00511344	0.0324368
CLIC4	78.0013	-1.73604	0.620001	-2.80006	0.00510937	0.0324368
MRPL2	127.691	1.56094	0.557555	2.79962	0.00511625	0.0324368
RUNX3	238.747	1.36401	0.487357	2.7988	0.00512933	0.032443
LGALS3	169.609	1.46995	0.52532	2.7982	0.00513881	0.032443
TRAPPC3	232.883	1.44346	0.515752	2.79876	0.00512996	0.032443
MED12	28.3975	-2.23664	0.799329	-2.79814	0.00513975	0.032443
UNC45A	62.856	-1.8273	0.652941	-2.79857	0.00513289	0.032443
C16orf13	115.016	1.60174	0.572714	2.79676	0.00516177	0.0325506
PLAC1	27.7375	2.30334	0.823623	2.79659	0.0051645	0.0325506
RAC2	1793.75	1.22935	0.439627	2.79635	0.0051684	0.0325509
WWP2	38.7353	-2.12682	0.761079	-2.79448	0.00519826	0.0327083
CBX5	325.137	-1.33974	0.479454	-2.79431	0.00520113	0.0327083
SEC24D	41.0085	-2.03741	0.729345	-2.79348	0.00521447	0.0327547
MYBBP1A	22.6536	-2.35639	0.843566	-2.79337	0.00521625	0.0327547
GEMIN5	23.169	-2.40966	0.862959	-2.79232	0.00523312	0.0328118
IER3IP1	251.452	1.42186	0.50919	2.79239	0.00523202	0.0328118
GSTP1	688.161	1.27899	0.458219	2.79123	0.00525085	0.0328742
CCDC117	39.9799	-2.03494	0.729008	-2.79138	0.00524841	0.0328742
ST8SIA4	112.019	-1.56114	0.559443	-2.79052	0.00526232	0.0328973
SUV39H1	62.8153	-1.91623	0.686653	-2.79068	0.00525976	0.0328973
RECQL4	25.2177	-2.38047	0.853329	-2.78962	0.00527691	0.0329641
SMEK1	74.9603	-1.75964	0.631018	-2.78858	0.00529399	0.0330464
MPHOSPH8	136.31	1.54691	0.555033	2.78706	0.00531882	0.0331524
INPP4B	135.031	-1.6334	0.586061	-2.78709	0.00531841	0.0331524
MON1B	47.1632	-2.04219	0.733408	-2.78452	0.00536062	0.033388
CEP120	38.6647	-2.09051	0.750887	-2.78405	0.00536846	0.033388
2021-09-01	467.102	1.26619	0.454774	2.78421	0.00536577	0.033388
RPL18A	677.21	1.28361	0.461147	2.78352	0.00537732	0.0334185
GLRX5	170.585	1.49757	0.538207	2.78252	0.00539391	0.0334969
CHPF2	32.2789	-2.30506	0.828921	-2.7808	0.00542249	0.0336497
CDC26	64.3422	1.84042	0.661912	2.78046	0.00542828	0.0336609
IER2	348.815	1.28772	0.463249	2.77976	0.00543995	0.0336963
DENND4A	36.2758	-2.07764	0.74745	-2.77964	0.00544197	0.0336963
SIN3A	34.8815	-2.10062	0.756422	-2.77705	0.0054854	0.0339404
MRPS26	166.85	1.50437	0.541895	2.77613	0.00550099	0.034012
NCALD	54.167	-1.86811	0.673003	-2.77579	0.00550678	0.0340229
MRPL34	167.945	1.44478	0.520869	2.77378	0.00554087	0.0342085
MCM7	350.57	-1.43321	0.516987	-2.77223	0.00556733	0.0343467
PPP1R11	178.446	1.45294	0.524314	2.77113	0.00558627	0.0344385
TFPT	91.9823	1.69884	0.613137	2.77073	0.00559305	0.0344552
TEX30	170.333	1.4829	0.535714	2.76809	0.00563867	0.0347109
CSGALNACT2	75.2554	-1.72459	0.623256	-2.76706	0.00565639	0.0347946
SP3	78.2281	-1.74186	0.629649	-2.7664	0.00566789	0.03484
TPX2	234.783	-1.34467	0.486501	-2.76396	0.0057104	0.0350758
TMEM245	67.3342	-1.76715	0.639429	-2.76364	0.00571604	0.0350849
NSUN2	90.403	-1.71583	0.621082	-2.76265	0.00573339	0.0351604
PJA2	124.525	-1.53005	0.553873	-2.76247	0.00573665	0.0351604
COX20	85.949	1.69374	0.613491	2.76083	0.00576548	0.0352666
MLLT4	23.1241	2.36131	0.855309	2.76077	0.0057665	0.0352666
RPL12	909.84	1.24972	0.452639	2.76097	0.00576292	0.0352666
SLC2A4RG	40.0266	2.04014	0.739399	2.75919	0.00579446	0.035412
EVL	235.665	1.34417	0.487328	2.75824	0.00581135	0.0354895
ENY2	204.868	1.39839	0.507221	2.75697	0.00583397	0.035602
FLYWCH2	46.4873	1.95928	0.712028	2.75169	0.00592887	0.036155
IL4R	88.318	-1.66908	0.60664	-2.75135	0.00593493	0.0361659
MTRR	52.4092	-1.97095	0.716423	-2.7511	0.00593948	0.0361675
LSM1	164.875	1.4755	0.536511	2.75018	0.0059562	0.0362432
PPP1R7	339.268	1.30641	0.47507	2.74993	0.00596071	0.0362446
ZNF580	73.588	1.78466	0.649527	2.74762	0.00600289	0.0364748
ADD3	188.733	-1.41734	0.515979	-2.74689	0.00601629	0.0365113
ZFP1	19.9165	-2.39033	0.870216	-2.74682	0.00601754	0.0365113
ZSWIM7	63.1244	1.87864	0.684023	2.74646	0.00602431	0.0365261
OSBP2	16.0373	-2.48722	0.905803	-2.74587	0.00603508	0.0365653
ETV6	99.6008	-1.5782	0.574874	-2.74531	0.00604543	0.0366017
AGL	34.0884	-2.1049	0.76714	-2.74383	0.00607265	0.0366877
MRPL47	195.031	1.40971	0.513698	2.74425	0.00606498	0.0366877
TRIM37	31.9627	-2.17986	0.794436	-2.74391	0.00607122	0.0366877
NIPAL3	86.7055	-1.66649	0.607529	-2.74306	0.00608699	0.036748
C10orf128	63.2008	1.78686	0.6524	2.7389	0.00616447	0.0371892
CRLF3	127.364	-1.67445	0.611592	-2.73786	0.00618401	0.0372805
C11orf58	397.85	1.2672	0.462907	2.73748	0.00619128	0.0372977
SAP30	130.234	1.51649	0.554237	2.73618	0.00621567	0.037418
CHMP1B	180.615	1.43256	0.523844	2.73471	0.0062436	0.0375594
TLDC1	31.5606	-2.12774	0.778307	-2.73381	0.00626055	0.0375811
HSD17B8	73.716	1.70884	0.625019	2.73406	0.00625578	0.0375811
TXNL1	195.04	1.39929	0.511814	2.73397	0.00625748	0.0375811
PTGIR	77.0776	1.69907	0.621658	2.73312	0.00627376	0.0376337
ZKSCAN1	105.578	-1.54869	0.566841	-2.73213	0.00629255	0.0377196
H2AFZ	2494.31	1.19868	0.438897	2.73113	0.00631184	0.0377817
GEMIN4	35.1512	-2.06677	0.756688	-2.73134	0.00630781	0.0377817
SLC4A7	36.4322	-2.03985	0.747056	-2.73052	0.00632342	0.0378128
CCDC12	138.14	1.5553	0.569625	2.73039	0.006326	0.0378128
PAG1	79.1753	-1.65866	0.607645	-2.72966	0.00634005	0.0378433
IL1RN	100.94	1.60956	0.589622	2.72982	0.00633698	0.0378433
TMEM50A	492.617	1.21186	0.444345	2.72731	0.00638535	0.0380868
COMMD3	210.137	1.49179	0.547085	2.72679	0.00639532	0.0381193
SRRM2	236.674	-1.33009	0.487835	-2.72653	0.00640049	0.0381233
HPS4	37.0952	-2.06163	0.756505	-2.7252	0.00642632	0.0382502
OAS2	68.3178	-1.71833	0.630689	-2.72453	0.00643925	0.0382909
C6orf48	284.823	1.3323	0.489061	2.72421	0.00644554	0.0382909
PTPN9	22.5147	-2.36208	0.867089	-2.72415	0.00644676	0.0382909
PIKFYVE	35.6216	-2.0438	0.750412	-2.72358	0.00645793	0.0383303
BAP1	55.0569	-1.89161	0.69487	-2.72224	0.00648402	0.0384582
UBXN7	40.3201	-2.0346	0.747598	-2.72152	0.00649819	0.0385152
USP16	149.667	1.51394	0.556472	2.72061	0.00651614	0.0385454
DOC2A	16.0999	2.49884	0.918553	2.72041	0.00652007	0.0385454
DHRS7	317.819	1.37722	0.506193	2.72074	0.00651362	0.0385454
EMC7	303.089	1.38848	0.510449	2.72011	0.00652608	0.0385454
PLAUR	40.4468	2.02807	0.745556	2.72021	0.00652407	0.0385454
ATP6V1G1	271.391	1.35524	0.498394	2.71921	0.00654376	0.0386149
ZNF593	71.8643	1.75644	0.645976	2.71905	0.00654698	0.0386149
KLK1	20.2947	2.37852	0.874943	2.71849	0.00655809	0.0386534
OAS1	64.1946	1.79434	0.66021	2.71783	0.00657125	0.038704
CD69	390.64	1.24102	0.456743	2.71711	0.00658539	0.0387602
RUVBL2	250.6	1.33594	0.491822	2.7163	0.00660162	0.0388287
NSF	46.1498	-1.94672	0.717017	-2.71502	0.00662716	0.0388977
RPAP1	24.6404	-2.25231	0.829527	-2.71518	0.00662395	0.0388977
NUDCD2	236.089	1.38828	0.511266	2.71538	0.00661991	0.0388977
C12orf65	161.828	1.47219	0.542289	2.71476	0.00663233	0.0389011
RALGDS	80.8416	-1.70915	0.629983	-2.713	0.00666762	0.0390552
ZNRD1	260.413	1.39299	0.513451	2.71299	0.00666785	0.0390552
MAGOH	119.606	1.55188	0.572439	2.71099	0.00670829	0.0392649
LY96	112.955	1.62063	0.597869	2.71068	0.00671461	0.0392746
NHP2	370.585	1.37418	0.507064	2.71008	0.00672679	0.0393187
EFCAB14	102.589	-1.55448	0.573767	-2.70924	0.00674367	0.0393901
ARF4	355.306	1.27079	0.469118	2.70889	0.0067508	0.0394045
NDUFS4	243.968	1.39072	0.513537	2.70813	0.00676641	0.0394684
SSSCA1	60.1547	1.79673	0.66364	2.70739	0.00678149	0.0395291
IL1R2	44.3216	2.04041	0.753723	2.70711	0.00678713	0.0395347
FLI1	74.9407	-1.91542	0.708011	-2.70536	0.00682313	0.039717
ATP13A2	28.1176	-2.15832	0.797895	-2.70502	0.00683012	0.0397303
SAP130	27.5338	-2.17843	0.805438	-2.70465	0.00683754	0.0397461
IL21R-AS1	56.8939	-1.8187	0.672503	-2.70437	0.00684343	0.039753
IER5L	20.7134	2.3734	0.878038	2.70308	0.00687011	0.0398698
ATRAID	515.443	1.25521	0.464428	2.70271	0.00687769	0.0398698
SNF8	180.407	1.42777	0.528241	2.70287	0.00687437	0.0398698
CAMK2D	120.155	-1.48987	0.551323	-2.70236	0.00688488	0.0398842
PRDX2	779.293	1.21422	0.449418	2.70177	0.00689722	0.0399283
GYS1	33.2371	-2.23709	0.828338	-2.7007	0.00691932	0.0400288
ACTR2	408.844	-1.21729	0.451081	-2.69862	0.00696278	0.0402527
LOC100129931	28.8148	-2.14008	0.793371	-2.69746	0.00698716	0.040366
LSM2	320.728	1.36351	0.50558	2.69692	0.0069984	0.0404033
GBP5	223.359	-1.37501	0.510783	-2.69198	0.00710302	0.0409793
DUSP14	127.421	1.47338	0.547499	2.69112	0.00712129	0.0410567
PLK4	46.0793	-1.91218	0.710702	-2.69056	0.00713325	0.0410976
METTL23	199.159	1.37429	0.511133	2.68871	0.0071728	0.0412973
LSM8	234.052	1.47245	0.547905	2.68743	0.00720047	0.0413412
MGAT4A	119.773	-1.5207	0.565874	-2.68735	0.00720213	0.0413412
VPS13B	38.8806	-1.97482	0.734893	-2.68722	0.00720487	0.0413412
CHMP5	301.182	1.28484	0.478106	2.68736	0.00720197	0.0413412
MRPS23	163.152	1.45582	0.541648	2.68775	0.00719344	0.0413412
TMEM209	82.497	-1.69282	0.630173	-2.68629	0.00722512	0.0414292
ELOF1	135.406	1.47145	0.547812	2.68605	0.00723015	0.04143
MGST3	124.76	1.53431	0.571305	2.68562	0.00723962	0.0414561
ARCN1	209.719	-1.33024	0.495433	-2.685	0.00725288	0.041504
TMEM14B	291.067	1.30009	0.484958	2.68084	0.00734377	0.0419672
LARP7	114.268	1.51346	0.564514	2.68099	0.00734046	0.0419672
SEPT7P2	38.1924	2.02497	0.755818	2.67918	0.00738035	0.0421478
GBA2	30.2004	-2.10318	0.785111	-2.67883	0.00738807	0.0421634
ARL2	99.1649	1.58245	0.591042	2.6774	0.00741969	0.0423152
TP53BP2	31.4901	-2.07278	0.774797	-2.67526	0.0074672	0.0425154
ZNF146	130.709	-1.51724	0.567153	-2.67519	0.0074686	0.0425154
BCL2L12	102.96	1.55	0.57941	2.67514	0.00746988	0.0425154
FAR1	39.4819	-1.96695	0.735415	-2.67461	0.0074816	0.0425535
RGS10	149.71	1.44604	0.540775	2.67402	0.00749484	0.0426001
RAB8B	163.504	-1.38133	0.517146	-2.67107	0.00756102	0.0429474
SLC38A10	41.2783	-1.99372	0.746585	-2.67045	0.00757489	0.0429973
KDM1A	103.59	-1.53145	0.573675	-2.66954	0.00759563	0.0430861
MYO1C	29.2939	-2.1093	0.790392	-2.66867	0.00761525	0.0431395
COA4	133.283	1.50587	0.564236	2.66886	0.00761082	0.0431395
ECI1	262.085	1.31191	0.491831	2.66741	0.00764389	0.0431859
GTF3C3	62.435	-1.73749	0.651349	-2.66753	0.00764108	0.0431859
PPM1N	29.262	2.20337	0.825858	2.66798	0.00763097	0.0431859
ABCD3	66.8021	-1.75042	0.656193	-2.66754	0.00764082	0.0431859
AMPD2	35.378	-2.06024	0.772616	-2.66658	0.00766282	0.0432063
KDM5B	68.3782	-1.70557	0.639531	-2.6669	0.00765533	0.0432063
AK6	198.951	1.42683	0.535077	2.66658	0.0076627	0.0432063
PUM2	49.1544	-1.83338	0.687718	-2.66589	0.00767845	0.0432655
SMCO4	138.313	1.44098	0.540711	2.66498	0.0076993	0.0433322
C1orf86	101.943	1.59136	0.597149	2.66493	0.00770054	0.0433322
CDC34	127.712	1.5135	0.568079	2.66424	0.00771628	0.0433919
RBMX2	62.1496	1.78335	0.669491	2.66374	0.0077277	0.0434272
LPIN2	105.437	-1.51072	0.567283	-2.66309	0.00774271	0.0434827
SEMA4A	115.867	-1.65786	0.622604	-2.66278	0.00774979	0.0434935
SRSF9	390.637	1.24136	0.466248	2.66244	0.00775769	0.0435089
DLGAP1-AS1	35.8776	2.08077	0.781916	2.66111	0.00778826	0.0436225
EPG5	19.846	-2.30426	0.865835	-2.66132	0.00778347	0.0436225
MGMT	105.216	1.55274	0.583772	2.65984	0.00781783	0.0437591
TUBGCP3	52.7836	-1.94189	0.730699	-2.65758	0.00787037	0.044024
UHMK1	80.7435	-1.64948	0.62104	-2.656	0.00790734	0.0442016
SDF2L1	93.272	1.61103	0.606761	2.65514	0.00792764	0.0442274
C7orf50	116.568	1.53113	0.576641	2.65526	0.0079248	0.0442274
TTK	50.4441	-1.82183	0.68615	-2.65515	0.00792735	0.0442274
C7orf73	203.653	1.39872	0.527426	2.65198	0.00800212	0.0445966
CYFIP1	33.9575	-2.06651	0.779262	-2.65188	0.00800438	0.0445966
ATAD2	163.818	-1.37731	0.519491	-2.65126	0.00801911	0.0446492
EIF4EBP2	54.9929	-1.78047	0.67227	-2.64844	0.00808641	0.0449943
C6orf57	44.025	1.93005	0.7289	2.6479	0.00809941	0.045037
EHMT2	36.92	-2.00688	0.758193	-2.64692	0.00812285	0.0451376
TCOF1	48.3438	-1.82877	0.691181	-2.64586	0.00814844	0.0452204
ALOX5AP	682.505	1.20184	0.454227	2.64591	0.00814712	0.0452204
TMEM14C	328.713	1.29453	0.489331	2.64552	0.00815662	0.045223
BEX4	82.7641	1.63522	0.618137	2.64539	0.00815961	0.045223
USP4	104.043	-1.54693	0.585342	-2.64278	0.00822287	0.0455437
GCH1	86.6161	-1.61088	0.609739	-2.64192	0.00824379	0.0456297
NCOA2	33.9473	-2.00479	0.759078	-2.64109	0.00826408	0.0457121
CASC4	55.3585	-1.76418	0.66825	-2.64	0.00829051	0.0458283
EMC3	161.15	1.39061	0.526903	2.63922	0.00830981	0.0459049
MANF	107.828	1.57619	0.59747	2.63811	0.00833694	0.0460247
MTMR6	63.2623	-1.69969	0.644557	-2.63699	0.00836446	0.0461465
CRYL1	127.954	1.45521	0.55197	2.63639	0.00837928	0.0461981
ZSWIM8	19.6279	-2.28518	0.867447	-2.63437	0.00842933	0.0463473
DUSP23	64.5617	1.78069	0.67599	2.63419	0.00843376	0.0463473
WDR62	19.6279	-2.28518	0.867447	-2.63437	0.00842933	0.0463473
SOCS1	112.537	1.50532	0.571321	2.6348	0.0084188	0.0463473
PTPN22	153.543	-1.40549	0.533387	-2.63503	0.00841292	0.0463473
DCAF8	108.333	-1.59073	0.604088	-2.63327	0.0084566	0.0464426
NUTF2	269.582	1.28495	0.488029	2.63293	0.00846519	0.0464596
PNPLA4	64.3167	1.71944	0.653283	2.632	0.00848839	0.0465382
SLC50A1	180.527	1.34233	0.510021	2.63191	0.00849052	0.0465382
CCDC57	43.338	1.95599	0.743473	2.63089	0.00851619	0.0466486
MAF	105.448	1.50244	0.571128	2.63065	0.00852224	0.0466492
VWA5A	64.901	-1.71753	0.652944	-2.63044	0.00852734	0.0466492
NABP2	55.0063	1.8126	0.689358	2.6294	0.00855367	0.046763
BTBD1	117.142	-1.55344	0.590957	-2.62868	0.00857161	0.0468234
MAN1A1	50.6709	-1.82869	0.695713	-2.62852	0.00857579	0.0468234
DEXI	75.2346	1.70399	0.648351	2.62818	0.00858423	0.0468392
RAB37	64.238	-1.69572	0.645558	-2.62674	0.00862065	0.0469773
WDR76	66.5818	-1.67132	0.636222	-2.62695	0.00861537	0.0469773
VPS11	33.1818	-2.08131	0.792685	-2.62565	0.00864841	0.0470982
SRSF6	85.6601	-1.67509	0.638128	-2.62501	0.00866467	0.0471564
ITPA	114.584	1.50764	0.574391	2.62477	0.00867083	0.0471595
CAMK1	263.139	1.26557	0.483199	2.61914	0.0088151	0.0479133
PSMA3	428.258	1.25396	0.478842	2.61874	0.00882561	0.0479396
LMNA	267.083	1.26219	0.48211	2.61805	0.00884343	0.0479491
SIT1	297.477	1.29925	0.496195	2.61842	0.0088337	0.0479491
MRPL14	215.058	1.39298	0.532074	2.61801	0.00884437	0.0479491
GAPVD1	57.3047	-1.84553	0.705324	-2.61656	0.00888198	0.0480297
DPM1	180.27	1.45945	0.557733	2.61676	0.00887692	0.0480297
RRP12	23.4024	-2.21748	0.847404	-2.61679	0.00887598	0.0480297
MRPS27	63.6542	-1.70217	0.650419	-2.61704	0.00886961	0.0480297
PSMA6	837.727	1.17137	0.447889	2.6153	0.00891485	0.0481767
YIF1A	148.911	1.45731	0.557384	2.61455	0.00893455	0.0481925
RPRD2	38.4961	-1.92144	0.735106	-2.61382	0.00895354	0.0481925
SDF4	235.201	1.28198	0.49032	2.61458	0.00893379	0.0481925
POLA1	36.518	-1.95231	0.746848	-2.61407	0.00894711	0.0481925
RBM5	86.3275	-1.58535	0.606451	-2.61414	0.00894522	0.0481925
DCTN3	200.256	1.3201	0.505075	2.61366	0.00895769	0.0481925
KIAA0247	56.0383	-1.74403	0.667156	-2.61413	0.0089455	0.0481925
UBE2V2	292.801	1.25931	0.481867	2.6134	0.00896474	0.0481997
TSPAN14	80.6257	-1.74995	0.669705	-2.61302	0.00897473	0.0482228
PXN	59.4711	-1.71623	0.656984	-2.61229	0.0089939	0.0482951
RECQL	181.511	-1.32318	0.506688	-2.61143	0.00901638	0.0483851
ITM2B	373.488	1.21346	0.464824	2.61058	0.00903882	0.0484747
RAB33A	104.292	1.502	0.57548	2.61	0.0090542	0.0485264
SMIM20	81.5107	1.61331	0.618553	2.6082	0.00910203	0.0487518
MARS	543.073	-1.3699	0.525452	-2.60709	0.00913162	0.0488793
SFT2D1	269.401	1.30182	0.499687	2.60528	0.00918002	0.0490784
SLC9A6	25.7462	-2.1265	0.816234	-2.60526	0.00918043	0.0490784
ZSCAN16-AS1	41.7706	1.92219	0.738034	2.60447	0.0092016	0.0491295
EIF4B	78.436	-1.70235	0.653623	-2.60448	0.00920131	0.0491295
ZNF367	27.7607	-2.15307	0.826992	-2.60349	0.00922795	0.049239
AIF1	98.27	1.57948	0.60712	2.6016	0.00927896	0.04948
FBXO38	49.2061	-1.80496	0.693858	-2.60134	0.00928615	0.0494871
ZBED4	30.7224	-2.02535	0.778896	-2.60029	0.00931459	0.0495449
INTS6	44.3258	-1.83999	0.707608	-2.60029	0.00931456	0.0495449
RPL22L1	90.8846	1.53879	0.59168	2.60071	0.00930317	0.0495449
FAM111A	109.095	-1.46196	0.562295	-2.59998	0.00932281	0.0495575
MYL12A	2502.61	1.10966	0.427053	2.59842	0.00936534	0.0497523
PIEZO1	40.0039	-1.90844	0.734623	-2.59785	0.00938099	0.0497966
MCTS1	245.425	1.30554	0.502578	2.59768	0.00938546	0.0497966
SMARCA5	149.264	-1.40446	0.540914	-2.59646	0.00941906	0.0499435
PAK1IP1	81.2498	1.60782	0.619365	2.59591	0.00943407	0.0499815
MRPS34	183.169	1.38448	0.533362	2.59576	0.00943807	0.0499815
DDT	133.755	1.50045	0.578236	2.59487	0.00946256	0.0500799
PDCD10	196.35	1.39334	0.537397	2.59277	0.00952077	0.0503332
PLP2	408.958	1.22747	0.473431	2.59271	0.00952234	0.0503332
AHCTF1	22.6347	-2.18293	0.842698	-2.59041	0.00958611	0.0506386
VCPIP1	25.1624	-2.14192	0.82699	-2.59002	0.00959691	0.050664
TEX264	172.26	1.35861	0.524884	2.5884	0.00964238	0.0508723
CD3G	187.487	1.37324	0.53073	2.58746	0.00966859	0.0509787
FLOT2	169.371	-1.44744	0.559521	-2.58693	0.00968341	0.0510242
CABP7	44.5484	1.91953	0.742133	2.58651	0.00969533	0.0510242
SAMHD1	62.4031	-1.81932	0.703341	-2.58668	0.00969062	0.0510242
MTIF3	127.164	1.45492	0.562608	2.58602	0.00970902	0.0510645
XPA	55.3085	1.85968	0.719291	2.58544	0.00972554	0.0511196
UBQLN2	74.2231	-1.612	0.623603	-2.58498	0.00973834	0.051155
ATF7IP	144.305	-1.38293	0.535287	-2.58353	0.0097795	0.0513393
DCLRE1B	24.2471	-2.14945	0.832315	-2.5825	0.00980874	0.0514601
NT5C	76.2088	1.61122	0.623948	2.58229	0.00981468	0.0514601
MYO1G	312.831	-1.4593	0.56518	-2.58201	0.00982257	0.0514695
USP38	51.4452	-1.7672	0.68456	-2.58152	0.00983676	0.051512
BIRC6	57.6318	-1.69962	0.658457	-2.58121	0.00984548	0.0515257
LOC101928736	55.3776	1.79114	0.694201	2.58015	0.00987588	0.0516209
GBP4	106.306	-1.45898	0.565441	-2.58025	0.009873	0.0516209
PAN2	26.9159	-2.19314	0.850107	-2.57984	0.00988448	0.0516339
DNAAF2	72.5186	1.65869	0.643303	2.57839	0.00992609	0.0517872
CLIC1	994.343	1.15545	0.448109	2.57849	0.00992319	0.0517872
PPP6R3	59.1483	-1.70602	0.661741	-2.57808	0.0099351	0.0518022
CREB3L2	26.1119	-2.08956	0.810691	-2.57751	0.00995152	0.0518239
PARP14	92.7918	-1.50967	0.585705	-2.57752	0.0099512	0.0518239
SON	660.127	1.20711	0.468655	2.5757	0.0100038	0.0520644
UBE3C	38.6437	-1.88551	0.73253	-2.57397	0.0100539	0.0522926
SECTM1	48.821	1.7935	0.697103	2.57279	0.0100882	0.0524206
POLR3A	30.3996	-2.00821	0.780585	-2.5727	0.0100909	0.0524206
MTM1	48.6586	-1.86586	0.72574	-2.57097	0.0101414	0.0526506
COL6A3	33.8768	-1.94976	0.758648	-2.57004	0.0101686	0.0527408
SNAPIN	162.954	1.36284	0.5303	2.56995	0.0101713	0.0527408
BCAP31	394.795	1.26304	0.49178	2.56831	0.0102194	0.0529581
CDCA7	94.9975	-1.55345	0.605111	-2.56721	0.0102519	0.0530214
NEAT1	241.892	1.35907	0.529429	2.56705	0.0102568	0.0530214
EXOC4	47.2534	-1.78356	0.69477	-2.56712	0.0102546	0.0530214
TARDBP	161.2	-1.36313	0.530923	-2.56747	0.0102442	0.0530214
ATXN2L	81.935	-1.58545	0.617839	-2.56612	0.0102842	0.053106
C1orf50	59.8791	1.82167	0.709905	2.56607	0.0102857	0.053106
BLOC1S1	61.9504	1.72815	0.673523	2.56584	0.0102928	0.0531102
DTYMK	205.753	1.34034	0.522438	2.56555	0.0103012	0.0531211
ATP5G2	626.549	1.18003	0.460059	2.56496	0.0103187	0.0531791
RAC1	275.175	1.30627	0.509422	2.56423	0.0103406	0.0532593
AGO4	20.6907	-2.19724	0.857228	-2.56319	0.0103714	0.0533858
SLC8B1	19.8889	-2.21457	0.864083	-2.56291	0.0103799	0.0533893
DCLRE1A	37.442	-1.94279	0.758088	-2.56275	0.0103848	0.0533893
NUDT16L1	108.543	1.5037	0.586805	2.56252	0.0103917	0.0533923
DCAF5	62.9207	-1.6489	0.6438	-2.56121	0.010431	0.0535616
SMARCAL1	26.6978	-2.17948	0.851287	-2.56022	0.0104605	0.0536809
AZIN1	146.642	-1.54474	0.603516	-2.55957	0.0104801	0.0537484
USP37	33.2247	-2.03173	0.793945	-2.55903	0.0104964	0.0537994
ADD1	155.048	-1.33944	0.523846	-2.55694	0.0105597	0.0540575
PSMC5	420.625	1.17824	0.460774	2.55708	0.0105555	0.0540575
NAA50	137.423	-1.43445	0.561045	-2.55674	0.0105659	0.0540575
TMEM64	38.2802	-1.99812	0.781781	-2.55585	0.0105928	0.0541623
USO1	67.6279	-1.68206	0.658567	-2.55412	0.0106457	0.0543673
ISCA2	136.907	1.4142	0.553652	2.5543	0.0106401	0.0543673
H2AFV	696.277	1.16992	0.4582	2.55329	0.010671	0.0544632
LRRC8B	63.3997	-1.64056	0.642754	-2.55239	0.0106988	0.0545723
SP110	200.008	1.3568	0.531684	2.55189	0.0107142	0.0546176
EXOSC7	116.866	1.45703	0.571021	2.55163	0.0107222	0.0546256
LOC728323	20.6101	2.28237	0.894577	2.55134	0.010731	0.0546375
CHCHD5	67.7474	1.64091	0.643269	2.55089	0.0107448	0.054675
ZER1	41.8031	-1.99589	0.78251	-2.55063	0.0107529	0.0546831
MRPL12	118.928	1.43217	0.56156	2.55034	0.0107619	0.0546961
WDR3	39.3321	-1.86708	0.732292	-2.54964	0.0107833	0.0547721
METTL5	330.702	1.29494	0.508183	2.54819	0.0108285	0.0549684
IL2RG	2686.74	1.07925	0.423574	2.54796	0.0108354	0.0549707
SEC31A	124.821	-1.3949	0.547583	-2.54737	0.0108539	0.0550314
PRKAA1	40.9962	-1.839	0.722418	-2.54561	0.0109086	0.0552754
ANKRD44	108.005	-1.44754	0.569169	-2.54325	0.0109827	0.0555841
COA5	118.092	1.42355	0.559704	2.54339	0.0109781	0.0555841
DUSP4	210.291	1.26806	0.498697	2.54275	0.0109985	0.0556308
XPO4	32.1597	-1.95391	0.768495	-2.54252	0.0110057	0.0556338
MGA	27.9853	-2.02672	0.79785	-2.54022	0.0110782	0.0559002
PIGO	26.3387	-2.08578	0.821005	-2.54052	0.0110687	0.0559002
TRAPPC8	45.0673	-1.83244	0.721318	-2.54041	0.0110724	0.0559002
ITPRIP	30.7653	-1.97467	0.777455	-2.53992	0.0110879	0.0559157
ZNF45	20.4726	-2.17857	0.858814	-2.53672	0.0111898	0.0563959
AHNAK	123.959	-1.42034	0.560095	-2.53589	0.0112162	0.0564957
TM9SF4	53.2481	-1.71619	0.677154	-2.53442	0.0112634	0.0566319
KIAA1429	44.7344	-1.78506	0.704304	-2.5345	0.0112609	0.0566319
RAD21	490	-1.13575	0.448084	-2.53467	0.0112552	0.0566319
SAMSN1	303.152	1.18896	0.469171	2.53417	0.0112715	0.0566391
MPV17	341.672	1.27246	0.50223	2.53362	0.0112892	0.0566788
F2R	28.5691	-2.00664	0.792042	-2.5335	0.0112928	0.0566788
TRIM32	29.6341	-2.08097	0.821548	-2.53298	0.0113097	0.0566959
CLEC2B	117.276	1.47365	0.581763	2.53308	0.0113067	0.0566959
CORO1C	67.1292	-1.60531	0.633823	-2.53274	0.0113176	0.0567022
IKBKAP	44.3083	-1.81317	0.71615	-2.53183	0.011347	0.0568155
METAP1	71.5929	-1.66381	0.657437	-2.53075	0.011382	0.0569233
SYNE2	36.8131	-1.87686	0.741619	-2.53076	0.0113817	0.0569233
LARP4B	69.5864	-1.58932	0.62807	-2.53048	0.0113905	0.0569323
MRPL18	176.553	1.31214	0.518713	2.52961	0.011419	0.0570412
CYTH1	155.67	-1.41628	0.559984	-2.52914	0.0114343	0.0570838
ZFYVE1	17.2564	-2.25272	0.890973	-2.52838	0.0114589	0.0571726
LRRC8A	23.4453	-2.1433	0.847951	-2.52762	0.0114837	0.0572628
ZBTB33	25.7891	-2.0622	0.815962	-2.52732	0.0114935	0.0572779
ARF5	316.259	1.21638	0.481354	2.52699	0.0115044	0.0572984
MRPL13	375.252	1.25192	0.495919	2.52444	0.0115881	0.0576813
USP20	49.7622	-1.73099	0.685823	-2.52396	0.0116043	0.0577276
SNHG8	116.674	1.42155	0.563512	2.52267	0.0116468	0.0579052
CD9	70.0709	1.59297	0.631616	2.52205	0.0116672	0.0579726
DCAF12	44.6297	-1.78231	0.706879	-2.52138	0.0116896	0.0580497
MST4	124.14	-1.39452	0.553199	-2.52083	0.0117078	0.0581057
NEDD9	44.6209	-1.77595	0.70468	-2.52022	0.0117283	0.0581733
ARHGAP27	18.7213	-2.24509	0.891021	-2.51968	0.0117462	0.0581941
DDX23	83.6674	-1.53655	0.609778	-2.51984	0.0117407	0.0581941
MRPS11	143.915	1.38037	0.547908	2.51935	0.0117571	0.0582136
GBF1	44.3774	-1.80489	0.717253	-2.51639	0.0118565	0.0585867
PCBD1	109.336	1.48833	0.591454	2.5164	0.0118561	0.0585867
FAM20B	21.9804	-2.13187	0.847223	-2.51631	0.0118592	0.0585867
UROD	310.784	1.25431	0.49848	2.51628	0.0118601	0.0585867
IPO8	35.0443	-1.90458	0.757495	-2.51432	0.0119263	0.058879
SNRNP27	155.843	1.3804	0.549075	2.51405	0.0119354	0.0588897
OGDH	46.8346	-1.77322	0.705659	-2.51286	0.0119758	0.0590479
MZT2A	145.405	1.42905	0.568769	2.51253	0.0119869	0.0590479
FDX1L	38.2025	1.92008	0.764215	2.51248	0.0119884	0.0590479
ERBB2IP	57.7176	-1.64992	0.657768	-2.50837	0.012129	0.0597054
UBB	1948.06	1.06946	0.426402	2.50811	0.0121379	0.0597144
NME1	153.563	1.40851	0.561689	2.50763	0.0121545	0.0597612
IL12RB2	197.713	-1.25222	0.499499	-2.50696	0.0121776	0.0598402
NFATC2	43.2266	-1.78301	0.711374	-2.50643	0.0121956	0.0598937
TCEA2	83.262	1.55081	0.618789	2.50621	0.0122034	0.0598972
H1FX-AS1	23.7682	2.10282	0.839136	2.50593	0.0122128	0.0599088
2021-09-09	250.651	-1.44036	0.574903	-2.50539	0.0122315	0.0599657
SUN1	45.4061	-1.80992	0.722616	-2.50467	0.0122564	0.0600528
EIF4G1	91.0842	-1.54584	0.61731	-2.50415	0.0122748	0.0601079
C11orf1	63.8049	1.6549	0.661352	2.50231	0.0123387	0.0603861
NOL12	77.2556	1.60829	0.642826	2.50191	0.0123524	0.060405
DCAF7	206.575	-1.24484	0.497581	-2.50179	0.0123569	0.060405
PI4K2B	53.7999	-1.80506	0.722565	-2.49813	0.0124852	0.0609618
ATP6V1E1	272.704	1.22353	0.489779	2.49813	0.012485	0.0609618
CDK17	45.5537	-1.78539	0.714785	-2.4978	0.0124966	0.0609824
CUL9	18.5374	-2.18629	0.875722	-2.49655	0.0125407	0.0611621
BTG3	127.192	1.40124	0.561444	2.49577	0.0125683	0.0612064
HMG20A	57.1426	-1.66264	0.666215	-2.49565	0.0125725	0.0612064
RUSC1-AS1	76.5243	1.59768	0.64023	2.49548	0.0125788	0.0612064
CCDC159	30.9072	1.98453	0.79525	2.49548	0.0125787	0.0612064
PPCS	244.305	1.26848	0.508412	2.49499	0.0125961	0.0612557
N6AMT2	41.8397	1.8083	0.725181	2.49358	0.0126461	0.0614635
PAIP2	750.468	1.10814	0.444455	2.49326	0.0126576	0.0614721
G3BP1	180.05	-1.38669	0.556207	-2.49312	0.0126624	0.0614721
RPP25L	72.9105	1.5743	0.631557	2.49273	0.0126765	0.0615048
PLAT	48.9714	1.80707	0.72544	2.49099	0.0127387	0.0617713
DYRK4	60.175	1.68464	0.67677	2.48924	0.0128016	0.0620406
RRM2	578.379	-1.08589	0.436397	-2.48831	0.0128351	0.0621677
PHRF1	24.9872	-2.06005	0.828768	-2.48567	0.0129307	0.0625944
FUBP3	28.2121	-2.01932	0.812801	-2.4844	0.0129771	0.0627832
CTDP1	33.9648	-1.97082	0.793543	-2.48357	0.0130071	0.0628927
OCIAD1	251.758	1.23596	0.497968	2.482	0.0130647	0.0630303
CINP	104.148	1.46287	0.589398	2.48198	0.0130654	0.0630303
MANEA	29.6407	-1.95826	0.788853	-2.48241	0.0130497	0.0630303
SREK1IP1	86.5793	1.52443	0.6141	2.48239	0.0130506	0.0630303
EFTUD1	43.6097	-1.77258	0.714313	-2.48152	0.0130825	0.0630691
PBDC1	92.055	1.4906	0.600771	2.48115	0.0130959	0.0630691
HEATR5A	51.6698	-1.68013	0.677126	-2.48127	0.0130915	0.0630691
PFKL	160.967	-1.40722	0.567299	-2.48056	0.0131175	0.0631374
LRRC41	90.5426	-1.69825	0.684992	-2.47923	0.0131668	0.0633385
MACROD1	37.8972	1.85921	0.750166	2.47839	0.0131975	0.0634152
KPNA1	84.7049	-1.54683	0.624127	-2.47839	0.0131977	0.0634152
ARFGEF1	52.2623	-1.67706	0.676791	-2.47795	0.0132139	0.0634566
MTR	46.0669	-1.74153	0.70303	-2.47717	0.0132428	0.0635595
ABHD17A	108.101	1.53694	0.620631	2.47642	0.0132707	0.0636571
ZNFX1	90.3935	-1.49494	0.603831	-2.47576	0.0132954	0.0637027
PIM3	246.795	1.20657	0.487362	2.47572	0.0132967	0.0637027
TBK1	51.9759	-1.72483	0.696743	-2.47556	0.0133028	0.0637027
DNM1L	63.3721	-1.58872	0.641823	-2.47532	0.0133116	0.0637086
PRKCQ-AS1	99.9428	1.46833	0.593346	2.47466	0.0133361	0.06379
RARA-AS1	20.2001	2.16062	0.873277	2.47416	0.0133552	0.0638449
GADD45G	27.1814	2.02112	0.817232	2.47314	0.0133933	0.0639747
GPR65	151.203	1.32776	0.536898	2.47303	0.0133974	0.0639747
PIGP	75.8285	1.63141	0.660124	2.47138	0.0134594	0.0642343
NCAPG	127.721	-1.38043	0.558652	-2.471	0.0134734	0.0642649
SCAF4	40.0104	-1.7895	0.72476	-2.46909	0.0135458	0.0645737
CSNK2B	452.748	1.1586	0.469285	2.46886	0.0135544	0.0645782
H2AFJ	67.8696	1.57524	0.638218	2.46819	0.01358	0.0646637
HOXB2	67.5555	1.5723	0.637183	2.46758	0.013603	0.0647367
DHX38	45.1429	-1.73076	0.701777	-2.46626	0.0136531	0.0649388
TCTEX1D2	39.3686	1.83693	0.744992	2.46571	0.0136743	0.065003
LMNB2	44.0888	-1.75832	0.713185	-2.46545	0.013684	0.0650125
DHRS1	83.5405	1.50574	0.610865	2.46493	0.0137041	0.0650186
CIR1	91.8544	1.46754	0.595318	2.46513	0.0136962	0.0650186
CDCA5	142.175	-1.30892	0.531045	-2.46479	0.0137092	0.0650186
TIMM9	108.691	1.41046	0.572283	2.46461	0.0137161	0.0650186
SSU72	456.596	1.17783	0.47811	2.46351	0.0137583	0.0651248
PIP4K2B	34.7645	-1.85467	0.752918	-2.4633	0.0137664	0.0651248
LONP1	91.4586	-1.53779	0.62421	-2.46358	0.0137557	0.0651248
RNF4	99.0781	-1.5897	0.64539	-2.46316	0.0137717	0.0651248
TM9SF3	125.779	-1.40907	0.572089	-2.46303	0.013777	0.0651248
GEMIN6	49.8765	1.74252	0.707685	2.46228	0.0138058	0.0652247
CIT	34.6598	-1.8535	0.752853	-2.46197	0.0138178	0.0652446
TPI1	2611.83	1.05466	0.428592	2.46076	0.0138644	0.0654281
ARHGEF2	44.0481	-1.86877	0.759772	-2.45964	0.0139076	0.0655669
DLAT	40.8232	-1.88119	0.764839	-2.4596	0.0139093	0.0655669
PLAGL2	59.0953	-1.67584	0.681523	-2.45895	0.0139342	0.0656477
PRAF2	69.08	1.56442	0.636634	2.45733	0.0139974	0.0659087
IAH1	142.82	1.43876	0.585578	2.45699	0.0140107	0.0659346
C6orf1	77.4382	1.53385	0.624829	2.45483	0.0140953	0.0662956
TECR	346.124	1.18546	0.48316	2.45356	0.014145	0.0664924
CBL	46.1462	-1.77214	0.722487	-2.45283	0.0141738	0.0665909
HMGB2	2176.45	1.06534	0.434518	2.45178	0.0142152	0.0667393
PYCARD	68.6983	1.60648	0.655272	2.45163	0.0142212	0.0667393
PSKH1	25.832	-1.99985	0.815916	-2.45105	0.0142442	0.066751
MAP3K3	51.5739	-1.68175	0.686137	-2.45104	0.0142443	0.066751
PTBP1	136.572	-1.35062	0.551065	-2.45092	0.0142491	0.066751
RNF123	20.5155	-2.0987	0.856346	-2.45077	0.0142553	0.066751
FKBP8	392.614	1.13452	0.463057	2.45006	0.0142833	0.0668453
MCMBP	131.322	-1.42564	0.582287	-2.44834	0.0143515	0.067112
KIAA1432	28.4986	-1.94036	0.792741	-2.44765	0.014379	0.067112
CIRBP	160.745	1.28974	0.526908	2.44775	0.0143751	0.067112
C1D	36.9492	1.87584	0.766393	2.44763	0.01438	0.067112
SMC1A	261.271	-1.16849	0.477334	-2.44795	0.0143671	0.067112
PARN	85.9945	-1.54314	0.630767	-2.44644	0.0144273	0.0672584
PPIG	160.519	1.30876	0.534923	2.44663	0.0144198	0.0672584
RAB3GAP2	43.0514	-1.73962	0.711167	-2.44616	0.0144389	0.0672752
MRPL35	126.157	1.37145	0.560731	2.44582	0.0144525	0.0673017
PCMTD2	29.7882	-1.91631	0.783668	-2.44531	0.0144729	0.0673594
GYPC	420.728	1.17487	0.480783	2.44366	0.0145391	0.0674204
KIF18B	32.4636	-1.87219	0.766171	-2.44356	0.0145431	0.0674204
EIF3B	132.851	-1.48459	0.607434	-2.44404	0.0145237	0.0674204
ANO6	56.236	-1.65755	0.678234	-2.44392	0.0145286	0.0674204
IFT43	42.7818	1.80514	0.738936	2.44289	0.0145701	0.0674204
IFI35	141.662	1.36462	0.558265	2.4444	0.0145094	0.0674204
CCDC124	96.2774	1.44119	0.589984	2.44276	0.0145753	0.0674204
RAB5B	67.9187	-1.75445	0.718188	-2.44289	0.0145703	0.0674204
ZNF511	58.8774	1.62661	0.665932	2.4426	0.0145817	0.0674204
CLEC2D	1027.41	1.05355	0.431236	2.4431	0.0145615	0.0674204
ASB7	26.5292	-1.98425	0.812026	-2.44358	0.0145423	0.0674204
TRAPPC2L	106.107	1.4281	0.584167	2.44467	0.0144984	0.0674204
LIN54	27.8014	-1.95025	0.798602	-2.44208	0.014603	0.0674738
IER3	78.6486	1.52466	0.624379	2.44188	0.014611	0.0674738
HSD17B10	193.333	1.34872	0.552408	2.44153	0.0146252	0.0674738
PSMD9	259.272	1.19702	0.490273	2.44155	0.0146245	0.0674738
HIRA	22.0146	-2.06083	0.844623	-2.43994	0.0146898	0.0677348
USP5	78.383	-1.67084	0.685068	-2.43894	0.0147304	0.0678849
AGPAT6	62.6582	-1.62154	0.665152	-2.43785	0.0147751	0.068054
MANBA	20.0452	-2.11853	0.869519	-2.43644	0.0148327	0.0682821
TEX261	48.8986	-1.69725	0.696798	-2.43578	0.0148598	0.0682991
LOC102606465	32.2223	1.93169	0.792951	2.43608	0.0148475	0.0682991
GINS1	43.9841	-1.75235	0.719426	-2.43576	0.0148606	0.0682991
PDE7A	77.9235	-1.51676	0.622857	-2.43516	0.0148851	0.0683744
LIG3	25.1006	-2.04592	0.840936	-2.43291	0.0149781	0.0687642
GCC1	25.2482	-2.01155	0.827613	-2.43054	0.0150762	0.0691772
AGPS	55.6864	-1.63785	0.673933	-2.43028	0.0150871	0.0691894
SYMPK	34.8524	-1.89102	0.778801	-2.42812	0.0151774	0.0695282
UNC119B	22.0233	-2.05667	0.846999	-2.42819	0.0151745	0.0695282
PM20D2	20.4108	-2.08453	0.858783	-2.42731	0.0152114	0.069646
RANBP2	55.1811	-1.62459	0.669475	-2.42667	0.0152383	0.0697314
GFM1	65.9261	-1.60756	0.663023	-2.42459	0.0153257	0.0700555
SLAMF7	65.9261	-1.60756	0.663023	-2.42459	0.0153257	0.0700555
PSMB7	329.897	1.16875	0.482259	2.42348	0.0153725	0.0702316
BCAT1	100.717	-1.41457	0.583981	-2.42228	0.0154234	0.0704258
SYNE1	26.7814	-1.94638	0.803647	-2.42193	0.0154381	0.0704552
HAX1	506.449	1.09753	0.453245	2.42151	0.0154563	0.0704616
FRG1	120.81	1.34676	0.556132	2.42166	0.0154498	0.0704616
SYT11	60.0425	-1.57553	0.650692	-2.42131	0.0154645	0.0704616
DICER1	41.3444	-1.77857	0.734768	-2.42059	0.0154955	0.0705645
LOC728730	31.8567	1.91879	0.793191	2.41908	0.0155597	0.0708189
CD37	176.756	1.25314	0.518076	2.41884	0.0155702	0.0708284
RPL39L	124.738	1.36832	0.565785	2.41844	0.0155872	0.0708676
SP1	33.6311	-1.83613	0.759643	-2.41709	0.015645	0.0710924
YLPM1	42.7032	-1.76357	0.73008	-2.41558	0.0157101	0.071273
SUGT1	106.987	1.44917	0.599915	2.41563	0.015708	0.071273
ENTPD4	33.7532	-1.84764	0.764794	-2.41586	0.015698	0.071273
TTC32	66.9746	1.57501	0.652122	2.41522	0.0157259	0.0713066
NAA10	153.755	1.28542	0.532341	2.41465	0.0157502	0.0713782
CRNDE	56.3976	1.66972	0.691793	2.41361	0.0157952	0.071544
RPF1	170.929	1.24162	0.514474	2.41338	0.0158055	0.0715524
HOPX	425.823	1.15234	0.477526	2.41315	0.0158155	0.0715591
BRK1	404.43	1.11752	0.46326	2.4123	0.0158524	0.0716878
TMEM251	53.1495	1.6509	0.684445	2.41202	0.0158642	0.0717028
FEM1B	38.19	-1.81906	0.754322	-2.41151	0.0158864	0.0717648
FMNL3	30.0151	-1.91798	0.795588	-2.41077	0.0159188	0.0718729
LOC102723885	128.979	1.39239	0.577653	2.41043	0.0159338	0.0719019
TOR1AIP1	122.71	-1.39032	0.57695	-2.40977	0.0159627	0.0719941
RNASEH2C	151.238	1.27646	0.529749	2.40956	0.0159718	0.0719965
PITPNB	132.004	-1.29853	0.539111	-2.40865	0.0160115	0.0721371
SASH3	156.464	-1.42944	0.593529	-2.40838	0.0160235	0.0721527
OASL	105.661	1.37232	0.569988	2.40763	0.0160566	0.0722437
GALNT2	48.2268	-1.66007	0.689533	-2.40753	0.0160608	0.0722437
MYO18A	16.2706	-2.16193	0.89811	-2.40719	0.0160756	0.0722718
FBXL5	77.1515	-1.60757	0.668214	-2.40578	0.0161381	0.072418
C15orf40	84.1773	1.48205	0.615935	2.40617	0.0161206	0.072418
HEATR5B	17.9878	-2.12628	0.88386	-2.40568	0.0161424	0.072418
ZNF107	33.4217	-1.83149	0.761276	-2.40582	0.0161362	0.072418
PSEN1	62.0381	-1.57676	0.655705	-2.40469	0.0161863	0.072502
C14orf166	349.487	1.18497	0.492733	2.40489	0.0161773	0.072502
LOC100996351	37.6966	1.79036	0.744532	2.40468	0.0161868	0.072502
TBC1D13	21.8052	-2.03923	0.848539	-2.40323	0.0162509	0.0727119
SRM	162.391	1.26566	0.526615	2.40339	0.0162437	0.0727119
PDE3B	70.3338	-1.54393	0.642816	-2.40182	0.0163139	0.0729551
PIK3CA	23.0862	-2.00199	0.833936	-2.40065	0.0163661	0.0731498
OSBPL3	41.1161	-1.72563	0.718961	-2.40017	0.0163876	0.0732074
TRPM7	84.5442	-1.43175	0.596662	-2.3996	0.0164129	0.0732814
POLE4	114.518	1.4123	0.588743	2.39885	0.0164467	0.0733936
MVP	246.234	-1.30931	0.546223	-2.39703	0.0165288	0.0736821
UNQ6494	38.1153	1.79268	0.747841	2.39714	0.0165235	0.0736821
ARID3B	25.8661	-1.9426	0.810659	-2.39632	0.0165607	0.0737856
PDLIM7	104.818	1.37617	0.574374	2.39594	0.0165779	0.073823
SDHB	425.823	1.12665	0.47064	2.39386	0.0166719	0.0742027
RBM34	138.895	1.33478	0.557696	2.39339	0.0166934	0.0742261
CDKN1A	511.926	1.07056	0.447305	2.39336	0.0166947	0.0742261
RNF187	492.703	1.08029	0.451492	2.39272	0.0167242	0.074318
IGF2R	60.7826	-1.55211	0.648936	-2.39178	0.0167668	0.0744289
MRPL28	176.243	1.23723	0.517251	2.39193	0.01676	0.0744289
H6PD	22.2756	-2.00901	0.840485	-2.39029	0.0168349	0.0746919
S1PR1	146.739	-1.44492	0.604674	-2.38958	0.0168678	0.0747987
VCL	20.3767	-2.10802	0.882482	-2.38874	0.0169061	0.0749295
OXCT1	140.647	-1.27544	0.534193	-2.38759	0.0169591	0.0750854
TRIM35	19.4614	-2.11929	0.88761	-2.38764	0.016957	0.0750854
RHBDD2	302.1	1.14876	0.481201	2.38727	0.0169739	0.0751119
NPC2	79.9121	1.50839	0.632221	2.38586	0.0170391	0.0753215
JAK1	335.036	-1.11992	0.469366	-2.38603	0.0170315	0.0753215
NXT1	124.695	1.34952	0.566156	2.38366	0.0171415	0.0755401
RMI1	31.557	-1.86233	0.781119	-2.38419	0.0171169	0.0755401
SEC16A	55.3978	-1.59913	0.670869	-2.38367	0.0171411	0.0755401
TRADD	113.984	1.33401	0.559663	2.3836	0.0171443	0.0755401
C7orf55	19.1031	2.09351	0.878351	2.38345	0.0171511	0.0755401
GGA3	39.8439	-1.74462	0.731805	-2.38399	0.0171259	0.0755401
TMEM70	182.277	1.25	0.524221	2.38449	0.017103	0.0755401
DOCK11	52.7138	-1.60567	0.673871	-2.38276	0.0171834	0.0756428
RECQL5	17.665	-2.1027	0.882605	-2.38238	0.0172011	0.0756813
HADHA	322.658	-1.13699	0.477356	-2.38185	0.017226	0.0757345
OXLD1	76.0728	1.52407	0.6399	2.38174	0.0172311	0.0757345
ATP5S	49.2659	1.64746	0.692237	2.37991	0.0173169	0.0760721
DIDO1	45.3334	-1.66744	0.70069	-2.37971	0.0173263	0.0760737
EIF3I	528.61	1.11269	0.467711	2.37901	0.0173592	0.0761787
HECTD1	60.5645	-1.5445	0.649469	-2.37809	0.0174027	0.0763297
EXOC7	72.7546	-1.48591	0.624981	-2.37754	0.0174288	0.0764045
STK40	49.6961	-1.83483	0.771966	-2.37683	0.0174623	0.0765117
ECT2	64.8697	-1.55191	0.652989	-2.37662	0.0174721	0.076515
ERICH1	47.9362	1.72188	0.724759	2.3758	0.0175112	0.0766465
BTF3	852.926	1.07748	0.453794	2.37437	0.0175789	0.076903
GTPBP1	45.8212	-1.6633	0.700919	-2.37303	0.0176428	0.0770579
ERCC3	59.1447	-1.5774	0.664751	-2.37291	0.0176484	0.0770579
PIH1D1	189.982	1.2197	0.514022	2.37286	0.0176507	0.0770579
PAICS	182.781	-1.2018	0.506443	-2.37302	0.0176434	0.0770579
SLC44A1	22.9044	-2.06444	0.870169	-2.37246	0.0176701	0.0771027
UBR2	92.2197	-1.38524	0.584036	-2.37184	0.0176999	0.0771637
KCTD13	48.3151	1.67068	0.7044	2.37179	0.0177024	0.0771637
CHRM3-AS2	105.916	1.38293	0.583195	2.3713	0.0177257	0.0772023
NPC1	27.8188	-1.93543	0.816215	-2.37122	0.0177295	0.0772023
FUNDC2	104.827	1.35712	0.572449	2.37072	0.0177534	0.0772523
NANS	181.755	1.24491	0.525145	2.3706	0.0177592	0.0772523
HECTD3	29.5789	-1.89141	0.797948	-2.37035	0.0177714	0.0772652
UBE2Q1	159.994	1.23692	0.521947	2.36982	0.0177969	0.0773364
RAB3GAP1	74.0443	-1.48546	0.627027	-2.36905	0.0178338	0.077457
SNCA	16.0054	2.1773	0.919258	2.36854	0.0178585	0.0775243
TRAF4	46.1552	1.70637	0.720585	2.36803	0.0178832	0.077592
TCF7	111.519	-1.34486	0.567976	-2.3678	0.0178941	0.0775995
CAMTA1	91.6478	1.44792	0.611663	2.36719	0.0179235	0.0776472
POLB	140.219	1.31832	0.556871	2.36736	0.0179154	0.0776472
ANKRD12	317.734	1.10813	0.468451	2.36553	0.0180045	0.0779578
MNAT1	115.345	1.3418	0.567446	2.36463	0.0180482	0.0781073
EMG1	111.436	1.37641	0.582301	2.36374	0.0180916	0.0782551
MON2	30.9987	-1.82994	0.774463	-2.36285	0.0181352	0.0783587
PTPRJ	52.0253	-1.61114	0.681847	-2.36291	0.0181323	0.0783587
SNX25	24.5939	-1.96517	0.831756	-2.36268	0.0181434	0.0783587
ECH1	754.738	1.04709	0.443612	2.36038	0.018256	0.0788048
ATR	27.9664	-1.90047	0.805401	-2.35965	0.018292	0.0789198
LIN7C	36.1399	-1.75814	0.745619	-2.35796	0.0183755	0.0792395
RAPGEF1	71.0288	-1.4726	0.62481	-2.35687	0.0184295	0.0793913
FANCD2	63.8665	-1.50816	0.639852	-2.35704	0.0184215	0.0793913
BAZ2A	62.1944	-1.5584	0.661533	-2.35575	0.0184856	0.0795925
FAM104B	38.9601	1.75191	0.744138	2.35428	0.0185587	0.0798668
STYXL1	131.261	1.35188	0.574495	2.35315	0.0186149	0.080027
CHUK	34.7478	-1.87008	0.794674	-2.35327	0.0186092	0.080027
PIGH	78.6587	1.486	0.631942	2.35149	0.0186985	0.0803458
MAGOHB	81.252	1.43692	0.611276	2.3507	0.0187383	0.0804346
C4orf48	39.5351	1.7601	0.748752	2.35071	0.0187374	0.0804346
SLC43A3	99.6692	-1.37639	0.585746	-2.34981	0.0187829	0.0805854
RAB11FIP1	106.038	-1.32879	0.565873	-2.34821	0.0188638	0.0808912
SLC30A6	32.7674	-1.79388	0.764568	-2.34627	0.0189625	0.0812321
FIS1	127.595	1.33097	0.567227	2.34646	0.0189529	0.0812321
NOL6	15.8345	-2.11499	0.901688	-2.34559	0.0189971	0.0813393
NDNL2	106.665	1.35566	0.578014	2.34539	0.0190074	0.0813422
MRPL54	88.7298	1.39323	0.594781	2.34242	0.0191593	0.0819506
UNC119	97.5423	1.4208	0.606658	2.34201	0.0191803	0.0819989
MOB3A	90.5288	-1.39542	0.595892	-2.34173	0.0191947	0.0820189
PPP1CB	245.484	-1.30349	0.556724	-2.34137	0.0192133	0.0820572
TMEM141	65.8703	1.5688	0.670184	2.34085	0.0192399	0.0821291
TMEM160	77.7623	1.49361	0.638566	2.339	0.0193353	0.0823361
NCBP1	72.2799	-1.6109	0.688779	-2.33878	0.0193468	0.0823361
PRDX1	694.99	1.06414	0.454858	2.3395	0.0193094	0.0823361
HLA-B	6036.91	0.978018	0.418082	2.3393	0.0193199	0.0823361
SLC2A3	253.699	-1.20642	0.515825	-2.33881	0.019345	0.0823361
C11orf48	22.4116	1.99305	0.85206	2.3391	0.0193304	0.0823361
MED14	31.5824	-1.80816	0.77325	-2.33839	0.0193668	0.0823795
PBXIP1	87.0749	-1.5314	0.654995	-2.33803	0.0193858	0.0824188
LYRM5	51.3494	1.69816	0.72659	2.33716	0.0194308	0.0825685
ZNF232	36.436	1.78428	0.763534	2.33687	0.0194457	0.0825907
KIAA0226L	21.1422	-1.98795	0.850872	-2.33637	0.019472	0.0826608
VAC14	29.0656	-1.9333	0.827579	-2.33609	0.0194866	0.0826705
HMGN3-AS1	40.5362	1.73339	0.742049	2.33595	0.0194939	0.0826705
DHX30	97.1152	-1.34665	0.576655	-2.33527	0.0195292	0.0827789
NUP93	106.834	-1.40755	0.602866	-2.33476	0.019556	0.0828507
PRKCB	171.379	-1.27913	0.548	-2.33419	0.019586	0.0829364
BCL3	167.103	1.2224	0.523737	2.334	0.0195959	0.0829365
NCSTN	83.4414	-1.546	0.662622	-2.33316	0.0196396	0.0830386
RNGTT	41.5334	-1.67585	0.718268	-2.33317	0.019639	0.0830386
[truncated: 13,256 more rows]

## Sheet: Latent_vs_Negative
id	baseMean	log2FoldChange	lfcSE	stat	pvalue	padj
TNFRSF18	1459.34	2.57107	0.231134	11.1237	9.61485e-29	9.62446e-25
SELL	1436.45	-2.29968	0.211604	-10.8678	1.64073e-27	5.74158e-24
TNFRSF4	1245.21	2.66246	0.245084	10.8635	1.72075e-27	5.74158e-24
NEAT1	733.605	2.68735	0.250786	10.7157	8.58726e-27	2.14896e-23
LCP1	3203.27	-2.03495	0.194426	-10.4665	1.23171e-25	2.46589e-22
MALAT1	12208.1	1.90011	0.191544	9.91997	3.40845e-23	5.68644e-20
TSIX	549.761	2.50736	0.263869	9.50228	2.05341e-21	2.93637e-18
XIST	610.764	2.43439	0.25787	9.44039	3.71409e-21	4.64725e-18
RPSA	1116.59	2.11769	0.227615	9.30385	1.35448e-20	1.50649e-17
EEF1D	1042.85	2.06279	0.226359	9.11288	8.02242e-20	7.3004e-17
CCL3	1064.61	2.04934	0.224729	9.11914	7.57248e-20	7.3004e-17
TPT1	3483.32	1.97695	0.217472	9.09056	9.85283e-20	8.2189e-17
MSN	772.183	-2.11422	0.233778	-9.04373	1.5142e-19	1.16593e-16
STT3B	161.547	-3.40014	0.379911	-8.94982	3.5606e-19	2.54583e-16
ETFB	643.516	2.23325	0.252705	8.83738	9.79922e-19	6.53935e-16
EEF1G	2143.88	1.78898	0.203102	8.8083	1.27055e-18	7.94886e-16
DPP4	434.329	-2.33981	0.26679	-8.77024	1.7829e-18	1.04981e-15
DOCK2	358.663	-2.42926	0.280836	-8.65009	5.14593e-18	2.86171e-15
GNB2L1	4673.54	1.65339	0.191282	8.64372	5.44098e-18	2.86654e-15
EDEM1	556.885	-2.11571	0.248502	-8.51382	1.68291e-17	8.42298e-15
RPS4X	2775.29	1.75731	0.209016	8.40754	4.1871e-17	1.99585e-14
RPLP0	3219.35	1.64952	0.196333	8.40167	4.40191e-17	2.00287e-14
GZMB	8422.63	1.56056	0.186965	8.34681	7.01289e-17	3.05213e-14
RPL9	1565.11	1.91471	0.232256	8.24396	1.66602e-16	6.94868e-14
ARL6IP4	638.686	2.05488	0.250403	8.20629	2.28135e-16	9.13452e-14
RGS16	510.769	2.16714	0.264372	8.19731	2.45835e-16	9.46464e-14
STAT1	2118.85	-1.63332	0.20136	-8.11142	5.00298e-16	1.85481e-13
RPS3A	1345.2	1.79516	0.221913	8.08948	5.99224e-16	2.06836e-13
GPX1	556.931	2.08672	0.25788	8.09185	5.8767e-16	2.06836e-13
NAP1L1	1038.17	1.81558	0.225213	8.06159	7.53083e-16	2.51279e-13
LAMTOR4	619.926	2.04745	0.255376	8.01738	1.08021e-15	3.48804e-13
SNHG15	416.614	2.23143	0.282941	7.88654	3.10676e-15	9.71834e-13
RBL2	303.598	-2.28444	0.291754	-7.83001	4.87814e-15	1.4797e-12
RPL4	1851.08	1.59577	0.205827	7.75297	8.97681e-15	2.64288e-12
CDC42SE2	578.527	-1.896	0.245874	-7.71126	1.24584e-14	3.56311e-12
MYL6	3230.9	1.54035	0.201361	7.64969	2.01459e-14	5.60168e-12
SAT1	1220.33	1.65514	0.217621	7.60559	2.83613e-14	7.67289e-12
LRRC75A-AS1	1256.12	1.64712	0.217433	7.57533	3.58214e-14	9.43611e-12
TPP1	239.324	-2.36825	0.316199	-7.48973	6.90149e-14	1.77138e-11
MYH9	788.236	-1.73593	0.232098	-7.4793	7.4717e-14	1.86979e-11
COPA	388.089	-2.08653	0.281612	-7.40926	1.27011e-13	3.10092e-11
EIF4G2	1109.81	-1.59799	0.216939	-7.36609	1.75712e-13	4.18779e-11
CIB1	803.977	1.74028	0.236503	7.35838	1.86158e-13	4.33358e-11
RPS3	3722.15	1.41709	0.194693	7.27861	3.37287e-13	7.67328e-11
UBXN1	398.104	1.99462	0.280204	7.11848	1.09124e-12	2.4274e-10
RPL13	1689.06	1.54013	0.216646	7.10898	1.16902e-12	2.54389e-10
XPOT	311.163	-2.08932	0.295591	-7.06827	1.56873e-12	3.34105e-10
LTA	511.962	1.85723	0.263307	7.05346	1.74517e-12	3.6394e-10
RPS19BP1	272.201	2.21932	0.31692	7.00277	2.50952e-12	5.12659e-10
ZNHIT1	346.807	2.0448	0.292141	6.99937	2.57114e-12	5.14743e-10
CIRBP	342.349	2.04774	0.296822	6.89889	5.24104e-12	1.02868e-09
LBR	394.872	-1.85311	0.270305	-6.85563	7.09998e-12	1.36675e-09
NDUFA13	865.22	1.68008	0.24665	6.81162	9.6509e-12	1.82275e-09
PSMC5	731.731	1.63049	0.239957	6.79495	1.08348e-11	2.00845e-09
RPS8	1667.07	1.60032	0.235794	6.78697	1.14515e-11	2.06116e-09
FTL	5800.48	1.28748	0.189726	6.78597	1.1531e-11	2.06116e-09
RPL8	2499.16	1.38667	0.207406	6.68577	2.29721e-11	4.03423e-09
NRAS	105.432	-2.91621	0.436571	-6.67982	2.39241e-11	4.12897e-09
TMEM219	551.227	1.71118	0.256375	6.67449	2.4809e-11	4.20912e-09
WBSCR22	422.415	1.83859	0.275598	6.67129	2.5357e-11	4.2304e-09
RPS9	567.814	1.70523	0.256372	6.65139	2.90345e-11	4.76451e-09
PRDX5	829.209	1.53213	0.232028	6.60324	4.02276e-11	6.49481e-09
ATG101	239.677	2.18863	0.331908	6.59409	4.27869e-11	6.79836e-09
BST2	436.694	1.82542	0.277407	6.5803	4.69512e-11	7.34346e-09
PCBP2	401.097	1.82295	0.277593	6.56701	5.13372e-11	7.90592e-09
NUP188	215.348	-2.1295	0.325174	-6.54879	5.80069e-11	8.67756e-09
NNT	202.662	-2.15727	0.329425	-6.54859	5.80815e-11	8.67756e-09
RPL11	1023.47	1.58502	0.242379	6.53942	6.17576e-11	9.09109e-09
ATF4	1069.8	1.43807	0.221407	6.49514	8.29548e-11	1.17276e-08
NCOA4	260.052	-1.97148	0.303553	-6.49467	8.32155e-11	1.17276e-08
RPS11	1499.53	1.56566	0.241145	6.49262	8.43546e-11	1.17276e-08
PTPRC	1418.93	-1.37169	0.211129	-6.49692	8.19816e-11	1.17276e-08
PFDN5	820.559	1.63073	0.251699	6.4789	9.23941e-11	1.26694e-08
DDX17	510.767	1.68346	0.260829	6.45427	1.08745e-10	1.47099e-08
RPL3	4202.28	1.25854	0.195205	6.44728	1.13873e-10	1.51982e-08
HLA-B	9155.98	1.208	0.187703	6.43568	1.2292e-10	1.61898e-08
PMVK	320.661	1.91978	0.299522	6.40947	1.46028e-10	1.89836e-08
PSMB3	1078.8	1.41654	0.221103	6.4067	1.48703e-10	1.90836e-08
NSMCE1	387.993	1.78945	0.279821	6.39498	1.6057e-10	2.01244e-08
RPS5	1333.44	1.38082	0.21593	6.39473	1.60834e-10	2.01244e-08
TOP2A	1222.03	-1.37591	0.215293	-6.3909	1.64915e-10	2.03802e-08
ADRBK1	422.773	-1.70582	0.267187	-6.38435	1.72131e-10	2.10125e-08
ISG15	221.715	2.16902	0.340082	6.37793	1.79495e-10	2.16476e-08
CRKL	130.067	-2.44285	0.383759	-6.36558	1.94552e-10	2.31841e-08
RPL6	298.166	1.98808	0.312794	6.35586	2.07259e-10	2.44078e-08
IRF4	644.392	-1.52677	0.240761	-6.34143	2.27649e-10	2.64973e-08
ARHGEF6	346.691	-1.76116	0.279491	-6.30131	2.95139e-10	3.39579e-08
RPL7	1971.95	1.4087	0.223854	6.29296	3.11475e-10	3.50381e-08
FLNA	990.646	-1.38933	0.220776	-6.29293	3.11528e-10	3.50381e-08
PSMA7	958.315	1.41443	0.226312	6.2499	4.10707e-10	4.56798e-08
DTL	115.77	-2.49397	0.39987	-6.23694	4.46212e-10	4.90834e-08
SSR4	581.517	1.65572	0.26591	6.22662	4.76604e-10	5.12989e-08
PSME2	1126.02	1.37387	0.220595	6.22802	4.7236e-10	5.12989e-08
PIK3CD	372.412	-1.72492	0.277482	-6.21633	5.08928e-10	5.38001e-08
FTH1	4611.36	1.188	0.191125	6.21581	5.1059e-10	5.38001e-08
CUTA	572.043	1.56956	0.253396	6.19411	5.86153e-10	6.11187e-08
UPP1	252.928	1.98274	0.320881	6.17906	6.44843e-10	6.41784e-08
TPI1	3793.65	1.21226	0.196057	6.18322	6.28056e-10	6.41784e-08
LSM4	555.381	1.57045	0.254109	6.1802	6.40216e-10	6.41784e-08
EIF6	650.067	1.5203	0.245896	6.1827	6.30134e-10	6.41784e-08
NUP205	135.7	-2.33447	0.377844	-6.1784	6.47554e-10	6.41784e-08
RPS6	3431.33	1.25019	0.202477	6.17447	6.63877e-10	6.51511e-08
EIF4E3	129.632	-2.36377	0.382963	-6.17232	6.72969e-10	6.54022e-08
DCK	181.802	-2.09744	0.340163	-6.166	7.0039e-10	6.74126e-08
RPS19	4349.02	1.37901	0.223753	6.16312	7.13253e-10	6.79968e-08
IARS	945.734	-1.36774	0.222975	-6.13402	8.56853e-10	8.09161e-08
LGALS1	1837.84	1.3156	0.21454	6.13217	8.66909e-10	8.11005e-08
LY6E	500.304	1.64036	0.267599	6.12989	8.79395e-10	8.13401e-08
SLC7A5	496.287	-1.55469	0.253672	-6.12875	8.85722e-10	8.13401e-08
TOR1AIP1	132.812	-2.31922	0.379826	-6.10599	1.02162e-09	9.29677e-08
CLTC	486.275	-1.57789	0.258736	-6.09848	1.07082e-09	9.65669e-08
2021-09-02	453.435	-1.61048	0.264176	-6.09626	1.0858e-09	9.70434e-08
PRKAR1A	589.658	-1.48233	0.243802	-6.08004	1.20151e-09	1.06434e-07
RPL5	1757.06	1.26331	0.20873	6.05237	1.42733e-09	1.2533e-07
RNF6	81.9536	-2.74782	0.45459	-6.0446	1.49778e-09	1.30372e-07
PIGN	57.5037	-3.10407	0.514947	-6.02794	1.66058e-09	1.43296e-07
KPNA1	90.9076	-2.61084	0.435186	-5.99937	1.98089e-09	1.69476e-07
CCNI	646.028	1.46061	0.243765	5.99188	2.07433e-09	1.75967e-07
CCS	197.427	2.09983	0.351256	5.97806	2.25809e-09	1.88825e-07
OAZ1	2485.44	1.19611	0.200097	5.97766	2.26364e-09	1.88825e-07
LEF1	230.371	-1.8709	0.31421	-5.95429	2.612e-09	2.16083e-07
CST7	981.037	1.34163	0.225555	5.94812	2.71236e-09	2.22547e-07
FXYD5	674.577	1.43502	0.241553	5.94082	2.83595e-09	2.30253e-07
COPE	781.188	1.43096	0.240907	5.93988	2.85229e-09	2.30253e-07
FAM195B	177.733	2.1577	0.363549	5.93512	2.93635e-09	2.34083e-07
PTPRCAP	603.205	1.52741	0.25741	5.93376	2.96077e-09	2.34083e-07
CYBA	606.633	1.46996	0.247749	5.93325	2.96988e-09	2.34083e-07
MTHFD1	195.266	-1.97652	0.333269	-5.9307	3.01641e-09	2.35893e-07
FAM50A	234.294	1.94767	0.328605	5.92708	3.08368e-09	2.39284e-07
GAS5	683.466	1.49826	0.253993	5.89883	3.66078e-09	2.8188e-07
SPTBN1	348.157	-1.68652	0.286067	-5.89554	3.73465e-09	2.85373e-07
SNHG1	183.326	2.10502	0.357531	5.88766	3.91698e-09	2.97037e-07
SEL1L3	236.755	-1.86701	0.317898	-5.87299	4.28006e-09	3.22131e-07
MRPL28	319.591	1.74435	0.297165	5.86997	4.35887e-09	3.25614e-07
ITGA4	220.219	-1.89433	0.323135	-5.86236	4.56335e-09	3.38364e-07
API5	186.488	-1.96867	0.336442	-5.85144	4.87335e-09	3.58693e-07
RPS2	2908.33	1.14656	0.196408	5.83762	5.29508e-09	3.86889e-07
JAK2	98.0143	-2.46938	0.423264	-5.83414	5.40682e-09	3.92191e-07
PHPT1	393.05	1.66326	0.285177	5.83237	5.46443e-09	3.93518e-07
POLD4	294.348	1.78203	0.306337	5.81722	5.9834e-09	4.27813e-07
PPP1R16B	295.883	-1.692	0.290927	-5.81588	6.03167e-09	4.28205e-07
PSMB4	330.603	1.69751	0.292403	5.80537	6.42236e-09	4.52731e-07
JTB	637.911	1.41477	0.244181	5.79392	6.87629e-09	4.79726e-07
FBL	336.549	1.74159	0.300622	5.79331	6.90116e-09	4.79726e-07
ANAPC1	71.9949	-2.73367	0.472003	-5.79164	6.97014e-09	4.8118e-07
DDX3X	699.717	-1.40404	0.242508	-5.78965	7.05331e-09	4.83587e-07
MCM2	342.214	-1.78918	0.309097	-5.78842	7.10502e-09	4.83818e-07
WDR54	458.473	1.5439	0.266977	5.78289	7.34289e-09	4.96637e-07
GPX4	870.379	1.32124	0.228865	5.773	7.78702e-09	5.23142e-07
C12orf57	351.42	1.70478	0.295681	5.76559	8.1372e-09	5.43022e-07
SLC38A2	731.304	-1.33798	0.233241	-5.73645	9.66829e-09	6.40924e-07
GSTO1	769.601	1.36255	0.237616	5.73427	9.79336e-09	6.44945e-07
ALDH18A1	138.62	-2.15782	0.378385	-5.70269	1.1793e-08	7.71555e-07
PARP4	98.7188	-2.38951	0.420044	-5.68872	1.27992e-08	8.31946e-07
GUK1	602.3	1.42021	0.249966	5.68163	1.33417e-08	8.61614e-07
SPIN1	50.9024	-3.01724	0.532127	-5.67015	1.42668e-08	9.15456e-07
GLTSCR2	438.646	1.51642	0.268214	5.65376	1.56973e-08	9.94491e-07
MAD2L2	507.164	1.49463	0.264315	5.65473	1.56091e-08	9.94491e-07
CCR4	71.5227	-2.67503	0.473671	-5.64743	1.62861e-08	1.0189e-06
IDS	237.923	-1.7728	0.313907	-5.64754	1.62759e-08	1.0189e-06
RPS20	645.821	1.52324	0.269997	5.64169	1.68394e-08	1.04697e-06
AP3M1	112.208	-2.27034	0.402677	-5.63811	1.71924e-08	1.06232e-06
PRKCH	280.231	-1.66201	0.295278	-5.62864	1.81637e-08	1.11545e-06
ESYT1	367.418	-1.53711	0.273319	-5.62387	1.86724e-08	1.1397e-06
NDUFV1	662.691	1.36755	0.243513	5.61592	1.95516e-08	1.18613e-06
WDR74	205.788	1.92932	0.344775	5.59589	2.19499e-08	1.3236e-06
ARCN1	257.004	-1.69332	0.303057	-5.58747	2.30403e-08	1.38104e-06
ZNF146	158.701	-1.97945	0.354613	-5.58199	2.37776e-08	1.41675e-06
MTRR	61.8402	-2.7637	0.49602	-5.57176	2.52182e-08	1.49369e-06
FDXR	257.614	1.82859	0.328534	5.56589	2.60817e-08	1.53575e-06
GCHFR	361.526	1.57832	0.283824	5.56093	2.68337e-08	1.57079e-06
PRPF8	534.818	-1.39039	0.250543	-5.54951	2.86464e-08	1.66715e-06
ATHL1	197.707	1.92843	0.347664	5.54683	2.90898e-08	1.68317e-06
POLR2A	127.464	-2.14931	0.388221	-5.5363	3.08935e-08	1.76578e-06
COPG1	236.272	-1.73541	0.31351	-5.53543	3.10468e-08	1.76578e-06
PSMD13	656.789	1.34804	0.243524	5.53556	3.10229e-08	1.76578e-06
MOB1A	171.795	-1.90839	0.345037	-5.53098	3.1845e-08	1.79956e-06
NCAPG2	174.897	-1.89825	0.343255	-5.53013	3.20002e-08	1.79956e-06
RAB10	287.334	-1.62012	0.293388	-5.52211	3.3495e-08	1.8731e-06
ALDOA	3965.31	1.08474	0.196961	5.50737	3.64235e-08	2.02555e-06
C7orf50	194.767	1.90657	0.346597	5.50082	3.78034e-08	2.09067e-06
NT5C2	136.965	-2.05132	0.373063	-5.4986	3.8282e-08	2.10551e-06
RPL13A	637.433	1.34925	0.24564	5.4928	3.95603e-08	2.16392e-06
ELOF1	228.759	1.85134	0.338232	5.47358	4.41033e-08	2.39931e-06
ANKRD27	45.1468	-3.01166	0.551008	-5.46572	4.61022e-08	2.4945e-06
TMSB10	4500.5	1.21751	0.223144	5.45616	4.86552e-08	2.60448e-06
NUP160	150.747	-1.97727	0.362371	-5.45647	4.85697e-08	2.60448e-06
TRAPPC11	61.1326	-2.74017	0.503168	-5.44584	5.15604e-08	2.74532e-06
IGFLR1	479.919	1.45626	0.267494	5.44411	5.20651e-08	2.75752e-06
NUDC	498.267	1.42214	0.261445	5.43955	5.34147e-08	2.81411e-06
APRT	490.955	1.41125	0.259589	5.43648	5.43443e-08	2.83326e-06
NELFE	514.019	1.41717	0.26066	5.43684	5.42326e-08	2.83326e-06
EIF3G	298.917	1.65838	0.305161	5.43443	5.49705e-08	2.85106e-06
FLI1	96.5559	-2.29376	0.422301	-5.43158	5.58577e-08	2.88214e-06
CD3D	1913.72	1.15804	0.213296	5.42929	5.65775e-08	2.90293e-06
SNRNP200	471.56	-1.39417	0.256826	-5.42847	5.68406e-08	2.90293e-06
SERINC1	200.32	-1.77836	0.327673	-5.42724	5.72327e-08	2.90812e-06
RACGAP1	316.842	-1.59071	0.295197	-5.38865	7.09908e-08	3.58898e-06
COX4I1	1264.58	1.17617	0.218378	5.38594	7.20667e-08	3.62507e-06
KCTD20	172.665	-1.95768	0.363619	-5.38387	7.29031e-08	3.6488e-06
AP2B1	290.982	-1.5703	0.291824	-5.38098	7.40827e-08	3.68939e-06
TFDP1	152.771	-1.97892	0.367849	-5.37972	7.4603e-08	3.69691e-06
ASS1	435.191	1.4644	0.272631	5.37137	7.81401e-08	3.85311e-06
CHMP4A	406.184	1.48884	0.277518	5.36484	8.10192e-08	3.9755e-06
GNG8	97.8001	2.51758	0.470016	5.35637	8.49093e-08	4.14606e-06
CLIC1	1300.5	1.13815	0.213973	5.31913	1.04265e-07	5.06648e-06
LRRC8D	51.3908	-2.79607	0.526259	-5.3131	1.07779e-07	5.18684e-06
LAMP2	174.227	-1.83218	0.344803	-5.31369	1.07426e-07	5.18684e-06
NCKAP1L	266.479	-1.59023	0.300051	-5.29986	1.15888e-07	5.55045e-06
NUP98	289.764	-1.58018	0.298391	-5.29569	1.18571e-07	5.65187e-06
RPL10A	647.383	1.41332	0.26697	5.29393	1.19713e-07	5.6793e-06
SERPINA1	642.372	1.30532	0.246733	5.29044	1.22022e-07	5.7615e-06
ST8SIA4	132.644	-2.07159	0.392699	-5.27526	1.32565e-07	6.22992e-06
VPS28	285.468	1.59877	0.303193	5.2731	1.34135e-07	6.27425e-06
MGMT	172.973	1.89478	0.360205	5.26027	1.43842e-07	6.69703e-06
ITGB1	80.9442	-2.40058	0.456553	-5.25806	1.45581e-07	6.7466e-06
DRAP1	301.969	1.57258	0.29945	5.25155	1.50822e-07	6.95726e-06
PSAT1	829.727	-1.19177	0.227123	-5.24726	1.54374e-07	7.08847e-06
PRDX4	222.335	1.72884	0.329694	5.24378	1.57322e-07	7.19082e-06
ELMO1	234.515	-1.63139	0.311301	-5.24054	1.60109e-07	7.28495e-06
CD79B	170.561	1.89597	0.361915	5.23873	1.61683e-07	7.32329e-06
IL2RB	513.816	-1.31226	0.25132	-5.22148	1.77498e-07	8.00342e-06
CHMP2A	447.935	1.38523	0.265408	5.21925	1.79652e-07	8.06418e-06
GZMH	327.494	1.52366	0.292308	5.21249	1.86323e-07	8.32629e-06
PSMB6	686.922	1.25043	0.240049	5.20905	1.89808e-07	8.44436e-06
ADAR	416.698	-1.3794	0.264955	-5.20617	1.9278e-07	8.53861e-06
ALDOC	276.344	1.59467	0.307026	5.19392	2.05911e-07	9.08002e-06
G3BP1	229.98	-1.64576	0.317043	-5.19098	2.09189e-07	9.14403e-06
PPIB	645.515	1.27678	0.245961	5.19099	2.09182e-07	9.14403e-06
TFRC	410.714	-1.38604	0.267561	-5.18028	2.21549e-07	9.64219e-06
MRPL51	474.032	1.42449	0.275495	5.17063	2.33301e-07	1.01097e-05
RAB8B	203.495	-1.686	0.326139	-5.16958	2.3462e-07	1.01231e-05
C11orf31	326.593	1.52732	0.295651	5.16595	2.39222e-07	1.02773e-05
NACA	1157.82	1.17235	0.226991	5.16474	2.40778e-07	1.02999e-05
GNS	95.4732	-2.22811	0.431834	-5.15965	2.47409e-07	1.05386e-05
BATF	301.202	1.53623	0.298051	5.15427	2.54625e-07	1.08e-05
USP10	164.664	-1.82907	0.355158	-5.15003	2.60439e-07	1.1e-05
FDPS	581.579	1.28937	0.250819	5.14064	2.73798e-07	1.15156e-05
CD28	501.29	-1.30169	0.253437	-5.13615	2.80427e-07	1.17451e-05
ANP32B	502.56	1.37016	0.267319	5.12555	2.96673e-07	1.22538e-05
EIF3K	347.92	1.48509	0.289736	5.12567	2.96481e-07	1.22538e-05
ACTR3	970.61	-1.13713	0.221897	-5.12457	2.98212e-07	1.22538e-05
PCNXL4	44.5557	-2.84516	0.555029	-5.12616	2.95717e-07	1.22538e-05
NDUFB8	1513.23	1.07797	0.210367	5.12427	2.98694e-07	1.22538e-05
CKAP5	272.429	-1.56652	0.305816	-5.12244	3.01612e-07	1.2323e-05
UROD	440.967	1.37905	0.269292	5.12102	3.03882e-07	1.23653e-05
TNFAIP3	292.23	-1.49161	0.291541	-5.11628	3.11619e-07	1.26288e-05
NUBP2	221.567	1.70487	0.333294	5.1152	3.13404e-07	1.26328e-05
TNFRSF14	189.61	1.78237	0.348479	5.1147	3.14243e-07	1.26328e-05
PDS5A	249.942	-1.56166	0.306204	-5.10007	3.39528e-07	1.35947e-05
MST4	148.364	-1.85984	0.364989	-5.09559	3.47661e-07	1.38649e-05
CRLF3	173.573	-1.74668	0.34293	-5.09339	3.51716e-07	1.39709e-05
HNRNPK	1219.18	-1.08475	0.213507	-5.08061	3.76227e-07	1.48855e-05
NDUFS8	395.358	1.39127	0.274306	5.07197	3.9371e-07	1.55159e-05
EXOSC4	133.622	2.00179	0.395789	5.05772	4.24303e-07	1.6656e-05
C6orf106	155.987	1.87693	0.372653	5.03666	4.73717e-07	1.85231e-05
CHID1	290.372	1.53122	0.304109	5.0351	4.77589e-07	1.86018e-05
TMEM209	103.265	-2.06516	0.410223	-5.03424	4.79749e-07	1.86135e-05
COA3	223.948	1.69991	0.337743	5.03317	4.82447e-07	1.86459e-05
SHCBP1	121.138	-2.04216	0.406934	-5.01841	5.21022e-07	2.00593e-05
TCEB2	482.197	1.38597	0.276781	5.00746	5.5153e-07	2.11525e-05
PSMB9	1401.03	1.05878	0.211848	4.99783	5.79796e-07	2.21518e-05
UBE2S	209.638	1.71438	0.343358	4.99298	5.94542e-07	2.26288e-05
ETS1	562.688	-1.24392	0.249766	-4.98034	6.34721e-07	2.40665e-05
STT3A	175.181	-1.70273	0.342871	-4.96608	6.8318e-07	2.58062e-05
ERO1L	147.282	-1.79763	0.362163	-4.96361	6.91954e-07	2.60261e-05
EEF1A1	4889.81	0.95593	0.192612	4.96298	6.94204e-07	2.60261e-05
HLA-A	10992.3	0.948871	0.191394	4.95768	7.13385e-07	2.66455e-05
RFXANK	218.651	1.63689	0.330367	4.95478	7.24122e-07	2.6946e-05
WDR11	86.8918	-2.26506	0.458275	-4.94258	7.70955e-07	2.8477e-05
DSCR3	106.602	-2.00213	0.405057	-4.94284	7.69933e-07	2.8477e-05
TNF	216.353	1.63648	0.331332	4.93911	7.84816e-07	2.86868e-05
CDK5RAP3	300.659	1.46799	0.297225	4.93898	7.85333e-07	2.86868e-05
IFITM1	1774.07	1.06408	0.215453	4.93879	7.86081e-07	2.86868e-05
CANX	538.698	-1.22904	0.24888	-4.93829	7.881e-07	2.86868e-05
FKBP5	344.464	-1.36865	0.277694	-4.92864	8.28052e-07	3.00319e-05
WDR48	81.6664	-2.21739	0.450002	-4.92751	8.32862e-07	3.00973e-05
RFWD3	171.787	-1.73912	0.353857	-4.91474	8.89025e-07	3.20113e-05
C2CD5	67.9214	-2.33827	0.476192	-4.91036	9.09077e-07	3.23341e-05
RPL12	1163.06	1.18943	0.242189	4.91118	9.05322e-07	3.23341e-05
NCOA2	38.8	-2.8211	0.574554	-4.91008	9.10416e-07	3.23341e-05
ACTR2	559.014	-1.20997	0.246431	-4.90997	9.10911e-07	3.23341e-05
TEX264	255.767	1.54478	0.314708	4.90863	9.17151e-07	3.24406e-05
BRMS1	233.989	1.59305	0.324725	4.90584	9.30279e-07	3.27212e-05
SEL1L	197.363	-1.61511	0.32924	-4.90556	9.31624e-07	3.27212e-05
FAU	628.035	1.24117	0.253151	4.90287	9.44452e-07	3.30558e-05
WDR1	707.775	-1.15383	0.235527	-4.89894	9.63567e-07	3.36073e-05
UBA52	603.268	1.38558	0.282884	4.89803	9.68037e-07	3.3646e-05
NDUFS7	386.923	1.35502	0.276946	4.89272	9.94526e-07	3.44471e-05
NFKBIA	788.898	1.1429	0.233667	4.89113	1.00258e-06	3.46064e-05
MAF	167.034	1.77102	0.362207	4.88953	1.01077e-06	3.47693e-05
POLR2G	560.286	1.2218	0.25024	4.88253	1.04736e-06	3.58944e-05
SLAMF6	111.136	-1.97229	0.403999	-4.88191	1.05066e-06	3.58944e-05
TGFBR2	143.02	-1.79696	0.368499	-4.87643	1.08022e-06	3.67757e-05
SLC38A1	577.738	-1.19417	0.244919	-4.87578	1.0838e-06	3.67757e-05
C19orf10	288.98	1.48868	0.305468	4.87342	1.0968e-06	3.70912e-05
MSH6	171.568	-1.6975	0.348375	-4.87264	1.10117e-06	3.71134e-05
RPL19	1519	1.02119	0.209846	4.86636	1.13675e-06	3.80563e-05
NOSIP	338.132	1.3948	0.28661	4.86655	1.13562e-06	3.80563e-05
AMICA1	1198.31	1.06366	0.218682	4.86398	1.15049e-06	3.8388e-05
CSDE1	486.394	-1.23699	0.254389	-4.86261	1.15849e-06	3.85264e-05
IL32	2337.15	0.970793	0.199673	4.86191	1.16258e-06	3.85344e-05
S100A4	1537.89	1.09607	0.225526	4.86005	1.17355e-06	3.87698e-05
RHOC	316.626	1.4287	0.294434	4.85236	1.22002e-06	4.01724e-05
BCAP31	518.801	1.26177	0.260565	4.84244	1.28255e-06	4.18825e-05
NUP155	89.422	-2.14926	0.443749	-4.84341	1.27627e-06	4.18825e-05
IFI44L	32.851	3.07431	0.634907	4.84214	1.28451e-06	4.18825e-05
MCM3	462.64	-1.24725	0.257746	-4.83905	1.30464e-06	4.24007e-05
NCAPD2	417.881	-1.27537	0.263855	-4.83361	1.34076e-06	4.32936e-05
OPA1	146.612	-1.76425	0.364986	-4.83373	1.33997e-06	4.32936e-05
IARS2	138.057	-1.8521	0.383246	-4.83266	1.34718e-06	4.33325e-05
AQR	74.7735	-2.21707	0.458816	-4.83216	1.35062e-06	4.33325e-05
PSTPIP1	408.646	1.31018	0.271273	4.82973	1.36719e-06	4.37239e-05
MAT2A	224.81	-1.54104	0.319216	-4.82758	1.38203e-06	4.40577e-05
BUD31	423.853	1.29934	0.269365	4.82372	1.40904e-06	4.46345e-05
YWHAQ	543.362	-1.19373	0.247456	-4.82402	1.40694e-06	4.46345e-05
AURKAIP1	257.145	1.5025	0.312206	4.81252	1.49036e-06	4.70615e-05
TMEM194A	164.224	-1.74358	0.362521	-4.80961	1.51222e-06	4.76018e-05
INSIG1	248.268	-1.47725	0.30793	-4.79735	1.60781e-06	5.03209e-05
TIMP1	241.232	1.53045	0.319028	4.79724	1.60866e-06	5.03209e-05
ELOVL5	202.7	-1.56478	0.326277	-4.79587	1.61968e-06	5.05079e-05
CCDC107	130.034	1.89838	0.396152	4.79207	1.65072e-06	5.13157e-05
ATAD2	211.125	-1.55511	0.325092	-4.78361	1.72172e-06	5.33574e-05
CUEDC2	412.917	1.31841	0.275718	4.78173	1.73794e-06	5.36937e-05
ERGIC3	297.106	1.4367	0.300817	4.77598	1.78835e-06	5.50813e-05
TAPBP	616.754	-1.18696	0.248574	-4.77508	1.79633e-06	5.51572e-05
MFN2	88.7523	-2.05908	0.431415	-4.77285	1.81637e-06	5.53472e-05
MIIP	212.057	1.60245	0.335765	4.77255	1.8191e-06	5.53472e-05
GAPDH	14599.4	0.888251	0.186087	4.77331	1.81221e-06	5.53472e-05
TMEM30A	183.048	-1.61867	0.339554	-4.76706	1.86937e-06	5.67042e-05
MRPL55	184.377	1.66037	0.348772	4.76062	1.93e-06	5.83664e-05
FIBP	372.35	1.32317	0.278613	4.74915	2.04278e-06	6.1591e-05
TAF2	81.7227	-2.10848	0.444077	-4.748	2.05436e-06	6.17542e-05
RASSF5	418.565	-1.25067	0.2636	-4.74457	2.08953e-06	6.23375e-05
LCP2	175.529	-1.61844	0.341134	-4.74428	2.09245e-06	6.23375e-05
BUB1	220.114	-1.50843	0.317866	-4.74549	2.08e-06	6.23375e-05
KMT2A	276.942	1.44357	0.304324	4.74354	2.10013e-06	6.23806e-05
AHCYL2	73.0065	-2.21676	0.467691	-4.73979	2.13937e-06	6.33583e-05
YWHAZ	924.63	-1.06087	0.223946	-4.73718	2.16716e-06	6.39919e-05
TIMELESS	137.422	-1.75251	0.370386	-4.73157	2.2279e-06	6.52765e-05
TM9SF2	187.936	-1.59093	0.336251	-4.73136	2.23023e-06	6.52765e-05
CAP1	1040.02	-1.04137	0.220088	-4.73161	2.22741e-06	6.52765e-05
RPS16	779.093	1.18359	0.250294	4.72881	2.25842e-06	6.59089e-05
NCOA3	97.8027	-1.98112	0.419021	-4.72799	2.26754e-06	6.59829e-05
WDFY1	139.601	-1.74338	0.368882	-4.72611	2.2886e-06	6.64026e-05
CAPG	553.998	1.22562	0.259567	4.72179	2.33779e-06	6.76337e-05
CDCA7	118.794	-1.89038	0.400688	-4.71784	2.38359e-06	6.87599e-05
PSMA5	740.315	1.12382	0.238312	4.71574	2.40836e-06	6.92749e-05
NDUFA11	461.586	1.27831	0.271407	4.70993	2.47804e-06	7.10751e-05
RFC3	109.25	-1.90179	0.403945	-4.70804	2.50114e-06	7.12264e-05
TMEM123	494.535	-1.20238	0.255357	-4.70861	2.49411e-06	7.12264e-05
AIP	543.725	1.20099	0.255109	4.70775	2.50467e-06	7.12264e-05
TXN2	474.351	1.23466	0.262373	4.70574	2.52941e-06	7.17264e-05
TMED10	335.487	-1.3208	0.280726	-4.70495	2.53934e-06	7.18045e-05
CREM	401.706	1.30116	0.276688	4.70265	2.56806e-06	7.24121e-05
SEC23A	122.599	-1.80692	0.385311	-4.68952	2.73847e-06	7.67845e-05
TRAPPC6A	238.272	1.49694	0.31917	4.69009	2.73087e-06	7.67845e-05
SNRPB	1265.04	1.00783	0.214942	4.68887	2.74719e-06	7.68139e-05
CLTB	138.429	1.82027	0.388369	4.68694	2.77317e-06	7.73243e-05
RPL24	485.695	1.37614	0.293765	4.6845	2.80643e-06	7.80342e-05
MRPL12	183.282	1.66428	0.355469	4.68192	2.84206e-06	7.87107e-05
ABI1	219.306	-1.50219	0.32087	-4.6816	2.84648e-06	7.87107e-05
UHRF1	49.3436	-2.45765	0.525727	-4.67476	2.943e-06	8.11555e-05
RPL29	732.952	1.12062	0.239968	4.66988	3.01373e-06	8.28776e-05
ICAM2	250.36	1.47089	0.315265	4.66557	3.07763e-06	8.44029e-05
IL23R	51.3082	-2.44964	0.525718	-4.65961	3.16809e-06	8.66463e-05
RUVBL2	333.816	1.3452	0.289599	4.64504	3.40008e-06	9.27378e-05
CNOT1	477.341	-1.20111	0.25874	-4.64215	3.44807e-06	9.37913e-05
CAPRIN1	275.671	-1.39457	0.300613	-4.6391	3.49926e-06	9.49257e-05
EXOSC7	174.059	1.64645	0.355178	4.63556	3.55971e-06	9.6045e-05
CAMK1	363.497	1.32942	0.286774	4.63579	3.55578e-06	9.6045e-05
NEK7	119.123	-1.80056	0.388652	-4.63284	3.60679e-06	9.67475e-05
ACTR1B	166.252	1.67557	0.361709	4.63239	3.61474e-06	9.67475e-05
CDK2AP2	589.446	1.14626	0.24744	4.63247	3.6133e-06	9.67475e-05
CASP3	141.386	-1.69769	0.366773	-4.62871	3.67946e-06	9.8217e-05
C6orf48	384.697	1.35989	0.293957	4.62615	3.72524e-06	9.91745e-05
SNX27	65.1697	-2.21826	0.479562	-4.6256	3.73521e-06	9.91763e-05
ACLY	245.376	-1.45021	0.31361	-4.62425	3.75963e-06	9.95606e-05
EXOC5	118.298	-1.80846	0.39183	-4.61542	3.92303e-06	0.000103614
UBB	2372.69	0.919278	0.199223	4.61431	3.94406e-06	0.000103839
RPS14	2797	1.02778	0.22276	4.61387	3.95231e-06	0.000103839
MRPL24	184.419	1.60403	0.347954	4.6099	4.02868e-06	0.000105568
SRGN	1876.29	0.941089	0.204397	4.60422	4.1401e-06	0.000108205
NCAPH2	513.477	1.17916	0.256224	4.60206	4.18342e-06	0.000109052
VAMP8	438.751	1.2404	0.269844	4.59672	4.2919e-06	0.000111589
ARF5	431.831	1.26606	0.275538	4.59487	4.33024e-06	0.000112294
TTC37	147.06	-1.6638	0.362307	-4.59224	4.38504e-06	0.000113422
PSMC3	639.785	1.13259	0.246775	4.58955	4.44194e-06	0.000114598
PSME1	1697.98	0.980409	0.213828	4.58503	4.53912e-06	0.000116803
PTP4A1	210.43	-1.47255	0.321311	-4.58294	4.58492e-06	0.00011768
RNF10	264.87	-1.38286	0.301874	-4.58091	4.62949e-06	0.00011852
ATXN2L	102.945	-1.89621	0.414125	-4.57882	4.67607e-06	0.000119103
ESYT2	201.164	-1.49896	0.327361	-4.5789	4.67427e-06	0.000119103
NCSTN	105.831	-1.87318	0.409705	-4.57202	4.83044e-06	0.000122723
SNX22	425.234	1.23475	0.271002	4.55625	5.20756e-06	0.000131969
NEDD1	120.044	-1.76972	0.388607	-4.55401	5.26332e-06	0.000133045
AGK	105.929	-1.84425	0.405581	-4.54718	5.43706e-06	0.00013703
RPLP1	2340.1	1.08783	0.239254	4.54674	5.44835e-06	0.00013703
MYD88	118.277	-1.76907	0.389362	-4.54352	5.53236e-06	0.000138794
CSNK2B	586.251	1.12289	0.247399	4.53877	5.65822e-06	0.000141597
DCLRE1A	45.5333	-2.46689	0.543692	-4.53729	5.6983e-06	0.000142244
ERAP1	150.572	-1.62606	0.358496	-4.5358	5.73868e-06	0.000142896
KIAA0040	144.624	-1.68038	0.370629	-4.53387	5.79139e-06	0.000143851
NUDT1	272.356	1.39198	0.307153	4.53189	5.84595e-06	0.000144489
BAX	461.333	1.18786	0.262086	4.53233	5.83377e-06	0.000144489
C19orf48	580.52	1.20537	0.266407	4.52455	6.05232e-06	0.000149221
TMEM147	286.541	1.37566	0.304143	4.52307	6.09481e-06	0.000149899
RPL18	1048.59	1.0266	0.22734	4.51569	6.31103e-06	0.000154837
KAT7	95.1699	-1.90934	0.423005	-4.51375	6.36922e-06	0.000155882
ATP6V1E1	371.625	1.27092	0.281634	4.51267	6.40157e-06	0.000155912
CCDC12	183.047	1.57326	0.348613	4.51291	6.39434e-06	0.000155912
MRFAP1	441.705	1.21949	0.270306	4.51154	6.43593e-06	0.000156368
SF3B5	279.223	1.37689	0.305412	4.50831	6.53452e-06	0.000157955
DGUOK	367.708	1.26152	0.279793	4.50876	6.52081e-06	0.000157955
CS	137.969	-1.67597	0.371789	-4.50786	6.54858e-06	0.000157955
SAMHD1	82.7814	-2.00708	0.445917	-4.50103	6.76263e-06	0.000162726
MLLT6	172.215	1.60831	0.357631	4.49713	6.8876e-06	0.000165335
PLEKHJ1	241.551	1.4261	0.317405	4.49298	7.02322e-06	0.000168188
PTBP1	173.899	-1.5867	0.353327	-4.49074	7.09766e-06	0.000169161
RASSF2	163.608	-1.57382	0.350456	-4.49077	7.09652e-06	0.000169161
CYFIP1	41.6643	-2.47821	0.552471	-4.48569	7.26785e-06	0.000172589
POU2F2	96.1916	2.00615	0.447256	4.48545	7.27599e-06	0.000172589
TSPO	488.544	1.16138	0.259099	4.48237	7.3817e-06	0.000174683
SLC41A1	45.7687	-2.41253	0.53848	-4.48025	7.45569e-06	0.000175798
AKT1	199.296	-1.46478	0.326959	-4.48001	7.46394e-06	0.000175798
RPS6KB2	206.178	1.49509	0.334023	4.476	7.60549e-06	0.000178711
CAPZA1	633.063	-1.08484	0.24252	-4.47319	7.70609e-06	0.000180651
ATP6V0B	473.717	1.16614	0.261753	4.4551	8.38533e-06	0.000196115
SCYL2	54.1917	-2.26381	0.508568	-4.45134	8.53347e-06	0.000199114
PBDC1	139.806	1.70428	0.38323	4.44715	8.70184e-06	0.000202571
DCXR	249.832	1.39308	0.313298	4.44649	8.7283e-06	0.000202715
PEX16	138.863	1.71763	0.386486	4.44424	8.82047e-06	0.000204382
RNF4	135.709	-1.64911	0.371172	-4.44298	8.872e-06	0.000205101
DRG1	306.493	1.30682	0.294172	4.44238	8.89701e-06	0.000205205
RPL28	329.118	1.37464	0.309969	4.43479	9.2164e-06	0.000212083
PRKACB	106.459	-1.82037	0.41077	-4.43161	9.35334e-06	0.00021376
GABARAP	772.319	1.04633	0.236075	4.43217	9.32882e-06	0.00021376
TRAPPC4	317.008	1.29623	0.292471	4.43199	9.33685e-06	0.00021376
PSME3	182.196	-1.4984	0.338379	-4.42817	9.50366e-06	0.000216701
HLA-F	493.092	1.16435	0.263081	4.42583	9.60743e-06	0.000218073
ADCY7	76.7912	-2.00478	0.452956	-4.42599	9.6002e-06	0.000218073
PSMB10	636.246	1.077	0.243413	4.42459	9.66265e-06	0.000218831
PPT1	398.058	-1.18093	0.267063	-4.42192	9.78255e-06	0.000221046
EIF1	2800.97	0.907326	0.205322	4.41905	9.91353e-06	0.000222999
NFKB1	200.002	-1.44458	0.326865	-4.41949	9.89351e-06	0.000222999
SLC39A14	95.9177	-1.91979	0.434883	-4.4145	1.01244e-05	0.00022653
FAS	129.507	-1.69633	0.384266	-4.41445	1.01265e-05	0.00022653
STRA13	148.499	1.65287	0.374444	4.4142	1.01384e-05	0.00022653
CAB39	311.564	-1.2594	0.2854	-4.41276	1.02063e-05	0.000227539
ATL2	59.0414	-2.17751	0.494154	-4.40655	1.05032e-05	0.000232768
PPP2R1B	105.808	-1.79501	0.40729	-4.40721	1.04711e-05	0.000232768
RPL36	728.185	1.2077	0.274111	4.4059	1.05347e-05	0.000232768
GFPT1	123.281	-1.68938	0.383468	-4.40553	1.05526e-05	0.000232768
CBFB	256.303	-1.34026	0.304228	-4.40544	1.05571e-05	0.000232768
RRM2	811.786	-1.00349	0.227849	-4.40421	1.06171e-05	0.000233576
DOCK8	297.866	-1.28912	0.292781	-4.40302	1.06754e-05	0.000234343
PIP5K1A	82.877	-1.95564	0.444358	-4.40104	1.07734e-05	0.000235977
DDIT4	1605.24	0.935105	0.212527	4.39993	1.08287e-05	0.00023667
REL	128.959	1.73684	0.394833	4.39891	1.08797e-05	0.000237267
CD164	465.822	-1.14662	0.261191	-4.38996	1.13371e-05	0.000246705
H2AFZ	2738.24	0.8763	0.199711	4.38783	1.14486e-05	0.000248592
SNHG5	621.827	1.21459	0.277005	4.38473	1.16129e-05	0.000251612
ADAM10	213.115	-1.40017	0.319767	-4.37871	1.19382e-05	0.000258103
POLR2H	187.287	1.5191	0.347062	4.37704	1.20303e-05	0.000258975
DTYMK	271.02	1.34013	0.306172	4.37705	1.20299e-05	0.000258975
HK1	367.491	-1.19195	0.272468	-4.37464	1.21632e-05	0.000261273
GTF3C2	88.3356	-1.89513	0.433458	-4.37211	1.2305e-05	0.000263754
EDF1	361.669	1.27631	0.291954	4.37162	1.2333e-05	0.00026379
NUSAP1	407.696	-1.16272	0.266134	-4.36895	1.24847e-05	0.000265334
DDIT3	261.449	1.34857	0.308653	4.36921	1.24697e-05	0.000265334
ATP11B	139.301	-1.6552	0.37885	-4.36902	1.24807e-05	0.000265334
LANCL1	136.807	-1.62926	0.37307	-4.36717	1.25865e-05	0.000266929
LMNA	349.443	1.23294	0.282498	4.36444	1.27449e-05	0.000269718
ARPC4	428.551	1.16332	0.266889	4.35881	1.30771e-05	0.000276163
NAA50	187.889	-1.45318	0.333645	-4.35548	1.32774e-05	0.000279803
EXO1	75.8088	-2.01602	0.463535	-4.34924	1.36611e-05	0.000286914
CD63	537.738	1.09566	0.25193	4.34906	1.36723e-05	0.000286914
TFPT	124.545	1.7389	0.399877	4.3486	1.37008e-05	0.000286914
CCDC85B	82.7755	2.01953	0.464558	4.34722	1.37874e-05	0.000288125
ERCC1	285.011	1.30597	0.300541	4.34538	1.39037e-05	0.000289489
UBAP2L	136.651	-1.6235	0.373646	-4.34502	1.3926e-05	0.000289489
MCCC2	136.317	-1.62035	0.372939	-4.34481	1.39394e-05	0.000289489
ABCD2	50.9123	-2.26135	0.520611	-4.34365	1.40136e-05	0.000290427
NCAPD3	176.719	-1.48152	0.341236	-4.34165	1.41419e-05	0.00029248
SEC23B	146.426	-1.5835	0.364807	-4.34064	1.4207e-05	0.000293221
ZMPSTE24	90.2986	-1.86807	0.430838	-4.33591	1.45157e-05	0.000298977
POLD1	121.003	-1.70489	0.393749	-4.32988	1.49187e-05	0.000306646
DDHD2	39.1496	-2.43259	0.563798	-4.31464	1.59864e-05	0.000327917
TRPT1	123.388	1.72502	0.400188	4.31051	1.62875e-05	0.00033341
ZFAS1	515.708	1.15894	0.269074	4.30712	1.6539e-05	0.000337869
NUMB	92.5556	-1.83232	0.42556	-4.30567	1.66483e-05	0.000339409
ARPC1B	1377.65	0.911324	0.211917	4.30039	1.70499e-05	0.00034689
IFI35	197.331	1.45537	0.33849	4.2996	1.71104e-05	0.000347413
GBP5	322.338	-1.21786	0.283324	-4.29848	1.71977e-05	0.000347776
AGTPBP1	75.9849	-1.9542	0.454586	-4.29886	1.71676e-05	0.000347776
CLTA	252.348	1.34716	0.314116	4.28874	1.79689e-05	0.000362638
PSMB8	1759.76	0.878211	0.205232	4.27911	1.87645e-05	0.000377381
EIF4EBP1	411.523	1.15376	0.269633	4.27898	1.87748e-05	0.000377381
STYXL1	186.344	1.47807	0.345649	4.27621	1.90101e-05	0.000381344
STK24	266.665	-1.27561	0.298362	-4.27538	1.90813e-05	0.000382007
ACOT8	219.895	1.39301	0.326031	4.27264	1.93174e-05	0.000385963
PQBP1	197.334	1.45353	0.340317	4.2711	1.9451e-05	0.000387857
MTDH	340.657	1.22204	0.286176	4.27025	1.95251e-05	0.000388562
KIF11	199.665	-1.39323	0.327178	-4.25833	2.05963e-05	0.000409066
C9orf16	173.692	1.5066	0.354124	4.25445	2.09562e-05	0.00041539
ZNF441	17.5462	-2.82792	0.664825	-4.25364	2.10324e-05	0.000416076
HPS3	81.0097	-1.88201	0.442896	-4.24933	2.14407e-05	0.000423316
GLUL	242.93	-1.31056	0.308619	-4.24651	2.17122e-05	0.000427268
SMIM20	118.328	1.74379	0.410654	4.24637	2.17262e-05	0.000427268
TMIGD2	105.198	1.82617	0.430607	4.24093	2.22597e-05	0.0004369
CCNF	198.624	-1.38518	0.326831	-4.2382	2.25314e-05	0.000441369
SCD	189.044	-1.40735	0.332276	-4.23547	2.2807e-05	0.000445081
CD226	81.1278	-1.87728	0.44323	-4.23545	2.28098e-05	0.000445081
NUPL1	111.5	-1.68715	0.398484	-4.23391	2.29665e-05	0.000447266
KIAA1033	107.358	-1.71363	0.404788	-4.23339	2.30193e-05	0.000447424
MCMBP	179.425	-1.45438	0.343691	-4.23167	2.31966e-05	0.000449997
EBP	400.323	1.15379	0.272832	4.22893	2.34805e-05	0.000454623
ECHS1	407.932	1.1454	0.271052	4.22576	2.38141e-05	0.000460191
ID3	132.393	1.64347	0.388982	4.22504	2.38901e-05	0.00046077
NTMT1	178.556	1.47904	0.35017	4.22379	2.40225e-05	0.000462433
CORO1B	190.641	1.44765	0.342951	4.22116	2.4305e-05	0.000466974
RPL30	1176.71	1.07289	0.254272	4.21947	2.44877e-05	0.000468806
MRPL20	236.887	1.34243	0.318189	4.21898	2.45409e-05	0.000468806
CHCHD2	1207.41	0.924592	0.219137	4.21925	2.45113e-05	0.000468806
LAMTOR5	472.213	1.11834	0.265129	4.21812	2.46352e-05	0.000469217
PRDX2	890.472	0.9627	0.22824	4.21792	2.46562e-05	0.000469217
CIITA	18.8032	-2.77424	0.6584	-4.21361	2.5132e-05	0.000477364
SLC25A32	54.1725	-2.20467	0.523336	-4.21272	2.52308e-05	0.000478335
INTS2	49.4971	-2.22398	0.528043	-4.21174	2.53416e-05	0.000478622
YTHDC1	89.9203	1.93717	0.459912	4.21204	2.53073e-05	0.000478622
PSMB1	1129.77	0.915868	0.217591	4.20913	2.56359e-05	0.000483269
RANGAP1	354.933	1.20845	0.287169	4.20814	2.57483e-05	0.000483567
PRKAA1	50.832	-2.18826	0.519977	-4.20837	2.57222e-05	0.000483567
ANO6	71.291	-1.94573	0.462912	-4.20325	2.63115e-05	0.000493103
MYBL2	201.528	-1.37765	0.327788	-4.20287	2.63547e-05	0.000493103
AHI1	150.189	1.57562	0.375336	4.19789	2.6941e-05	0.000503134
PIH1D1	267.154	1.31357	0.31301	4.19657	2.70985e-05	0.000505133
IKZF1	463.964	-1.13553	0.270935	-4.19117	2.77525e-05	0.000516361
CD82	1127.1	0.950238	0.226794	4.18987	2.79115e-05	0.000518356
CYFIP2	543.645	-1.04001	0.248412	-4.18662	2.83141e-05	0.00052486
ARFRP1	192.076	1.42725	0.340974	4.18581	2.84152e-05	0.000525761
C11orf82	22.8296	-2.67284	0.638679	-4.18496	2.85222e-05	0.000526766
TMCO3	61.1202	-2.03055	0.486544	-4.17342	3.0006e-05	0.000553149
TMED3	216.798	1.36835	0.328837	4.16118	3.16604e-05	0.000582575
STOML2	487.334	1.08363	0.260628	4.15775	3.21397e-05	0.000590308
TP53INP1	112.499	-1.64186	0.395234	-4.15416	3.2649e-05	0.000598565
TMEM205	222.899	1.34646	0.32432	4.15165	3.30086e-05	0.000604051
CDC23	100.033	-1.70829	0.411559	-4.15077	3.31364e-05	0.000605284
CKS2	706.15	1.02089	0.246186	4.14681	3.37141e-05	0.000614715
KCNAB2	222.061	-1.3087	0.315721	-4.14513	3.39623e-05	0.000618114
DDB1	382.384	-1.12271	0.270913	-4.14417	3.4105e-05	0.000619584
PPP4C	503.802	1.06036	0.255953	4.14279	3.43111e-05	0.000622199
TMEM134	155.073	1.52227	0.367518	4.14204	3.44236e-05	0.000623112
SLC16A1	149.21	-1.50722	0.364298	-4.13732	3.51384e-05	0.000632617
CSF2	106.242	1.7425	0.421104	4.13792	3.50463e-05	0.000632617
MAPK1	109.907	-1.64765	0.398216	-4.13757	3.5101e-05	0.000632617
RNF181	295.221	1.25903	0.304713	4.13186	3.59832e-05	0.000646665
KIF3B	97.6687	1.79191	0.433795	4.13079	3.61524e-05	0.00064854
HMOX2	241.731	1.313	0.318093	4.12773	3.66367e-05	0.000656052
CDC26	87.4462	1.86644	0.452281	4.12673	3.67961e-05	0.000656557
COX7A2	950.73	1.08447	0.26277	4.12706	3.67435e-05	0.000656557
SEC24B	58.3516	-2.04154	0.494813	-4.12587	3.69336e-05	0.000656671
RPL18A	785.1	1.05755	0.25632	4.1259	3.69291e-05	0.000656671
PHB2	430.672	1.10712	0.268524	4.123	3.73968e-05	0.000663727
IL12RB2	271.941	-1.2224	0.296523	-4.12244	3.74881e-05	0.00066417
U2AF1	256.255	1.30023	0.315558	4.12041	3.78204e-05	0.000667563
RNF213	1095.64	0.901879	0.2189	4.12005	3.78797e-05	0.000667563
ACSL3	108.141	-1.65779	0.402353	-4.12023	3.78495e-05	0.000667563
CAND1	246.758	-1.27011	0.308477	-4.11734	3.83269e-05	0.000674257
GNA13	145.126	-1.49206	0.362472	-4.11634	3.84943e-05	0.000676013
CRIP1	670.518	1.07732	0.261906	4.1134	3.89869e-05	0.000683466
PSMD7	439.107	1.10836	0.269656	4.11029	3.95162e-05	0.000690725
DYNLL1	501.274	1.07118	0.260618	4.11016	3.9539e-05	0.000690725
PSMA6	959.748	0.921537	0.224263	4.10918	3.97062e-05	0.000692438
OSGIN2	61.5908	-2.01517	0.490671	-4.10697	4.00875e-05	0.000697872
ST6GAL1	143.816	-1.54867	0.377394	-4.10358	4.06804e-05	0.000706963
ARF6	502.084	-1.03383	0.251977	-4.10285	4.08085e-05	0.00070796
SIVA1	334.776	1.19101	0.290542	4.09927	4.14457e-05	0.000716532
SP3	110.438	-1.64444	0.40112	-4.09962	4.13824e-05	0.000716532
HMGN3	236.046	1.31024	0.319714	4.09815	4.16469e-05	0.000718768
H3F3B	3164.09	0.797469	0.194632	4.09733	4.17952e-05	0.000720086
PPP1CA	1189.24	0.892059	0.217802	4.09573	4.20832e-05	0.000723802
TSN	179.522	-1.40159	0.342285	-4.0948	4.22531e-05	0.000725292
FKBP2	95.1378	1.79022	0.43723	4.09446	4.23147e-05	0.000725292
IRF3	201.294	1.39157	0.340109	4.09156	4.2848e-05	0.000733176
GADD45GIP1	168.571	1.45889	0.356613	4.09097	4.29579e-05	0.000733803
MTMR4	93.0031	-1.72416	0.421739	-4.08822	4.347e-05	0.000739319
IVNS1ABP	469.42	-1.04599	0.255866	-4.08804	4.35024e-05	0.000739319
NDUFB11	274.757	1.31874	0.322554	4.08845	4.34265e-05	0.000739319
POLR1B	75.5898	-1.85975	0.455112	-4.08636	4.38185e-05	0.000743429
TMX4	75.2958	-1.87157	0.4585	-4.08195	4.46587e-05	0.000756401
STAT5B	329.378	-1.14444	0.280617	-4.07831	4.53641e-05	0.000767052
SLFN5	90.3164	-1.78417	0.437553	-4.0776	4.55023e-05	0.000768091
INPP4B	205.746	-1.31542	0.323032	-4.07211	4.65893e-05	0.000785117
ECH1	930.253	0.917145	0.225444	4.06817	4.73843e-05	0.000797171
GOLGA8A	82.5627	1.86964	0.459955	4.06483	4.8068e-05	0.000807316
NDUFV2	1012.82	0.90461	0.222717	4.06171	4.87155e-05	0.000816822
MRPS12	222.371	1.31585	0.324088	4.06017	4.90367e-05	0.000820831
ZFAND2B	154.073	1.49113	0.367418	4.05841	4.94089e-05	0.000825681
MPHOSPH8	169.63	1.44917	0.357852	4.04962	5.13001e-05	0.000855856
TIMM13	162.727	1.45886	0.360293	4.0491	5.14146e-05	0.000856339
2021-03-07	187.882	-1.34874	0.333323	-4.04635	5.20216e-05	0.000865011
PPA1	626.353	0.983044	0.24299	4.04561	5.2186e-05	0.000866304
FIS1	177.992	1.41938	0.350922	4.04472	5.23861e-05	0.000868186
RABAC1	237.164	1.28215	0.317194	4.04216	5.29611e-05	0.000876265
RANGRF	211.677	1.33034	0.329243	4.04062	5.33111e-05	0.000880601
MTFP1	133.744	1.60031	0.396423	4.03687	5.4168e-05	0.000893281
ITK	385.165	-1.09217	0.270679	-4.03493	5.46179e-05	0.000899219
USF2	57.8831	2.09563	0.520154	4.02885	5.60493e-05	0.00092127
FBXL5	106.725	-1.62448	0.403356	-4.0274	5.63959e-05	0.000925448
PABPC1	2388.08	0.800958	0.199033	4.02425	5.71569e-05	0.0009364
CLIC4	110.555	-1.61095	0.40075	-4.01983	5.82392e-05	0.000952573
COX6B1	447.182	1.13305	0.282009	4.01778	5.87491e-05	0.000959345
IFI44	35.5392	2.41503	0.60213	4.01081	6.05113e-05	0.000986512
MYL12B	1723.48	0.826597	0.206114	4.0104	6.06168e-05	0.000986625
CINP	143.732	1.52804	0.381297	4.00748	6.13711e-05	0.00099728
MON1B	67.7161	-1.89394	0.472785	-4.00592	6.17754e-05	0.0010006
ME2	123.434	-1.56007	0.38941	-4.00623	6.16969e-05	0.0010006
DHX15	244.519	-1.2562	0.313808	-4.00309	6.25196e-05	0.00100614
YME1L1	302.554	-1.21987	0.304671	-4.00388	6.23116e-05	0.00100614
SELM	52.1169	2.1718	0.542496	4.00335	6.24507e-05	0.00100614
RASA2	30.5466	-2.40643	0.60109	-4.00345	6.24262e-05	0.00100614
ILF3	344.135	1.13384	0.283322	4.00196	6.28199e-05	0.00100839
HIAT1	115.539	-1.56521	0.391141	-4.00166	6.28998e-05	0.00100839
PLEK	17.5848	-2.65524	0.663623	-4.00112	6.30436e-05	0.00100839
PSMD5	90.0988	-1.7399	0.434891	-4.00078	6.31338e-05	0.00100839
TSSC4	138.948	1.52298	0.380681	4.00067	6.3163e-05	0.00100839
AP1G1	90.0578	-1.71084	0.427867	-3.99852	6.37387e-05	0.00101596
GCH1	120.547	-1.56006	0.390303	-3.99704	6.41382e-05	0.0010207
HSP90AA1	1462.34	0.845798	0.211716	3.99497	6.4702e-05	0.00102479
POLR1C	136.18	1.53749	0.384836	3.99519	6.46424e-05	0.00102479
FAM53C	61.6487	-1.93891	0.485264	-3.99558	6.4537e-05	0.00102479
C19orf43	276.976	1.22408	0.307011	3.9871	6.68862e-05	0.00105771
GMFG	904.718	0.950049	0.238525	3.98301	6.80475e-05	0.00107363
FAM91A1	67.4213	-1.88528	0.473355	-3.9828	6.81075e-05	0.00107363
STARD7	460.334	-1.04746	0.263054	-3.98194	6.83562e-05	0.00107586
SNF8	219.468	1.29419	0.32509	3.98101	6.86236e-05	0.00107837
HDDC3	158.137	1.45081	0.364488	3.98041	6.87951e-05	0.00107937
RPL22	164.376	1.43511	0.360587	3.97994	6.89318e-05	0.00107982
KLHL2	64.8688	-1.90409	0.478548	-3.9789	6.92352e-05	0.00108288
TC2N	66.1651	-1.90305	0.478568	-3.97655	6.99214e-05	0.00109191
AMFR	109.551	-1.58393	0.3984	-3.97574	7.0162e-05	0.00109226
WDR52	24.5335	2.60376	0.65488	3.97593	7.01034e-05	0.00109226
KIDINS220	58.762	-1.95437	0.491727	-3.9745	7.0528e-05	0.00109455
TRAPPC8	58.762	-1.95437	0.491727	-3.9745	7.0528e-05	0.00109455
TANK	199.325	-1.3004	0.327297	-3.97316	7.09259e-05	0.00109902
ELMO2	135.406	-1.47304	0.370897	-3.97156	7.14028e-05	0.001103
TMED9	383.103	1.0991	0.276741	3.97158	7.13965e-05	0.001103
AURKB	603.296	0.983974	0.247914	3.96902	7.21682e-05	0.0011131
RSF1	115.052	1.61519	0.407042	3.96811	7.24436e-05	0.00111392
DDRGK1	163.058	1.44109	0.363157	3.96822	7.24126e-05	0.00111392
GPD2	39.2067	-2.23037	0.562136	-3.96767	7.25778e-05	0.00111427
RPRD2	50.0248	-2.07153	0.523178	-3.95951	7.51043e-05	0.00115129
SOD1	649.984	0.984372	0.248783	3.95675	7.59776e-05	0.0011618
RNF113A	171.611	1.42823	0.360975	3.95661	7.60219e-05	0.0011618
IFT27	48.8405	2.17377	0.549747	3.95414	7.6812e-05	0.00117208
SLC20A1	202.857	-1.28602	0.325298	-3.95338	7.70562e-05	0.00117224
COX5B	558.451	1.09118	0.275995	3.95363	7.69748e-05	0.00117224
USP19	89.7622	-1.6863	0.426908	-3.95003	7.81408e-05	0.00118693
SF3B1	633.106	-0.949295	0.240413	-3.9486	7.86105e-05	0.00118964
CMAHP	555.883	-0.982633	0.248869	-3.9484	7.86756e-05	0.00118964
NARS	283.389	-1.20627	0.305472	-3.94888	7.85191e-05	0.00118964
SLC23A2	40.797	-2.19254	0.555389	-3.94776	7.88871e-05	0.00119104
TNFSF14	117.896	1.59536	0.404263	3.94635	7.93522e-05	0.00119446
MBP	254.959	-1.21011	0.306614	-3.94669	7.92386e-05	0.00119446
BATF3	499.08	1.01227	0.256678	3.94376	8.02154e-05	0.00120429
BEX2	106.754	1.65037	0.418486	3.94366	8.02458e-05	0.00120429
FTO	91.4705	-1.71397	0.434878	-3.94127	8.10499e-05	0.00121091
ATP6V1B2	204.073	-1.28308	0.325544	-3.94134	8.10281e-05	0.00121091
ANKRD26	56.6863	2.0624	0.523238	3.94161	8.0938e-05	0.00121091
APOBEC3H	100.516	1.71564	0.435767	3.93707	8.24836e-05	0.00123049
BDP1	160.785	1.4202	0.36113	3.93266	8.401e-05	0.0012514
EIF4EBP2	73.2341	-1.85092	0.470975	-3.92999	8.49509e-05	0.00126353
ATL3	120.629	-1.59878	0.407056	-3.92767	8.57741e-05	0.00127388
CD48	344.425	1.12644	0.286927	3.92588	8.64146e-05	0.00127968
SRPR	244.632	-1.21038	0.30831	-3.92586	8.64198e-05	0.00127968
METAP1	99.2832	-1.64189	0.4186	-3.92232	8.7699e-05	0.0012967
IQGAP1	676.938	-0.924341	0.235868	-3.91889	8.89576e-05	0.00131337
IDH3A	112.024	-1.55163	0.396122	-3.91706	8.96337e-05	0.0013214
NDUFAB1	368.913	1.09256	0.279217	3.91292	9.11856e-05	0.00134231
GEMIN7	135.084	1.50136	0.383867	3.91114	9.18618e-05	0.00135027
SF3B3	329.571	-1.10306	0.282256	-3.90802	9.30564e-05	0.00136583
PRELID1	348.571	1.10087	0.281865	3.90567	9.39649e-05	0.00137714
ZNF32	79.5811	1.81272	0.46433	3.90395	9.46359e-05	0.00138495
SCAND1	99.7113	1.67621	0.42962	3.9016	9.55576e-05	0.0013964
SPTAN1	320.541	-1.10806	0.284221	-3.89857	9.67618e-05	0.0014107
C10orf54	404.996	1.05952	0.271781	3.89843	9.68184e-05	0.0014107
SRI	662.287	0.937684	0.240604	3.89721	9.73079e-05	0.00141577
ATP5O	795.769	0.919975	0.23619	3.89507	9.81721e-05	0.00142627
RRP1B	136.133	-1.45507	0.373701	-3.89367	9.87372e-05	0.0014324
PDIK1L	35.0622	-2.23784	0.574873	-3.89275	9.91135e-05	0.0014325
ZNF581	107.106	1.62428	0.417272	3.89261	9.91729e-05	0.0014325
R3HCC1	107.322	1.62677	0.417882	3.8929	9.90545e-05	0.0014325
RAB6A	156.684	-1.37579	0.353565	-3.89119	9.97549e-05	0.00143883
LRRC8C	126.473	-1.4829	0.381514	-3.88688	0.000101542	0.00146249
SLC44A2	177.398	-1.33798	0.344834	-3.88008	0.000104423	0.00150183
PHB	348.433	1.09271	0.281711	3.87882	0.000104963	0.00150743
MAP3K1	76.7055	-1.74162	0.449523	-3.87438	0.000106896	0.001533
ARL6IP1	803.357	-0.895021	0.231047	-3.87376	0.000107169	0.0015347
RPS24	353.477	1.23321	0.318469	3.87232	0.000107803	0.00154159
SEC23IP	74.369	-1.76168	0.455092	-3.87104	0.000108373	0.00154753
TMEM208	167.926	1.37886	0.356323	3.86969	0.000108972	0.00155386
RBBP9	30.0744	-2.30956	0.597515	-3.86528	0.00011096	0.00157996
HINT1	1357.53	0.898312	0.232429	3.86488	0.000111142	0.0015803
DHCR24	143.572	-1.41362	0.366073	-3.86158	0.000112656	0.00159956
YTHDF3	84.4805	-1.68806	0.437385	-3.85944	0.000113645	0.00161132
CSGALNACT2	108.196	-1.54975	0.401628	-3.85867	0.000114007	0.00161416
C16orf13	140.106	1.46682	0.380184	3.85819	0.000114232	0.00161506
LUC7L3	239.991	1.21772	0.315669	3.85758	0.000114514	0.00161676
MRPL27	164.809	1.3839	0.358826	3.85674	0.000114908	0.00162004
UQCR11	548.822	1.02672	0.266266	3.85599	0.000115263	0.00162276
ZNF468	29.525	-2.32599	0.603579	-3.85366	0.000116363	0.00163595
STX10	233.378	1.23055	0.319453	3.85204	0.000117136	0.0016445
EIF3I	632.987	0.940143	0.244431	3.84625	0.000119941	0.00168152
FOXRED2	15.2275	-2.58033	0.670957	-3.84574	0.000120191	0.00168267
GTF3C3	87.2081	-1.65483	0.430579	-3.84328	0.0001214	0.00169723
NINJ1	430.644	1.02097	0.265709	3.84246	0.000121809	0.00170056
PAM	76.8236	-1.73472	0.451592	-3.84135	0.000122361	0.0017059
TCF12	132.341	-1.43659	0.374263	-3.83845	0.000123813	0.00172135
PTTG1	658.719	0.931395	0.242627	3.83879	0.000123644	0.00172135
ECI1	309.253	1.11903	0.291688	3.83641	0.000124844	0.00173328
YY1	131.064	1.49794	0.390573	3.83523	0.000125446	0.00173921
LSM10	218.603	1.25976	0.328591	3.83383	0.000126165	0.00174676
ALDH9A1	83.2636	-1.69643	0.442755	-3.83154	0.000127344	0.00176065
ERMP1	128.65	-1.4414	0.376727	-3.82611	0.000130182	0.00179742
DAZAP2	682.664	-0.912241	0.238504	-3.82484	0.000130857	0.00180324
ZNF160	38.9103	-2.13133	0.557262	-3.82464	0.000130965	0.00180324
USP38	69.2069	-1.80769	0.473008	-3.82168	0.000132545	0.00181929
TBK1	69.7746	-1.79764	0.47034	-3.822	0.000132373	0.00181929
C11orf83	71.1658	1.84064	0.481662	3.82144	0.000132675	0.00181929
SRSF11	335.448	1.08995	0.285403	3.81899	0.000134001	0.00183495
SCAMP1	36.5738	-2.18604	0.572952	-3.8154	0.000135963	0.0018591
MAL	209.602	1.25802	0.329774	3.8148	0.000136291	0.0018591
PLK4	64.1202	-1.83572	0.481217	-3.81475	0.000136322	0.0018591
WDR26	106.989	1.5908	0.417101	3.81394	0.000136768	0.00186265
MDH2	880.699	0.874626	0.229351	3.81347	0.000137028	0.00186365
SH2D2A	448.344	1.002	0.26282	3.81251	0.000137565	0.00186842
SEC11C	408.378	1.03412	0.271605	3.80744	0.000140415	0.00190104
CMTR2	47.8644	-2.00979	0.527852	-3.80749	0.000140386	0.00190104
CCNE2	42.5624	-2.08786	0.548394	-3.80722	0.000140537	0.00190104
SSRP1	235.244	1.208	0.317377	3.80621	0.000141113	0.00190626
HLA-C	3251.14	0.767049	0.20164	3.80406	0.000142345	0.00192031
GANAB	390.751	-1.0259	0.26975	-3.80314	0.000142874	0.00192486
ACSL5	109.548	-1.52099	0.400169	-3.80089	0.00014418	0.00193801
FNIP2	35.1401	-2.17844	0.573154	-3.80079	0.000144237	0.00193801
ATF2	104.699	-1.54738	0.407361	-3.79854	0.00014555	0.00195302
LOC100128494	54.6384	-1.98445	0.522835	-3.79556	0.000147308	0.00197397
NR2C2AP	133.73	1.46135	0.385102	3.79471	0.000147819	0.00197675
EIF3L	911.417	0.856276	0.225659	3.79455	0.000147911	0.00197675
SLC3A2	1309.71	0.813147	0.214335	3.79382	0.000148347	0.00197994
POMP	648.341	0.962501	0.253846	3.79168	0.000149634	0.00199394
ZZZ3	46.1945	-2.00778	0.529561	-3.79141	0.000149794	0.00199394
TPK1	25.6753	-2.35804	0.622128	-3.79028	0.000150477	0.00200037
SLC39A9	138.936	-1.39133	0.367276	-3.78823	0.000151727	0.0020143
BTBD1	175.076	-1.29575	0.342259	-3.78589	0.000153161	0.00203065
SEC31A	175.548	-1.28986	0.340805	-3.78473	0.000153878	0.00203746
UBE2D2	381.008	1.0477	0.276898	3.78369	0.000154522	0.00204328
RGS10	183.744	1.31886	0.348843	3.78068	0.000156399	0.00206537
TREX1	250.627	1.1763	0.311249	3.7793	0.000157272	0.00207416
PI4KA	77.5698	-1.71754	0.454551	-3.77853	0.000157758	0.00207784
TOP2B	243.84	-1.1596	0.307164	-3.77518	0.00015989	0.00210315
CMPK1	267.455	-1.12608	0.298374	-3.77406	0.000160612	0.00210987
ADD3	284.298	-1.12314	0.298122	-3.76739	0.000164964	0.0021642
SLC25A26	114.975	1.52744	0.405593	3.76595	0.000165918	0.00217387
PPIL2	49.2964	-1.96233	0.521245	-3.7647	0.000166748	0.00218189
TMEM184C	27.3444	-2.29559	0.609963	-3.76348	0.000167565	0.00218972
FOCAD	121.405	-1.44525	0.384133	-3.76237	0.000168307	0.00219084
LSP1	1213.25	0.824871	0.219239	3.76242	0.000168279	0.00219084
FAM107B	749.564	-0.878525	0.233478	-3.76278	0.000168038	0.00219084
NHP2	395.469	1.03074	0.274025	3.76148	0.000168911	0.00219584
C9orf142	123.682	1.52677	0.405956	3.76093	0.000169281	0.0021978
MRPS34	219.257	1.22573	0.325992	3.76	0.000169914	0.00220315
C3orf18	65.2422	1.87138	0.497775	3.75948	0.000170265	0.00220486
AP1B1	127.923	-1.42173	0.378349	-3.75773	0.000171463	0.0022175
CYLD	544.038	-0.929984	0.247538	-3.75694	0.000172002	0.00222129
RPS23	726.57	0.949103	0.252646	3.75665	0.0001722	0.00222129
ZBED4	40.8734	-2.06101	0.548877	-3.75496	0.000173369	0.00223062
NAA10	200.498	1.25458	0.334106	3.75504	0.000173312	0.00223062
HBS1L	166.202	-1.30346	0.347193	-3.75426	0.000173852	0.00223396
SPAG5	217.143	-1.19145	0.317535	-3.7522	0.00017529	0.00224955
FAM98B	37.365	2.21127	0.589381	3.75185	0.000175533	0.00224979
STOM	144.589	-1.3671	0.364607	-3.74952	0.000177177	0.00225929
MRPL52	161.555	1.39826	0.372912	3.74958	0.000177134	0.00225929
ZNF207	293.667	-1.12016	0.298728	-3.74975	0.000177008	0.00225929
NT5C	102.769	1.61575	0.430913	3.7496	0.000177118	0.00225929
TUBA4A	792.76	0.879557	0.234891	3.74454	0.000180726	0.00229869
CBLB	165.946	-1.29888	0.346857	-3.7447	0.000180606	0.00229869
PDCD6IP	109.393	-1.52336	0.407122	-3.74177	0.000182731	0.00232124
LIN54	35.5128	-2.13455	0.570886	-3.73901	0.000184747	0.00234388
MRPS18B	399.389	1.01599	0.271787	3.73817	0.000185366	0.00234876
MXD3	299.717	1.10127	0.294728	3.73655	0.000186563	0.00236093
OSBPL9	91.3694	-1.62628	0.435905	-3.73082	0.000190857	0.00241223
CUL1	188.384	-1.23725	0.331895	-3.72784	0.000193129	0.00243786
SS18	140.172	-1.36451	0.366279	-3.72531	0.000195073	0.0024593
PSMB5	437.158	0.992739	0.266559	3.72427	0.000195879	0.00246635
C14orf166	413.674	1.00044	0.268657	3.72385	0.000196204	0.00246734
ARPC5L	333.055	1.06198	0.285292	3.72242	0.000197325	0.00247832
PAPSS1	94.2153	-1.55784	0.419057	-3.71749	0.000201212	0.00251766
RPL26	555.455	1.0507	0.28262	3.7177	0.000201048	0.00251766
ZNRD1	288.792	1.11048	0.298695	3.71778	0.000200984	0.00251766
FANCI	391.65	-1.00268	0.269785	-3.71659	0.00020193	0.0025235
OCIAD2	256.143	1.14731	0.308993	3.71306	0.000204771	0.00255581
DNM1L	85.303	-1.61649	0.435462	-3.71212	0.000205532	0.00256047
DCTN3	242.505	1.16575	0.314053	3.71196	0.000205657	0.00256047
GPS2	181.309	1.28421	0.346041	3.71116	0.000206314	0.00256547
NDUFS5	601.019	0.964343	0.259921	3.71014	0.000207141	0.00256973
CDK5	109.149	1.53134	0.412747	3.71011	0.00020717	0.00256973
ENPP2	78.6091	-1.67266	0.451035	-3.70849	0.0002085	0.00258303
CCP110	60.7051	-1.84428	0.497383	-3.70797	0.000208924	0.00258508
INPP5D	142.922	-1.3698	0.369603	-3.70615	0.000210437	0.00259738
PPP1CB	372.734	-1.03016	0.277954	-3.70624	0.000210363	0.00259738
LMNB1	93.253	-1.55719	0.420281	-3.70512	0.000211293	0.00260473
EIF5B	187.512	1.27504	0.344183	3.70454	0.000211771	0.00260741
NKTR	160.277	1.33906	0.361497	3.7042	0.00021206	0.00260776
TXN	966.087	0.875305	0.236433	3.70213	0.000213795	0.00262587
CD70	147.015	1.37374	0.371315	3.69967	0.000215881	0.00264824
TUBB4B	728.352	0.872438	0.235928	3.6979	0.000217389	0.00266348
SYNRG	93.3719	-1.56769	0.424319	-3.6946	0.000220229	0.00269498
COX10	67.7322	-1.74402	0.472149	-3.69379	0.000220938	0.00270035
SMCO4	169.579	1.30633	0.353862	3.69163	0.000222823	0.00272007
GART	246.176	-1.1327	0.307127	-3.68803	0.000225995	0.00275543
CENPM	298.463	1.08526	0.294393	3.68642	0.000227431	0.00276956
HSD17B8	93.3353	1.60982	0.436738	3.68602	0.00022779	0.00277057
FLYWCH2	60.1015	1.87372	0.508408	3.68547	0.000228277	0.00277313
IL10RA	186.322	-1.2272	0.333298	-3.682	0.000231415	0.00280783
TTLL5	18.0354	-2.4158	0.657074	-3.6766	0.000236364	0.00286441
SYTL3	241.563	1.15892	0.315267	3.67601	0.00023691	0.00286756
MAPK1IP1L	175.113	-1.25146	0.340751	-3.67265	0.000240046	0.00290092
ARPP19	231.709	-1.15225	0.313755	-3.67244	0.000240246	0.00290092
NDUFB7	157.827	1.33162	0.363338	3.66497	0.000247364	0.00298327
ZNF267	171.052	-1.27369	0.347565	-3.66461	0.000247714	0.0029839
DDX39A	467.218	0.961147	0.262389	3.66306	0.000249224	0.00299848
ANKRD13C	50.8274	-1.8856	0.514992	-3.66142	0.000250822	0.00301408
TRIB3	464.829	0.952591	0.2602	3.661	0.000251236	0.00301544
CCNA2	322.179	-1.03277	0.282238	-3.65924	0.000252968	0.00303259
TOP3A	49.061	-1.97453	0.539856	-3.65752	0.000254664	0.00304783
TIMM10	305.04	1.07702	0.294482	3.65734	0.000254848	0.00304783
ANAPC16	636.554	0.886832	0.242542	3.6564	0.000255778	0.00305529
RPS15	476.82	0.997239	0.272912	3.65407	0.000258112	0.0030795
SIL1	113.64	1.50485	0.411909	3.65335	0.000258842	0.00308454
ZC3H13	228.951	1.18367	0.324146	3.65165	0.000260558	0.00309978
MTMR2	73.6791	-1.66221	0.455216	-3.65147	0.000260741	0.00309978
TM9SF3	183.848	-1.22331	0.335106	-3.65052	0.000261714	0.00310766
EBNA1BP2	189.236	1.24621	0.341463	3.64962	0.000262625	0.00311478
STIL	99.9854	-1.49659	0.410179	-3.64862	0.000263649	0.00311954
WDR46	223.532	1.1826	0.324095	3.64892	0.000263348	0.00311954
SKP1	973.094	0.81338	0.22312	3.64548	0.000266898	0.00315425
IL13	31.5577	2.23429	0.61356	3.64151	0.000271042	0.00319568
MRPL38	202.696	1.21596	0.333899	3.6417	0.000270843	0.00319568
MIR497HG	260.737	1.13288	0.311188	3.64052	0.000272093	0.00319677
AGER	28.9296	2.2725	0.624218	3.64056	0.000272048	0.00319677
MIAT	308.862	1.06475	0.292445	3.64087	0.000271724	0.00319677
RPA1	304.747	-1.04389	0.286767	-3.6402	0.00027243	0.00319698
PAICS	256.737	-1.11376	0.306079	-3.6388	0.000273916	0.00321065
TSTA3	174.816	1.27267	0.349957	3.63665	0.000276207	0.00323373
BCL7C	136.91	1.38526	0.38128	3.63319	0.000279935	0.00327354
CMTM6	320.315	-1.02901	0.283499	-3.62967	0.000283784	0.00331468
NARF	400.377	0.987188	0.272122	3.62774	0.000285914	0.00333567
SBNO1	165.532	-1.27395	0.351377	-3.62558	0.000288319	0.0033598
GFM1	91.5664	-1.5736	0.434199	-3.62415	0.00028991	0.00337441
NOTCH2	122.425	-1.40369	0.38736	-3.62374	0.00029037	0.00337584
ESRP2	52.1771	1.93286	0.533567	3.62253	0.000291738	0.00338357
MCM5	359.71	-0.992734	0.274021	-3.62284	0.000291389	0.00338357
ISCU	346.321	1.02101	0.28187	3.62225	0.000292049	0.00338357
ZNF813	10.9842	-2.45083	0.676884	-3.62076	0.000293744	0.00338822
RPL23A	1228.96	0.926873	0.255969	3.62104	0.000293425	0.00338822
LETMD1	139.562	1.38944	0.383749	3.6207	0.000293804	0.00338822
SERTAD1	146.31	1.34542	0.371518	3.6214	0.000293012	0.00338822
SESN1	31.2327	-2.17197	0.600053	-3.61964	0.000295018	0.00339831
EMB	157.307	-1.27232	0.351949	-3.61507	0.000300262	0.00345474
IFI6	115.978	1.45811	0.403671	3.61213	0.000303695	0.00349023
STAG2	120.543	-1.44505	0.400097	-3.61175	0.000304135	0.00349128
THOC7	260.051	1.13703	0.315055	3.60898	0.000307407	0.00352479
SLC1A4	274.301	-1.0665	0.295548	-3.60854	0.000307922	0.00352665
UBR3	37.2205	-2.03599	0.564336	-3.60776	0.000308847	0.0035301
BAD	111.327	1.47609	0.409149	3.6077	0.000308928	0.0035301
MAPRE2	245.976	-1.12457	0.311764	-3.60713	0.000309607	0.00353383
RAB37	92.4073	-1.51754	0.421189	-3.603	0.000314571	0.00357418
MCM4	349.423	-0.995138	0.276173	-3.60331	0.00031419	0.00357418
INTS8	175.7	-1.22296	0.339416	-3.60313	0.000314407	0.00357418
POLR3GL	169.11	1.28288	0.356051	3.60307	0.000314486	0.00357418
SNRK-AS1	32.4301	-2.18046	0.605309	-3.60222	0.000315514	0.00358083
RABGGTB	93.218	1.57178	0.436633	3.59977	0.000318496	0.00361058
EFTUD1	57.2698	-1.86874	0.519219	-3.59913	0.000319289	0.00361547
WARS	1993.19	-0.743837	0.2069	-3.59516	0.000324196	0.00366689
SORL1	147.962	-1.30594	0.363432	-3.59336	0.000326441	0.00368813
SLC25A3	855.779	0.818018	0.227675	3.59292	0.000326999	0.00369026
HSD17B10	224.731	1.15526	0.321608	3.59215	0.000327967	0.00369701
SNAP23	161.605	-1.25238	0.348761	-3.59095	0.000329473	0.00370981
PTER	35.3354	-2.05391	0.572275	-3.58902	0.000331921	0.00373318
IFNGR1	64.844	-1.70196	0.474265	-3.58863	0.000332417	0.00373456
ARGLU1	228.382	1.14611	0.31958	3.5863	0.000335406	0.00376392
PARP8	41.6975	-1.97269	0.550263	-3.58499	0.00033709	0.00377856
FRMD6	13.7536	-2.41655	0.67413	-3.5847	0.000337466	0.00377856
TPP2	120.342	-1.3796	0.384931	-3.58403	0.000338339	0.00378411
THADA	90.4635	-1.54263	0.43058	-3.58268	0.000340093	0.00379947
COX14	217.455	1.18372	0.330503	3.58158	0.000341516	0.00381112
RAB5B	104.499	-1.44888	0.404608	-3.58094	0.000342358	0.00381273
MMS22L	49.3342	-1.88019	0.525061	-3.58089	0.000342422	0.00381273
PIM1	442.055	-0.929329	0.259702	-3.57844	0.000345648	0.00384437
ATP5G2	700.208	0.885883	0.247637	3.57735	0.000347096	0.0038562
LSM7	144.664	1.37833	0.385588	3.57461	0.000350753	0.0038925
ZC3H14	76.2125	-1.63011	0.456308	-3.57239	0.000353741	0.00392131
BLVRA	129.14	1.4022	0.392676	3.57088	0.000355777	0.00393953
FUS	246.14	1.12215	0.314417	3.56898	0.000358375	0.0039639
TRAM1	288.533	-1.04461	0.292893	-3.56651	0.000361768	0.00399702
AURKA	183.828	-1.20515	0.338138	-3.56407	0.000365143	0.00402986
DUSP4	254.025	1.10178	0.30918	3.56355	0.000365872	0.00403346
MED12	40.6557	-1.95457	0.548544	-3.5632	0.000366366	0.00403446
PHKG2	180.997	1.23355	0.346487	3.56017	0.000370612	0.00407673
FNBP4	173.681	1.24537	0.349953	3.55867	0.000372737	0.00409561
MYL6B	162.653	1.27318	0.357968	3.55668	0.000375572	0.00412223
RPL7A	629.515	0.899432	0.253144	3.55305	0.000380791	0.00417494
CAMK4	38.1819	-1.98343	0.558465	-3.55158	0.000382923	0.00418913
TWF2	345.32	1.00126	0.281914	3.55166	0.000382802	0.00418913
SLC10A7	19.9607	-2.33763	0.658253	-3.55126	0.000383392	0.00418968
CBR3	173.62	1.2447	0.350855	3.54763	0.000388716	0.00424324
ADIPOR1	224.597	-1.13309	0.319437	-3.54715	0.000389428	0.00424638
COMMD6	398.594	1.04263	0.294066	3.54556	0.000391782	0.00426739
AP2S1	160.184	1.29693	0.365839	3.54509	0.000392482	0.00427038
KIAA0196	84.2814	-1.57399	0.444148	-3.54384	0.000394345	0.00428599
UBC	3247.04	0.690578	0.194944	3.54244	0.000396447	0.00430416
UBALD2	89.316	1.57371	0.444313	3.5419	0.000397255	0.00430826
IGFBP4	264.68	1.07905	0.30484	3.53971	0.000400562	0.00433473
ANKRD36	157.984	1.27904	0.361339	3.53973	0.00040054	0.00433473
FEZ1	52.4902	1.87236	0.52938	3.53689	0.000404868	0.00437188
TMPRSS6	52.4902	1.87236	0.52938	3.53689	0.000404868	0.00437188
UHRF1BP1L	100.299	-1.45459	0.411306	-3.5365	0.00040546	0.00437355
PRRC1	67.7884	-1.68169	0.475778	-3.5346	0.000408394	0.00438807
COX7C	677.739	0.960299	0.271657	3.53497	0.000407827	0.00438807
NANS	225.79	1.13857	0.322093	3.53492	0.000407899	0.00438807
AP5M1	83.9849	-1.57756	0.446332	-3.53449	0.00040856	0.00438807
RPL10	1104.39	0.788011	0.223015	3.53344	0.000410187	0.00440083
DLGAP5	158.503	-1.23996	0.350969	-3.53297	0.000410925	0.00440402
LSM2	339.456	1.0014	0.283468	3.53266	0.000411398	0.00440438
LAG3	490.695	0.910178	0.257707	3.53184	0.000412685	0.00441343
TMOD3	171.366	-1.25473	0.355419	-3.53029	0.000415106	0.00442986
MANEA	40.4003	-1.93877	0.549161	-3.53042	0.000414901	0.00442986
FAM96B	336.238	1.1479	0.325208	3.52972	0.000415997	0.00442989
SMAD4	108.503	-1.40713	0.398675	-3.52953	0.000416304	0.00442989
ZNF615	15.8941	-2.35013	0.665865	-3.52944	0.000416436	0.00442989
RPL39L	157.162	1.28643	0.364648	3.52787	0.000418916	0.00445154
EXOSC10	96.7848	-1.46993	0.416768	-3.52698	0.000420334	0.00446187
OTUB1	389.348	0.965049	0.273878	3.52364	0.000425656	0.00451064
RNF185	42.3641	-1.91794	0.544322	-3.52354	0.00042583	0.00451064
SLC25A35	206.763	1.17832	0.334527	3.52236	0.000427726	0.00452594
KIAA0368	128.861	-1.32442	0.376057	-3.52185	0.000428548	0.00452984
CISD3	129.929	1.36674	0.388241	3.52034	0.000430997	0.00455093
LAT	1243.87	0.753582	0.214145	3.51902	0.000433144	0.00456878
COX6C	876.447	0.858874	0.2442	3.51709	0.000436302	0.00459334
KCTD10	55.4603	-1.77931	0.505911	-3.51704	0.00043639	0.00459334
PRKCDBP	75.7979	1.64475	0.467846	3.51557	0.00043881	0.00461396
MRPL48	220.573	1.13603	0.323293	3.51393	0.000441527	0.00463765
ATP6V1A	118.774	-1.40031	0.398544	-3.51357	0.000442129	0.00463911
SSU72	510.825	0.892262	0.253975	3.51318	0.000442771	0.00464098
MICAL2	239.063	-1.08307	0.30839	-3.51201	0.000444738	0.00465672
MGAT4A	183.628	-1.17409	0.33452	-3.50979	0.000448463	0.00468625
INTS6	62.4882	-1.69876	0.484008	-3.50977	0.000448495	0.00468625
POGK	69.5162	-1.63311	0.465597	-3.50756	0.000452237	0.00471551
PJA2	189.753	-1.17106	0.333844	-3.50782	0.000451802	0.00471551
CEP78	35.7666	-2.02495	0.57739	-3.50707	0.000453076	0.00471934
CPD	75.5426	-1.5803	0.450737	-3.50604	0.000454833	0.00473272
PRRC2C	422.273	0.938344	0.267904	3.50254	0.00046084	0.00479025
PTBP3	216.176	-1.11509	0.318491	-3.50117	0.000463227	0.00481006
SLC25A46	86.7914	-1.50501	0.430257	-3.49792	0.000468896	0.00486388
ANAPC11	390.983	0.970267	0.277511	3.49632	0.000471723	0.00488815
UBE2G1	156.068	-1.23492	0.35331	-3.4953	0.000473528	0.00490156
SLC2A3	382.261	-0.944408	0.270235	-3.49476	0.000474487	0.00490156
BTF3	955.836	0.783431	0.224167	3.49485	0.000474328	0.00490156
BLZF1	23.8674	-2.21389	0.633736	-3.49339	0.000476936	0.00492179
TRIAP1	235.193	1.1124	0.318672	3.49074	0.000481677	0.00495029
PROSER1	111.625	-1.41058	0.404092	-3.49075	0.000481672	0.00495029
COPB1	384.379	-0.952834	0.272918	-3.49128	0.000480703	0.00495029
RILP	32.128	2.11999	0.607298	3.49086	0.000481471	0.00495029
HLA-H	551.763	0.900347	0.257971	3.4901	0.000482832	0.00495707
POFUT1	50.062	-1.85191	0.531348	-3.48531	0.000491568	0.00504159
RBBP4	494.502	-0.885042	0.254017	-3.48419	0.000493636	0.00505762
TSR3	192.656	1.18594	0.340446	3.4835	0.000494903	0.00506219
SRA1	281.754	1.05744	0.303565	3.4834	0.000495093	0.00506219
NKG7	365.573	0.969543	0.278426	3.48223	0.000497259	0.00507915
USP37	48.7247	-1.80885	0.519498	-3.48191	0.000497846	0.00507996
PSMD4	563.087	0.883626	0.253835	3.4811	0.000499367	0.00509029
BANF1	245.631	1.08696	0.312421	3.47917	0.000502971	0.00512181
COMMD5	160.241	1.24852	0.359317	3.4747	0.000511419	0.00520255
CAMLG	146.685	1.28894	0.371046	3.47379	0.000513164	0.00521076
ZCRB1	318.818	1.02422	0.294848	3.47373	0.000513268	0.00521076
GCN1L1	177.425	-1.17657	0.338791	-3.47284	0.000514977	0.00521753
HILPDA	106.386	1.45601	0.419249	3.4729	0.000514859	0.00521753
ARHGEF3	60.8971	-1.68497	0.485332	-3.4718	0.000516986	0.00523259
LMBRD2	14.7159	-2.33187	0.671763	-3.47127	0.000517996	0.00523478
THUMPD1	102.81	-1.40885	0.405875	-3.47114	0.000518249	0.00523478
UBL5	347.68	1.0491	0.302293	3.47046	0.000519562	0.00523748
PTPN22	234.213	-1.07931	0.310979	-3.47068	0.000519134	0.00523748
ANKFY1	72.0084	-1.61696	0.466024	-3.46969	0.000521057	0.00524726
MRPL11	174.995	1.20956	0.348885	3.46691	0.000526474	0.00529648
RB1	52.319	-1.79846	0.51889	-3.46597	0.000528318	0.00530971
SNX19	63.3308	-1.6555	0.477832	-3.46462	0.000530984	0.00533115
HLA-DRA	294.536	-1.00406	0.289905	-3.46342	0.000533353	0.00534956
SPOCK2	647.699	0.837667	0.241894	3.46296	0.000534276	0.00535346
PREPL	66.0408	-1.63889	0.473349	-3.46233	0.000535523	0.00536059
IER3	101.069	1.46738	0.423853	3.46202	0.000536144	0.00536144
POLD2	375.648	0.987093	0.285167	3.46145	0.000537268	0.00536732
SERINC3	290.396	-1.06298	0.307322	-3.45887	0.000542456	0.00541374
NSMAF	96.6081	-1.45626	0.421127	-3.45801	0.000544182	0.00542556
ACER3	14.3424	-2.32387	0.672326	-3.45646	0.00054731	0.00545132
RRP9	96.454	1.51529	0.438432	3.45617	0.000547915	0.00545192
RANBP10	25.6545	-2.14691	0.621431	-3.45478	0.000550743	0.00547462
TRPC4AP	292.787	-1.0129	0.293342	-3.45295	0.000554495	0.00550644
SERPINB6	270.116	1.04481	0.302789	3.45061	0.000559331	0.00554896
E2F2	48.9793	-1.78803	0.518623	-3.44766	0.000565473	0.00560434
OASL	138.91	1.33743	0.388102	3.44609	0.000568771	0.00562589
TMEM173	548.655	0.860802	0.249776	3.4463	0.000568329	0.00562589
TMEM214	50.0596	-1.77785	0.516214	-3.44402	0.000573123	0.00566334
PARK7	786.818	0.795775	0.231207	3.44183	0.000577792	0.00570385
RAP1GDS1	146.035	-1.24056	0.360479	-3.44142	0.000578672	0.0057069
MRPS6	482.589	0.89133	0.259035	3.44096	0.000579648	0.0057109
CCDC117	59.0522	-1.70355	0.495135	-3.44057	0.000580489	0.00571357
GNAI3	219.71	-1.10445	0.321122	-3.43935	0.000583123	0.00572823
PITRM1	82.0991	-1.51238	0.439704	-3.43954	0.000582694	0.00572823
SURF1	191.141	1.17375	0.341347	3.4386	0.000584733	0.00573841
STAT3	468.056	-0.885348	0.257677	-3.43588	0.000590622	0.00579053
RPUSD3	190.084	1.16549	0.339387	3.4341	0.000594515	0.00582299
PCED1B-AS1	187.536	1.20889	0.35213	3.43307	0.000596784	0.0058395
DGCR6L	106.227	1.42855	0.416333	3.43125	0.000600796	0.00587301
CHCHD1	195.796	1.18099	0.344223	3.43089	0.000601611	0.00587525
TAF6	92.6009	-1.44182	0.420393	-3.4297	0.000604255	0.00589532
MRPL23	142.252	1.2961	0.378048	3.42839	0.000607165	0.00591794
CBLL1	86.5746	-1.47624	0.43071	-3.42745	0.000609267	0.00593265
LNPEP	56.302	-1.70294	0.496955	-3.42675	0.000610849	0.00594227
PPP1R7	364.475	0.950821	0.277593	3.42523	0.000614269	0.00596974
NBR1	236.217	-1.06945	0.31237	-3.42367	0.000617822	0.00599845
DCTN1	144.015	-1.24832	0.36466	-3.42324	0.000618795	0.00600207
SMEK2	192.185	-1.12814	0.32966	-3.42214	0.000621303	0.00602056
EEF1B2	703.06	0.831409	0.242986	3.42163	0.00062246	0.00602594
MAT2B	419.16	-0.92288	0.269906	-3.41927	0.0006279	0.00607274
PPP6R1	201.312	-1.1165	0.326667	-3.41786	0.000631166	0.00609843
CUL4A	113.468	-1.34125	0.392636	-3.41601	0.000635454	0.00613394
ZBTB32	132.89	1.31429	0.384884	3.41476	0.000638378	0.00615623
PIM2	876.201	-0.77054	0.225702	-3.41397	0.000640227	0.00616704
CDC7	36.0406	-1.93276	0.566168	-3.41376	0.000640731	0.00616704
UQCRB	286.757	1.14612	0.336233	3.40871	0.000652705	0.00627625
BPTF	191.852	1.15191	0.338223	3.40578	0.00065976	0.00633801
ACAP1	750.417	0.800629	0.235307	3.40249	0.000667757	0.00639641
NOTCH2NL	158.162	1.22691	0.360559	3.4028	0.000666981	0.00639641
TLN1	514.272	-0.876232	0.257522	-3.40255	0.000667604	0.00639641
MRPL14	234.822	1.0865	0.319415	3.40153	0.0006701	0.00641272
ATRX	245.002	1.06147	0.312241	3.39953	0.000675019	0.00644746
PTPLAD1	102.831	-1.41707	0.416827	-3.39966	0.000674701	0.00644746
USP28	54.4956	-1.70138	0.500787	-3.39741	0.000680267	0.00648522
APOA1BP	230.797	1.08189	0.318433	3.39754	0.00067995	0.00648522
PDCL	30.8961	-2.00914	0.591912	-3.39432	0.000687985	0.00654632
LINC01281	252.459	1.04937	0.309149	3.39437	0.000687868	0.00654632
BCL2L13	59.6	-1.6518	0.486692	-3.39394	0.000688956	0.00654934
TTC33	39.2606	-1.87845	0.553624	-3.39301	0.000691284	0.00656523
ERBB2IP	82.3529	-1.48364	0.437334	-3.39246	0.000692672	0.00657218
SKIV2L2	113.095	-1.33605	0.394021	-3.3908	0.000696884	0.00660588
IL2RA	1628.43	0.70336	0.207633	3.38752	0.000705275	0.00667909
TUBGCP3	83.7858	-1.48202	0.437669	-3.38617	0.000708751	0.00670567
SLC25A19	169.836	1.19202	0.352099	3.38548	0.000710543	0.00671628
POC1B	128.347	-1.27403	0.376507	-3.38382	0.000714858	0.00675069
SDF2	173.839	1.18254	0.349508	3.38344	0.000715826	0.00675346
NUP210	362.273	-0.92393	0.273165	-3.38231	0.000718778	0.00677492
IPO5	183.175	-1.13765	0.336394	-3.3819	0.000719863	0.00677877
HLTF	106.383	-1.37666	0.407187	-3.3809	0.000722488	0.00679709
RRM1	491.911	-0.871837	0.257906	-3.38044	0.000723699	0.00680209
SSR2	461.305	0.879784	0.260288	3.38004	0.000724748	0.00680556
POLR2I	119.18	1.46644	0.434223	3.37717	0.000732367	0.00686422
INTS7	89.0468	-1.44059	0.426536	-3.37742	0.000731685	0.00686422
TXNDC11	85.0228	-1.45941	0.432928	-3.37102	0.000748908	0.0070127
DPYD	58.7165	-1.64833	0.489195	-3.36948	0.000753101	0.00704537
GSTM3	164.187	1.20133	0.356701	3.36789	0.000757457	0.0070795
RAD54B	23.3951	-2.11415	0.628104	-3.36592	0.000762881	0.00712354
TAF5L	12.5746	-2.27449	0.676066	-3.36431	0.000767365	0.00715874
FRMD8	74.521	-1.53645	0.456844	-3.36318	0.0007705	0.00717461
S1PR1	231.541	-1.06126	0.315537	-3.36334	0.000770063	0.00717461
SLC35A5	34.823	-1.92123	0.571348	-3.36263	0.000772031	0.00718219
HRAS	44.585	1.86165	0.55384	3.36135	0.000775631	0.00720898
MVB12A	91.5713	1.47291	0.438845	3.35634	0.000789825	0.00733409
MTO1	123.52	-1.29826	0.386905	-3.3555	0.000792211	0.00734943
ZNF367	40.9305	-1.86994	0.557492	-3.3542	0.000795957	0.00737735
WDR82	214.58	-1.0684	0.318554	-3.3539	0.000796814	0.00737845
GORASP2	175.753	-1.13951	0.3398	-3.35347	0.000798041	0.00738298
ATAD1	85.9055	-1.44474	0.431258	-3.35006	0.000807933	0.0074676
MRPS28	110.213	1.39599	0.416845	3.34895	0.000811175	0.00749065
MATR3	424.28	-0.877547	0.262167	-3.34728	0.000816096	0.00752914
SCRN2	134.107	1.28535	0.384126	3.34616	0.000819386	0.00755254
DNAJC14	81.6847	-1.46913	0.43932	-3.3441	0.000825503	0.00760192
HSPA4	168.529	-1.15668	0.345914	-3.34384	0.000826279	0.00760207
COPS6	448.221	0.882325	0.263909	3.34329	0.000827906	0.00760336
ADPRHL2	165.141	1.25222	0.374547	3.34328	0.000827938	0.00760336
CSE1L	187.197	-1.11025	0.332341	-3.34071	0.000835645	0.0076671
LMAN2	609.283	0.824392	0.246831	3.3399	0.000838079	0.00768239
SRSF5	538.654	0.836899	0.250624	3.33927	0.000839999	0.00769295
RRP1	147.075	1.25217	0.375076	3.33844	0.000842504	0.00770884
GLO1	339.68	-0.931353	0.279006	-3.33811	0.000843495	0.00771085
NDUFS6	233.175	1.0834	0.32485	3.33507	0.000852767	0.0077814
FBXW11	77.7001	-1.48969	0.446641	-3.33531	0.000852051	0.0077814
UEVLD	22.2169	-2.10992	0.632789	-3.33432	0.000855084	0.00779544
TSR2	170.877	1.1699	0.350901	3.334	0.000856057	0.0077972
AP4E1	18.1519	-2.17891	0.653819	-3.33259	0.000860421	0.00782983
COMMD7	260.132	1.01943	0.306046	3.33097	0.000865429	0.00786825
CCT7	863.674	0.762042	0.228798	3.33063	0.000866498	0.00787083
HAX1	575.499	0.824726	0.247661	3.33005	0.000868295	0.00787999
CPSF7	84.8871	-1.47528	0.443229	-3.32849	0.000873179	0.00791714
FLII	232.269	-1.04774	0.314864	-3.32759	0.000876006	0.00793558
NAGK	106.425	1.37563	0.413594	3.32605	0.000880859	0.00797233
CDC25B	231.741	1.0545	0.317379	3.32252	0.000892083	0.00806663
EIF2B4	195.462	1.11401	0.335404	3.32139	0.000895689	0.00809192
SCARNA9	84.8849	1.60384	0.483148	3.31956	0.000901588	0.00813787
AIM1	235.918	-1.02597	0.309162	-3.31854	0.000904902	0.00816042
ORC2	53.6113	-1.66819	0.503013	-3.31639	0.000911883	0.00821598
PSMA4	725.803	0.779416	0.235087	3.31544	0.000914995	0.0082366
ZNF451	83.5296	-1.45324	0.438522	-3.31395	0.000919872	0.00826564
HPS5	71.5154	-1.51902	0.458339	-3.31419	0.000919082	0.00826564
USB1	89.4974	-1.40817	0.425177	-3.31196	0.000926455	0.00831732
MOSPD2	38.0824	-1.85709	0.561033	-3.31013	0.000932537	0.00836442
KLF6	370.638	0.912191	0.275695	3.30869	0.000937322	0.00839981
ATP1A1	175.411	1.15038	0.347784	3.30774	0.000940514	0.00842088
CAPN2	107.97	-1.32029	0.399236	-3.30706	0.000942816	0.00843395
PPIG	191.167	1.12956	0.341732	3.3054	0.000948393	0.00847626
PDCD4	448.853	-0.864571	0.261921	-3.30088	0.000963816	0.00860642
NUDT16L1	126.239	1.29658	0.393035	3.2989	0.000970641	0.00865964
MCTP2	40.5554	-1.80364	0.547043	-3.29707	0.000977006	0.00870866
SFXN1	279.082	-1.00129	0.303892	-3.29487	0.000984666	0.00875356
SREBF2	145.974	-1.18742	0.360363	-3.29507	0.000983966	0.00875356
UBE2B	157.888	1.18874	0.360741	3.29526	0.000983311	0.00875356
USP47	257.084	-1.02635	0.311756	-3.29216	0.000994226	0.00882393
TNPO3	188.315	-1.11431	0.338478	-3.29212	0.000994345	0.00882393
NOD2	24.6907	-2.04122	0.620448	-3.28992	0.00100217	0.00888548
HCG26	27.7729	2.05186	0.623871	3.28891	0.00100575	0.00890939
DPYSL2	87.7311	-1.45359	0.442022	-3.2885	0.00100724	0.00891465
SLC35A4	179.01	-1.11353	0.338696	-3.28771	0.00101005	0.00893164
ITPA	131.321	1.27234	0.387041	3.28734	0.00101137	0.00893537
HEATR5A	72.7154	-1.54194	0.469088	-3.2871	0.00101226	0.00893537
IL1R2	48.9601	1.76669	0.537518	3.28676	0.00101347	0.00893818
NUDT18	65.4404	1.60708	0.489233	3.2849	0.00102018	0.00898944
SLC40A1	20.9205	-2.10442	0.640751	-3.28431	0.00102233	0.0090005
ZNF514	31.9713	1.98329	0.604095	3.28307	0.00102683	0.00903212
TXNRD1	227.124	-1.03374	0.314911	-3.28264	0.00102841	0.00903808
ARL2	112.665	1.33191	0.40579	3.28227	0.00102976	0.00904202
TUBGCP4	65.6255	-1.55803	0.474852	-3.28109	0.00103406	0.00906563
CCDC159	40.0348	1.87489	0.571431	3.28104	0.00103426	0.00906563
NLRC3	86.2774	-1.41244	0.430914	-3.27777	0.0010463	0.00916312
WDR36	84.2968	-1.44426	0.440673	-3.2774	0.00104766	0.00916704
MAP3K7	136.217	-1.22606	0.374195	-3.27653	0.0010509	0.00918735
RAB14	170.04	-1.12399	0.343145	-3.27555	0.00105455	0.00921121
GDAP1	25.7316	-2.01619	0.615628	-3.27502	0.00105655	0.00922066
MVD	150.727	1.20115	0.366791	3.27476	0.00105752	0.00922106
SH3BGRL3	1930.7	0.665352	0.203294	3.27285	0.00106469	0.00926741
LAMTOR2	254.523	1.01128	0.308981	3.27296	0.00106427	0.00926741
PREX1	93.7962	-1.36879	0.41826	-3.27259	0.00106565	0.00926775
USP14	161.854	-1.13935	0.348253	-3.2716	0.00106941	0.00929235
UBXN6	37.7978	1.89245	0.578715	3.27009	0.00107513	0.00933398
FBXL14	11.9457	-2.21253	0.676745	-3.26938	0.00107785	0.00934945
TCEA2	100.204	1.39194	0.42619	3.266	0.00109077	0.00945332
ABCD3	104.868	-1.31825	0.404242	-3.26105	0.00111001	0.00961175
RPS12	1511.46	1.50562	0.461982	3.25904	0.0011179	0.00966336
ZNF45	28.8336	-1.94982	0.598271	-3.25909	0.0011177	0.00966336
TRMT112	358.85	0.946952	0.290594	3.25867	0.00111934	0.00966749
ZFP1	29.8352	-1.93502	0.594044	-3.25737	0.0011245	0.00969526
GMCL1	76.3635	-1.46126	0.448598	-3.25739	0.00112443	0.00969526
TIMM17B	224.951	1.04924	0.322313	3.25536	0.00113247	0.00975563
RPL35	439.335	0.960766	0.2953	3.25353	0.00113982	0.00980204
PRDX3	516.669	-0.82537	0.25367	-3.25371	0.00113907	0.00980204
FAM60A	190.768	-1.07434	0.330435	-3.25128	0.00114888	0.00987147
DCTN2	435.033	0.863384	0.265685	3.24965	0.00115546	0.00991955
CTBP1	155.732	-1.16732	0.359513	-3.24693	0.00116656	0.0100062
RHBDD2	351.7	0.922775	0.284413	3.24449	0.0011766	0.0100751
MRPL41	100.149	1.38774	0.427713	3.24456	0.00117631	0.0100751
PAPD4	188.432	-1.07497	0.331478	-3.24296	0.00118296	0.0101209
EIF2S2	413.456	0.881748	0.272039	3.24125	0.00119006	0.0101536
NXT1	149.591	1.18876	0.366766	3.24119	0.00119032	0.0101536
SLC33A1	36.2366	-1.85355	0.571896	-3.24107	0.00119084	0.0101536
HDAC6	84.0422	-1.44857	0.446859	-3.24166	0.00118834	0.0101536
LOC101927931	74.5459	1.58676	0.49005	3.23796	0.00120387	0.010256
CCDC18	87.7095	1.43793	0.444196	3.23715	0.0012073	0.0102677
CD151	103.619	1.3591	0.41984	3.23718	0.00120717	0.0102677
SLC35D1	56.6941	-1.62028	0.500578	-3.23683	0.00120867	0.0102706
NELL2	71.4568	-1.4972	0.462814	-3.23499	0.00121647	0.0103281
PAQR8	47.544	-1.69058	0.52275	-3.23401	0.00122066	0.0103549
GSTA4	118.354	1.28745	0.398281	3.23252	0.00122704	0.0103914
ASNA1	187.947	1.10313	0.34125	3.23262	0.00122659	0.0103914
PIN1	191.712	1.10693	0.342706	3.22996	0.00123809	0.0104762
SMAP2	1631.54	-0.665168	0.205981	-3.22926	0.0012411	0.0104927
C6orf211	63.485	-1.54471	0.478402	-3.22889	0.00124272	0.0104976
ZNF304	16.9736	-2.13839	0.66246	-3.22796	0.00124676	0.0105228
MRPL4	174.138	1.13574	0.351901	3.22746	0.00124896	0.0105325
GSTK1	953.684	0.722711	0.224152	3.22419	0.00126328	0.0106443
HNRNPUL2	37.7401	1.87676	0.582315	3.22293	0.00126889	0.0106825
RABGAP1	52.8058	-1.62921	0.506041	-3.21952	0.00128404	0.010801
WDR83OS	496.376	0.866374	0.269139	3.21906	0.00128613	0.0108096
MEI1	138.502	1.23207	0.382788	3.21867	0.00128785	0.0108149
SEC24A	82.451	-1.43551	0.446051	-3.21827	0.00128965	0.010821
EIF3D	491.968	0.848488	0.263677	3.21791	0.00129127	0.0108255
UBE4A	118.372	-1.24354	0.38651	-3.21735	0.00129379	0.0108375
CCL4	731.01	0.79252	0.246371	3.21677	0.00129641	0.0108504
PDS5B	134.372	-1.19987	0.373266	-3.21451	0.00130668	0.0109272
GLUD1	213.262	-1.02553	0.319175	-3.21306	0.00131327	0.0109731
JOSD2	55.1417	1.67137	0.520341	3.21206	0.00131786	0.0110023
DHRS2	22.5167	2.08017	0.647899	3.21064	0.0013244	0.0110424
KLF10	12.9079	-2.16556	0.674517	-3.21054	0.00132487	0.0110424
XRCC5	738.591	-0.744117	0.231803	-3.21012	0.0013268	0.0110476
POLA1	54.6901	-1.60325	0.499482	-3.20982	0.00132816	0.0110476
VDR	216.033	-1.03419	0.322211	-3.20968	0.00132881	0.0110476
CYB561D2	115.195	1.29209	0.402717	3.20844	0.00133455	0.0110862
RGCC	237.59	1.00873	0.314504	3.20738	0.00133952	0.0111182
DENND5A	72.7918	-1.48097	0.461848	-3.20662	0.00134304	0.0111382
KCNN4	279.081	0.993725	0.309972	3.20585	0.00134663	0.0111588
UBE2C	857.562	0.730167	0.227807	3.2052	0.00134967	0.0111655
2021-09-01	484.711	0.842397	0.262806	3.20539	0.0013488	0.0111655
FLJ31306	70.7586	1.53316	0.478651	3.20309	0.0013596	0.011229
UBE2J1	101.471	-1.33161	0.415718	-3.20316	0.0013593	0.011229
ZNF593	79.9995	1.47369	0.460241	3.20199	0.00136484	0.011263
VTA1	126.577	-1.21419	0.379311	-3.20104	0.00136934	0.0112908
SLAIN1	34.3114	-1.83395	0.573077	-3.20018	0.00137343	0.0113152
DCAF12	65.3903	-1.52456	0.476469	-3.1997	0.0013757	0.0113246
PLEKHO1	105.171	1.32755	0.415342	3.19629	0.00139205	0.0114498
GALK1	168.406	1.1291	0.353527	3.19381	0.00140411	0.0115395
FUBP3	41.9289	-1.72833	0.541346	-3.19266	0.00140969	0.0115758
AKR1A1	367.306	0.882638	0.276599	3.19104	0.00141762	0.0115856
FAH	307.341	0.931035	0.291768	3.19101	0.00141774	0.0115856
ATP5G1	271.518	1.01681	0.318648	3.191	0.00141781	0.0115856
RPA3	321.434	0.941957	0.295141	3.19155	0.0014151	0.0115856
CRYL1	144.313	1.18537	0.371428	3.19138	0.00141595	0.0115856
RPS28	184.95	1.1514	0.360766	3.19153	0.0014152	0.0115856
GPRIN3	93.4436	-1.35913	0.426103	-3.18967	0.00142436	0.0116296
MIF	1145.16	0.741722	0.232613	3.18865	0.00142941	0.0116613
PSMA3	446.021	0.846447	0.26562	3.18669	0.00143913	0.011731
C11orf58	416.361	0.859319	0.269686	3.18636	0.00144074	0.0117346
UBFD1	65.9782	-1.50008	0.470859	-3.18583	0.00144337	0.0117465
NEURL4	45.8412	1.74192	0.547007	3.18447	0.00145022	0.0117926
CLPP	297.768	0.933751	0.293353	3.18303	0.00145742	0.0118415
ANKRD12	370.8	0.879171	0.27629	3.18206	0.00146229	0.0118715
ADPGK	77.974	-1.43444	0.451147	-3.17954	0.0014751	0.0119658
C19orf60	102.501	1.34085	0.422078	3.17679	0.00148914	0.0120601
SS18L2	217.481	1.058	0.333025	3.17693	0.00148843	0.0120601
LINC00341	22.144	2.05863	0.648801	3.17298	0.00150883	0.0122097
RASSF7	90.6726	1.38982	0.438094	3.17242	0.00151176	0.0122235
IGBP1	201.584	1.05875	0.334007	3.16984	0.00152521	0.0122727
RBM8A	359.872	0.898855	0.283464	3.17097	0.00151933	0.0122727
CLASP1	80.8382	-1.40241	0.442351	-3.17036	0.0015225	0.0122727
KRTCAP2	287.98	0.989799	0.312268	3.16971	0.00152591	0.0122727
EMC9	112.685	1.28189	0.404369	3.17009	0.0015239	0.0122727
OXLD1	92.0067	1.38078	0.435632	3.16961	0.00152643	0.0122727
TGOLN2	258.977	-0.973995	0.307252	-3.17002	0.00152429	0.0122727
SLC43A3	147.406	-1.148	0.362397	-3.1678	0.00153598	0.0123396
TIAM1	135.293	-1.1694	0.369668	-3.16338	0.0015595	0.0125185
DLAT	63.3076	-1.50724	0.476974	-3.16001	0.00157763	0.0126539
PEX13	28.9115	-1.88576	0.597026	-3.1586	0.00158532	0.0127054
EIF2AK3	22.3342	-2.00239	0.634041	-3.15815	0.00158774	0.0127076
RBCK1	248.226	0.979004	0.310012	3.15795	0.00158882	0.0127076
KIAA1551	231.616	-0.986965	0.312544	-3.15784	0.00158941	0.0127076
CKAP2	148.781	-1.15206	0.364886	-3.15731	0.00159231	0.0127207
UBR2	133.898	-1.18312	0.375046	-3.15459	0.00160723	0.0128296
SF3A1	181.461	-1.06595	0.338045	-3.15327	0.00161453	0.0128776
SCAF4	57.7334	-1.56364	0.495973	-3.15266	0.0016179	0.0128942
SUPT16H	427.162	-0.836108	0.265338	-3.1511	0.00162654	0.0129528
ATP8B3	12.9473	-2.12682	0.675371	-3.14911	0.00163767	0.0130311
DIS3L	53.9825	-1.58348	0.502952	-3.14837	0.00164182	0.0130537
GTF2I	35.9804	-1.79496	0.57031	-3.14735	0.0016476	0.0130893
SEC24C	315.371	-0.892724	0.283712	-3.14659	0.00165187	0.0131128
IPO9	162.557	-1.0967	0.348583	-3.14616	0.00165429	0.0131216
TBC1D22B	32.0922	-1.82992	0.581869	-3.1449	0.00166145	0.0131679
COG1	52.6299	-1.62613	0.517167	-3.1443	0.00166487	0.0131774
NEDD8	401.529	0.871194	0.277098	3.14399	0.0016666	0.0131774
CD320	122.121	1.24324	0.395427	3.14406	0.00166624	0.0131774
DYNLT1	235.412	0.992983	0.315861	3.14373	0.00166809	0.0131788
HDAC7	286.114	0.932763	0.296763	3.14313	0.00167153	0.0131956
SQRDL	1433.09	0.675962	0.21518	3.14138	0.00168152	0.0132535
PPP2CA	395.574	-0.83963	0.267276	-3.14143	0.00168125	0.0132535
STAG1	58.9101	-1.53107	0.487515	-3.14056	0.00168624	0.0132803
MED23	66.5662	-1.47182	0.4688	-3.13954	0.00169212	0.0133161
FBXO4	30.5412	-1.85106	0.589852	-3.13818	0.00170001	0.0133677
PPP2R5C	505.596	-0.790262	0.252125	-3.1344	0.00172205	0.0135304
SENP1	67.3919	-1.47752	0.471497	-3.13367	0.00172634	0.0135476
CASP10	32.0134	-1.83039	0.584123	-3.13357	0.00172695	0.0135476
HNRNPA1	63.1071	1.54897	0.494575	3.13191	0.00173671	0.0135939
RPS7	293.612	0.970898	0.310005	3.13188	0.00173692	0.0135939
DHX30	140.712	-1.1586	0.369927	-3.13197	0.00173637	0.0135939
ZNF266	167.467	1.10389	0.352683	3.12997	0.00174821	0.0136716
MRTO4	141.272	1.16926	0.373646	3.12933	0.00175207	0.013691
MEA1	276.911	0.938032	0.299796	3.1289	0.00175459	0.0137
NUDT5	411.708	0.840434	0.268635	3.12853	0.0017568	0.0137066
CREB3	201.506	1.04509	0.334121	3.12788	0.00176073	0.0137266
LTN1	68.4898	-1.45273	0.464587	-3.12692	0.00176647	0.0137499
ATP2B4	203.052	-1.0142	0.32434	-3.12698	0.00176613	0.0137499
SATB1	735.66	-0.727036	0.23259	-3.12583	0.00177304	0.0137903
FAM65B	206.451	-1.01582	0.325006	-3.12555	0.00177474	0.0137928
ALDH5A1	18.5648	-2.07328	0.663738	-3.12364	0.00178629	0.0138718
EMC1	48.1529	-1.64324	0.526501	-3.12106	0.00180199	0.0139829
ERCC2	53.7664	1.63421	0.523761	3.12014	0.00180762	0.0140157
SNX25	35.1547	-1.78328	0.571887	-3.11824	0.00181933	0.0140956
KIAA0922	93.7352	-1.30416	0.41851	-3.11619	0.00183202	0.0141668
SGPL1	100.04	-1.32609	0.425562	-3.1161	0.0018326	0.0141668
SNRPD1	382.968	0.903949	0.290092	3.11607	0.00183276	0.0141668
SARNP	383.808	0.850073	0.272831	3.11575	0.00183477	0.0141713
E2F8	24.8867	-1.93745	0.62201	-3.11482	0.00184058	0.0141943
RPS6KB1	73.8881	-1.41543	0.454385	-3.11504	0.0018392	0.0141943
UBE2L6	695.12	0.737842	0.237101	3.11193	0.00185865	0.0143227
RAP2C	54.3158	-1.56277	0.502489	-3.11006	0.0018705	0.0143919
AREL1	81.4856	-1.3638	0.438514	-3.11006	0.00187051	0.0143919
CHTF8	184.601	-1.0381	0.33392	-3.10884	0.00187826	0.0144404
HCST	235.102	1.04581	0.336877	3.10441	0.00190657	0.0146468
MPHOSPH9	70.9445	-1.43358	0.461821	-3.10418	0.00190807	0.014647
FAM120B	41.4373	-1.70943	0.550978	-3.10254	0.00191864	0.014717
TYMS	542.789	-0.766458	0.247196	-3.1006	0.00193126	0.0148024
HIPK3	78.3451	-1.38342	0.446266	-3.09998	0.00193531	0.0148107
NARG2	79.1097	-1.37355	0.443065	-3.10011	0.00193451	0.0148107
CCHCR1	127.322	1.20132	0.387599	3.09938	0.00193925	0.0148296
DDX41	245.81	0.971803	0.313662	3.09824	0.00194671	0.0148752
ADI1	224.74	0.99086	0.319855	3.09785	0.00194933	0.0148839
KLF9	41.291	1.74355	0.563242	3.09556	0.00196439	0.0149875
PI4K2B	85.8253	-1.35334	0.437346	-3.09443	0.00197189	0.0150314
KDM6A	53.0026	-1.60117	0.517468	-3.09424	0.00197315	0.0150314
ABR	53.5504	-1.55562	0.502866	-3.09352	0.001978	0.0150569
ADTRP	162.874	1.10527	0.357342	3.09303	0.00198121	0.0150698
PAFAH1B3	115.39	1.26516	0.40924	3.0915	0.00199151	0.0151367
PRKXP1	22.0049	2.01661	0.652497	3.0906	0.00199752	0.0151708
PNKP	65.3993	1.54167	0.498913	3.09005	0.0020012	0.0151873
SACM1L	135.861	-1.14541	0.370982	-3.08751	0.00201839	0.0153014
CD2	1535.5	0.644117	0.208629	3.08738	0.00201929	0.0153014
C1orf86	110.173	1.26835	0.411149	3.08489	0.00203624	0.0154182
ARPC3	794.233	0.711323	0.23065	3.084	0.00204238	0.015453
REEP4	154.536	1.11811	0.362895	3.08109	0.00206246	0.0155931
FURIN	731.162	-0.730308	0.237083	-3.08039	0.00206731	0.0155944
ZMAT5	108.799	1.2735	0.413374	3.08075	0.00206483	0.0155944
LRRC40	25.9855	-1.89777	0.61605	-3.08054	0.00206622	0.0155944
MBNL1	428.223	-0.828758	0.269102	-3.07972	0.00207195	0.0156176
HNRNPUL1	140.925	-1.12251	0.364537	-3.07927	0.00207511	0.0156297
TSR1	103.137	-1.24715	0.405066	-3.07889	0.00207774	0.0156377
ADRM1	267.807	0.934756	0.303817	3.0767	0.00209305	0.0157315
CDK17	68.5484	-1.45895	0.474199	-3.07666	0.00209335	0.0157315
PSMD2	591.642	-0.752779	0.244727	-3.076	0.00209798	0.0157545
CASP2	202.935	-1.00072	0.325367	-3.07566	0.00210035	0.0157605
KDM5C	78.9331	-1.36212	0.442911	-3.07538	0.00210237	0.0157638
LIN52	33.0536	-1.77482	0.577357	-3.07404	0.00211184	0.0158111
SLC25A40	61.5204	-1.50783	0.490484	-3.07417	0.00211089	0.0158111
ICAM3	335.499	0.876676	0.285209	3.0738	0.00211351	0.0158119
ATPIF1	553.499	0.834193	0.271485	3.0727	0.0021213	0.0158583
PATL1	38.4527	-1.7039	0.554571	-3.07246	0.00212304	0.0158594
SGCB	34.0946	-1.76276	0.574031	-3.07085	0.00213449	0.015933
CCL5	427.588	0.835997	0.272282	3.07033	0.00213819	0.0159407
PSME4	69.5416	1.46606	0.477502	3.07026	0.0021387	0.0159407
HN1	472.697	0.797976	0.260069	3.06832	0.00215264	0.0160297
PTPN9	36.313	-1.72952	0.5637	-3.06816	0.00215384	0.0160297
NDUFB9	421.682	0.834396	0.272086	3.06667	0.0021646	0.0160978
SUN1	70.0006	-1.42541	0.46487	-3.06626	0.00216757	0.0161079
SPIN3	22.2546	-1.93966	0.632866	-3.06489	0.0021775	0.0161697
MRPS7	242.164	0.957003	0.312307	3.0643	0.00218177	0.0161894
SERF2	1407.35	0.72611	0.237047	3.06315	0.00219023	0.0162358
ZCCHC4	29.8336	-1.81992	0.594161	-3.06301	0.00219126	0.0162358
ATP6V0E1	469.538	0.796211	0.26009	3.0613	0.00220381	0.0163167
FMNL1	211.419	1.002	0.327367	3.06078	0.00220759	0.0163326
ULK1	33.5215	1.81845	0.594229	3.06019	0.00221197	0.0163529
RAMP1	52.4934	1.60201	0.523545	3.05993	0.00221386	0.0163548
PPRC1	70.061	-1.42562	0.466162	-3.0582	0.00222672	0.0164377
SEMA4D	298.411	-0.88646	0.290039	-3.05635	0.00224048	0.0165271
CLASP2	73.0632	-1.41796	0.46419	-3.0547	0.00225285	0.016606
NCBP1	115.68	-1.18902	0.389288	-3.05435	0.00225551	0.0166134
PHKB	48.1513	-1.58756	0.519828	-3.054	0.00225813	0.0166205
VKORC1	165.288	1.08208	0.35449	3.05249	0.00226952	0.0166781
WIBG	132.914	1.16697	0.382325	3.0523	0.00227095	0.0166781
CUL2	78.0102	-1.35769	0.444774	-3.05254	0.00226915	0.0166781
PRPF38B	179.024	1.05004	0.344312	3.04967	0.00229096	0.0168127
SCAMP3	415.279	0.82059	0.269234	3.04787	0.00230473	0.0168947
TMEM161A	89.4162	1.33661	0.438556	3.04776	0.00230551	0.0168947
NME3	111.195	1.23509	0.405523	3.04566	0.0023217	0.0170009
SSNA1	178.906	1.049	0.344464	3.04531	0.00232438	0.0170081
C16orf91	66.1279	1.47791	0.485455	3.04438	0.00233162	0.0170486
VSIG10	33.3062	1.80973	0.59453	3.04396	0.00233483	0.0170596
STX11	75.1243	-1.36887	0.450317	-3.03979	0.00236741	0.017285
FDX1L	43.9199	1.67706	0.551819	3.03915	0.00237247	0.0173093
NBN	62.6996	-1.48082	0.487386	-3.03828	0.00237931	0.0173466
C19orf70	131.682	1.23706	0.407278	3.03739	0.00238639	0.0173856
ICMT	93.6549	-1.27182	0.418878	-3.03626	0.00239531	0.017428
CNPY2	272.265	0.916948	0.302004	3.03621	0.00239569	0.017428
ELMSAN1	57.556	-1.51532	0.499859	-3.03148	0.00243355	0.0176905
ZNF17	10.7666	-2.05292	0.67737	-3.03072	0.0024397	0.0177224
TRIM28	368.623	0.836336	0.276128	3.0288	0.00245525	0.0178224
GUCD1	123.73	-1.16655	0.385462	-3.02637	0.00247506	0.0179532
MELK	109.81	-1.22027	0.403304	-3.02569	0.00248068	0.0179809
NPC2	92.9881	1.30524	0.43142	3.02545	0.00248262	0.017982
RNF41	63.306	-1.45281	0.480282	-3.02491	0.00248706	0.017988
WDR7	63.2081	-1.44067	0.476242	-3.02509	0.00248563	0.017988
TDP1	160.435	-1.0559	0.349169	-3.02403	0.00249429	0.0180273
PRDX1	756.114	0.713431	0.235949	3.02366	0.00249735	0.0180364
ETV6	160.827	-1.0577	0.349905	-3.02283	0.00250422	0.0180565
ALG5	159.385	1.08489	0.358934	3.02253	0.00250672	0.0180565
TMEM141	77.646	1.39173	0.460465	3.02245	0.00250735	0.0180565
DDB2	557.718	0.751322	0.248545	3.02288	0.00250382	0.0180565
MTMR6	99.034	-1.24106	0.410736	-3.02156	0.00251474	0.0180967
SH2D3C	107.906	-1.20497	0.398899	-3.02075	0.00252151	0.0181194
SHOC2	105.943	-1.21335	0.401652	-3.0209	0.00252028	0.0181194
ATP6AP2	191.567	-0.99603	0.329802	-3.02009	0.00252703	0.018146
FBXW4	50.2171	1.59945	0.529745	3.01929	0.00253365	0.0181675
HINT2	155.383	1.12059	0.371142	3.0193	0.00253361	0.0181675
SOCS3	52.548	-1.52585	0.505565	-3.01811	0.00254361	0.0182128
HIVEP2	41.496	-1.64672	0.54558	-3.0183	0.00254196	0.0182128
MRFAP1L1	282.502	0.909752	0.301527	3.01715	0.00255163	0.0182572
HNRNPF	548.574	-0.758504	0.251533	-3.01553	0.00256533	0.0183421
VPS26A	109.967	-1.20499	0.399654	-3.01508	0.00256911	0.018343
MTM1	78.7748	-1.34404	0.445773	-3.01508	0.0025691	0.018343
CUL4B	84.019	-1.34008	0.444606	-3.01409	0.00257755	0.018377
ADARB1	84.4138	1.34532	0.446325	3.01422	0.00257638	0.018377
ATP8A1	60.9109	-1.45284	0.482189	-3.013	0.00258676	0.0184295
DROSHA	56.8082	-1.48413	0.492826	-3.01147	0.00259986	0.0184965
IWS1	190.444	1.01549	0.337194	3.01159	0.00259887	0.0184965
SLC37A3	97.2468	-1.24457	0.413413	-3.01047	0.0026084	0.0185441
UQCRC1	918.57	0.683429	0.227098	3.0094	0.00261761	0.0185963
CUL3	100.505	-1.22888	0.408517	-3.00815	0.00262841	0.0186598
G3BP2	286.573	-0.883001	0.293913	-3.00429	0.00266198	0.0188848
SLC38A5	83.7254	1.36197	0.45338	3.00403	0.00266426	0.0188875
ATP6V0A2	116.917	-1.17192	0.390239	-3.00309	0.00267255	0.0189329
FAM104A	145.732	-1.08308	0.360789	-3.00199	0.00268224	0.0189881
CD4	684.306	-0.70624	0.235322	-3.00117	0.00268948	0.019026
STAM	87.2356	-1.31508	0.43826	-3.00068	0.00269378	0.0190429
PIP4K2C	43.0068	-1.60867	0.536354	-2.99927	0.00270628	0.0191043
GALNT3	12.9465	-2.0211	0.673816	-2.99948	0.00270444	0.0191043
CHD3	135.35	1.13646	0.379112	2.99769	0.00272037	0.0191767
GOLPH3	153.742	-1.06263	0.354481	-2.9977	0.00272022	0.0191767
LITAF	304.336	-0.861484	0.287428	-2.99722	0.00272453	0.0191925
MAP2K4	50.4477	-1.53502	0.512297	-2.99636	0.00273228	0.0192284
GOLGA7	174.176	-1.02017	0.340511	-2.99601	0.0027354	0.0192284
HIST1H1D	140.962	1.12535	0.375617	2.99601	0.00273535	0.0192284
NUDT22	141.647	1.11638	0.372733	2.99511	0.0027435	0.0192719
EIF2AK1	335.278	-0.867597	0.290017	-2.99154	0.00277573	0.0194846
NLRP1	85.704	-1.2883	0.430897	-2.98982	0.00279144	0.0195811
AGPAT2	89.4958	1.30645	0.437061	2.98917	0.00279736	0.019609
THAP7	70.6177	1.46927	0.491705	2.98812	0.00280703	0.0196629
AKAP9	177.121	1.032	0.345473	2.98721	0.00281537	0.0197076
TRIM66	22.654	1.92044	0.643088	2.98628	0.00282397	0.0197445
ITGAE	349.085	0.88346	0.295847	2.98621	0.00282459	0.0197445
CHAMP1	36.9796	-1.67084	0.559672	-2.98539	0.00283214	0.0197835
DPP7	255.78	0.92117	0.308692	2.98411	0.00284408	0.0198531
CTLA4	606.763	0.742282	0.248797	2.98349	0.00284981	0.0198792
NUP88	153.092	-1.06222	0.356075	-2.98313	0.00285315	0.019886
LIN7C	52.7448	-1.51376	0.507469	-2.98296	0.00285476	0.019886
PDE3B	108.612	-1.18649	0.39794	-2.98158	0.00286769	0.0199622
TIMM44	94.2226	1.29296	0.433697	2.98125	0.00287077	0.0199697
CKS1B	254.841	0.915134	0.307096	2.97997	0.00288281	0.0200381
TMEM261	196.666	1.00253	0.336445	2.97977	0.0028846	0.0200381
NAPSA	98.0097	1.26953	0.426168	2.97895	0.00289235	0.0200779
ENO1	6130.79	0.574945	0.193031	2.9785	0.0028966	0.0200935
COG6	44.3418	-1.58297	0.531585	-2.97782	0.00290303	0.0201242
DLD	239.303	-0.918592	0.308511	-2.9775	0.00290606	0.0201312
GNA15	236.588	0.956655	0.321345	2.97704	0.0029105	0.020148
FAM126A	61.3623	-1.43176	0.481016	-2.97654	0.00291525	0.0201612
GOLGA8B	82.8461	1.34584	0.45217	2.97641	0.00291643	0.0201612
TMEM222	160.283	1.09098	0.366785	2.97445	0.00293516	0.0202767
LRP10	205.365	-0.960138	0.322882	-2.97365	0.0029428	0.0203155
KIF18A	39.8655	-1.62898	0.548078	-2.97217	0.00295707	0.0203999
CD38	95.5192	-1.23313	0.41528	-2.96939	0.00298388	0.0205707
REXO4	83.4926	1.32779	0.447369	2.96799	0.00299752	0.0206505
RBBP8	96.0116	-1.24768	0.420605	-2.96639	0.00301318	0.0207335
SMOX	145.822	1.12327	0.378671	2.96634	0.00301371	0.0207335
MRPS18A	229.843	0.940926	0.317377	2.9647	0.00302981	0.0208299
POLR3K	237.518	0.951317	0.320951	2.96406	0.00303608	0.0208444
CCND2	829.77	-0.672411	0.226844	-2.96419	0.00303476	0.0208444
CBX5	546.048	-0.747321	0.252169	-2.96357	0.00304093	0.0208634
HYOU1	113.539	-1.16001	0.391686	-2.96158	0.00306064	0.0209699
PEF1	244.181	0.948016	0.320094	2.96168	0.00305962	0.0209699
SEMA4A	201.988	-0.964683	0.325887	-2.96017	0.00307465	0.0210515
LINC00152	70.8974	1.40694	0.475351	2.95979	0.00307851	0.0210635
SUN2	621.294	-0.722234	0.244281	-2.95657	0.00311081	0.02127
ANTXR2	66.4265	-1.38538	0.468767	-2.95536	0.00312303	0.0213243
CCNB1IP1	107.979	1.21143	0.409887	2.95553	0.00312136	0.0213243
HIF1AN	148.067	-1.0606	0.358964	-2.95461	0.00313063	0.0213617
INPP5B	87.2542	-1.27006	0.429891	-2.95438	0.00313298	0.0213631
C11orf73	214.658	0.957658	0.324201	2.9539	0.00313784	0.0213818
CEP76	30.6577	-1.73717	0.588138	-2.95367	0.00314015	0.0213829
BLVRB	144.019	1.10548	0.374636	2.95082	0.00316936	0.0215672
WDR83	231.669	0.933016	0.316268	2.95008	0.00317689	0.0216037
HBP1	113.442	-1.16221	0.394117	-2.9489	0.00318907	0.0216718
PCGF5	88.5104	-1.26295	0.42878	-2.94544	0.00322491	0.0219001
NSUN2	152.7	-1.07414	0.364724	-2.94509	0.00322863	0.0219001
ANKRD44-IT1	12.3752	1.99466	0.677344	2.94482	0.00323141	0.0219001
SAT2	88.8702	1.31701	0.447209	2.94496	0.00322995	0.0219001
C1orf112	69.8224	-1.3676	0.464679	-2.94311	0.00324937	0.0220069
CSGALNACT1	49.23	-1.51814	0.516509	-2.93923	0.00329032	0.0222541
NASP	354.595	0.820574	0.279166	2.93938	0.00328868	0.0222541
TXNIP	247.825	-0.905053	0.307993	-2.93855	0.00329747	0.0222874
GSS	266.692	0.890638	0.303168	2.93777	0.00330577	0.0223134
ERP29	504.681	0.747371	0.254382	2.93798	0.00330355	0.0223134
ANLN	81.5042	-1.30291	0.443658	-2.93675	0.00331672	0.0223722
BCAS2	171.312	1.03361	0.352021	2.93621	0.00332245	0.0223958
KIAA1432	42.3779	-1.58187	0.538988	-2.93489	0.00333666	0.0224764
U2AF1L4	145.121	1.08364	0.369276	2.9345	0.00334089	0.0224898
CNOT2	81.0118	-1.28585	0.438632	-2.93149	0.00337339	0.0226933
PDK1	33.4255	-1.68821	0.576019	-2.93082	0.00338065	0.0227009
HEATR5B	25.6321	-1.82021	0.620984	-2.93117	0.0033769	0.0227009
ABLIM1	361.259	-0.809431	0.276185	-2.93076	0.00338133	0.0227009
ARL16	94.5173	1.2681	0.432884	2.92942	0.0033959	0.0227835
MGRN1	30.3236	-1.72394	0.588784	-2.92797	0.00341184	0.0228751
BTN3A3	28.1445	-1.75801	0.600888	-2.92568	0.00343705	0.0230287
VPS51	166.37	1.03058	0.352425	2.92424	0.00345295	0.023107
SERPINB9	128.988	-1.10113	0.376576	-2.92406	0.00345503	0.023107
IRF2	124.649	-1.10965	0.379498	-2.924	0.00345566	0.023107
EMG1	126.834	1.13117	0.387037	2.92264	0.00347083	0.0231902
SPEN	151.164	1.06412	0.364118	2.92246	0.00347274	0.0231902
TOMM7	171.298	1.09499	0.37484	2.92121	0.00348677	0.0232647
MATK	34.0315	1.72995	0.592237	2.92104	0.00348862	0.0232647
SP2	11.7682	-1.97711	0.676897	-2.92084	0.00349086	0.0232647
ABL2	39.2517	1.66428	0.570146	2.91904	0.00351117	0.0233788
CCDC174	81.8067	1.32533	0.45405	2.9189	0.00351265	0.0233788
SKA3	76.8303	-1.30285	0.446405	-2.91854	0.00351678	0.0233903
ERAP2	350.715	-0.803999	0.275499	-2.91834	0.00351905	0.0233903
AGPS	86.2334	-1.25368	0.429773	-2.91707	0.00353336	0.0234697
GADD45G	32.2853	1.75273	0.600998	2.91637	0.00354131	0.0234914
MFSD6	88.7852	-1.24065	0.425384	-2.91654	0.00353933	0.0234914
SPSB3	177.338	1.00521	0.34513	2.91255	0.00358489	0.0237648
ZFAND4	19.6033	-1.87832	0.645042	-2.91193	0.00359199	0.023796
TAF9B	77.5372	-1.29645	0.445372	-2.91094	0.00360348	0.0238438
DOCK10	223.991	-0.914647	0.314215	-2.91089	0.00360396	0.0238438
SYF2	211.227	0.972831	0.334238	2.91059	0.00360743	0.023851
RAD9A	147.043	1.06999	0.367706	2.90989	0.0036155	0.0238886
RUSC1-AS1	84.5537	1.30841	0.449702	2.90951	0.00361994	0.0239021
MAN2A2	109.888	-1.15447	0.396837	-2.90919	0.00362367	0.023911
LOC148413	159.621	1.03936	0.357331	2.90867	0.00362974	0.0239352
GPBP1L1	175.998	-0.997635	0.343046	-2.90817	0.00363552	0.0239559
NOP2	70.7646	-1.33448	0.458936	-2.90778	0.00364006	0.0239559
KIAA0100	212.766	-0.934433	0.321341	-2.90791	0.00363848	0.0239559
ACTL6A	194.216	-0.958782	0.329772	-2.90741	0.00364437	0.0239685
POLR2E	400.701	0.802741	0.276182	2.90656	0.00365422	0.0240175
RBM42	193.931	1.01434	0.349015	2.90631	0.00365718	0.0240212
RNH1	316.053	0.866689	0.298329	2.90515	0.0036708	0.0240949
BTBD11	65.9157	-1.36327	0.469493	-2.90372	0.00368758	0.0241892
TMEM87B	47.051	-1.52761	0.526243	-2.90287	0.00369762	0.0242391
NAPA	220.931	0.958482	0.330263	2.90218	0.00370579	0.0242768
FGFR1	108.414	-1.17196	0.403936	-2.90136	0.00371543	0.0243241
NPAT	62.7752	-1.38784	0.478594	-2.89983	0.0037336	0.024427
CRADD	37.1512	1.67365	0.577364	2.89879	0.00374612	0.0244929
UPF1	67.8	-1.3485	0.465252	-2.89842	0.00375044	0.0244962
SNRPA1	181.304	0.998764	0.3446	2.89833	0.00375151	0.0244962
PTCD3	206.266	-0.933212	0.322032	-2.89788	0.00375689	0.0245153
STUB1	275.778	0.868448	0.29973	2.89744	0.00376223	0.0245341
ZMIZ2	68.0516	1.38836	0.479564	2.89504	0.00379113	0.0247065
POLR1A	12.6123	-1.95559	0.675723	-2.89406	0.0038029	0.0247671
NFE2L2	141.099	-1.06248	0.367365	-2.89216	0.00382609	0.0249019
LMBR1	62.4017	-1.38194	0.477968	-2.89128	0.00383675	0.0249551
RAD23A	452.469	0.75588	0.261482	2.89075	0.0038432	0.0249808
NTHL1	87.4564	1.26942	0.439667	2.88724	0.00388643	0.0252454
CDKN2D	250.091	0.901105	0.312128	2.88697	0.00388968	0.0252501
TM6SF1	116.835	-1.12028	0.388151	-2.8862	0.00389926	0.0252959
KDM6B	19.5745	1.89264	0.655932	2.88542	0.00390897	0.0253425
CRELD2	114.357	1.15871	0.401629	2.88502	0.00391392	0.0253582
ANKRD36B	94.6145	1.26476	0.438663	2.88321	0.00393643	0.0254875
SRP54	153.817	-1.01996	0.353843	-2.88251	0.00394518	0.0255276
RPL27	719.521	0.798838	0.27729	2.88087	0.00396577	0.0256443
ZGPAT	161.525	1.02676	0.356526	2.8799	0.00397801	0.0257068
TBC1D14	92.9088	-1.22653	0.425973	-2.87936	0.00398483	0.0257343
FBXO21	51.1529	-1.46349	0.508707	-2.87688	0.0040163	0.0259208
IFT20	72.0749	1.353	0.47043	2.87608	0.00402643	0.0259694
DNM2	238.81	-0.884426	0.307699	-2.87433	0.00404891	0.0260976
ROMO1	158.778	1.02989	0.35834	2.87406	0.00405232	0.0260999
PABPC4	127.52	1.1179	0.389015	2.87368	0.00405719	0.0260999
HEATR1	126.277	-1.08591	0.377899	-2.87354	0.00405905	0.0260999
SNHG3	51.2974	1.50712	0.524493	2.87349	0.00405969	0.0260999
DHRS1	94.5181	1.23947	0.431457	2.87275	0.00406921	0.0261285
NLRC5	244.993	-0.877033	0.305317	-2.87253	0.00407198	0.0261285
HDHD3	60.3374	1.49904	0.521832	2.87264	0.00407054	0.0261285
CD52	1155.2	0.726558	0.252975	2.87205	0.00407817	0.0261515
LOC100131564	154.97	1.03837	0.361599	2.8716	0.00408404	0.0261724
RABL6	95.3247	1.2258	0.426938	2.87114	0.00408999	0.026177
RPS27L	591.495	0.732989	0.255284	2.87126	0.00408834	0.026177
VAMP5	186.032	0.975095	0.339766	2.8699	0.00410599	0.0262584
ACSL4	72.0006	-1.33556	0.465392	-2.86975	0.00410797	0.0262584
HMGCR	38.039	-1.6289	0.567659	-2.8695	0.00411125	0.0262627
CCAR2	131.302	-1.07447	0.374483	-2.86922	0.00411489	0.0262692
OPTN	354.403	0.799219	0.278713	2.86753	0.00413686	0.0263864
FOXJ2	61.2242	-1.38698	0.483705	-2.86741	0.00413853	0.0263864
MYO1F	110.77	-1.13185	0.394849	-2.86655	0.00414974	0.026441
SEPW1	246.212	0.901971	0.314761	2.86557	0.00416257	0.0265059
BSG	664.572	0.699582	0.244208	2.86469	0.00417414	0.0265627
TMEM186	84.2973	1.27554	0.445407	2.86376	0.00418645	0.0266241
PRDX6	436.89	0.755938	0.264033	2.86304	0.00419592	0.0266505
SMPD2	35.132	1.67864	0.586297	2.86312	0.00419496	0.0266505
CDKAL1	60.009	-1.43192	0.500206	-2.86265	0.00420109	0.0266602
EIF3H	492.734	0.732078	0.255745	2.86253	0.00420278	0.0266602
POP7	105.743	1.17796	0.411654	2.86152	0.00421611	0.0267274
NFX1	118.465	-1.149	0.401561	-2.86133	0.00421871	0.0267274
ABCG1	28.8513	-1.71969	0.601308	-2.85992	0.00423753	0.0268297
MAPK14	153.325	-1.01698	0.355698	-2.85911	0.00424828	0.0268807
TUBA1C	311.215	0.826711	0.289284	2.85779	0.00426607	0.0269762
ARHGAP25	100.563	-1.16663	0.408418	-2.85646	0.00428395	0.0270722
C9orf41	15.5384	-1.89821	0.664696	-2.85576	0.00429339	0.0271147
TEX261	76.3589	-1.28051	0.448484	-2.85521	0.00430089	0.027145
RPRD1B	53.8629	-1.44695	0.506838	-2.85486	0.00430558	0.0271575
TTK	82.1299	-1.24679	0.436874	-2.85389	0.00431876	0.0272234
RASSF1	340.173	0.81493	0.285607	2.85333	0.00432641	0.0272545
GOLPH3L	32.7003	-1.68804	0.591792	-2.85241	0.00433886	0.0273157
UNC119	109.452	1.15943	0.406721	2.85067	0.00436274	0.0273971
TAZ	142.101	1.06485	0.373522	2.85084	0.0043604	0.0273971
IMMP2L	31.2669	1.71495	0.601473	2.85124	0.00435487	0.0273971
PDRG1	96.3439	1.21449	0.426021	2.85077	0.00436129	0.0273971
NBPF10	31.1881	1.71352	0.601254	2.8499	0.00437327	0.0274461
SIGIRR	117.299	1.1325	0.397434	2.84952	0.0043785	0.0274617
PELI1	73.2594	-1.32918	0.466734	-2.84783	0.00440186	0.0275219
ZEB1	131.735	-1.06695	0.374552	-2.84862	0.00439098	0.0275219
BZW1	295.006	-0.823591	0.289152	-2.8483	0.00439537	0.0275219
ZNF436	14.242	-1.90459	0.668776	-2.84788	0.00440119	0.0275219
PMS2	14.242	-1.90459	0.668776	-2.84788	0.00440119	0.0275219
PRDM4	67.1711	-1.32965	0.467007	-2.84718	0.0044108	0.0275606
MINA	87.3121	-1.21836	0.428083	-2.84608	0.00442604	0.0276386
PRMT1	332.699	0.81137	0.285187	2.84504	0.00444056	0.027712
TGFBR1	62.5592	-1.37122	0.482018	-2.84476	0.00444448	0.0277191
KNTC1	157.055	-1.0112	0.355486	-2.84455	0.00444749	0.0277206
EMP3	382.76	0.809557	0.284808	2.84247	0.00447656	0.0278845
UBE3B	66.033	-1.33499	0.469787	-2.8417	0.0044874	0.0279346
RAB13	38.0548	1.62368	0.571879	2.8392	0.00452272	0.028137
GNB5	70.469	-1.30316	0.459148	-2.83822	0.00453659	0.0281882
HAUS4	194.623	0.959646	0.338114	2.83823	0.00453645	0.0281882
AP1M1	307.646	-0.816056	0.287573	-2.83773	0.00454357	0.0282047
ATP5D	169.003	1.00824	0.355308	2.83764	0.00454488	0.0282047
NTRK1	105.643	1.17535	0.414265	2.83719	0.00455128	0.0282269
LRIG1	77.3203	-1.26496	0.445892	-2.83692	0.00455512	0.0282292
LOC284889	1176.15	0.62298	0.219609	2.83677	0.00455728	0.0282292
MRPL53	90.1274	1.318	0.46475	2.83593	0.00456924	0.0282858
UQCRFS1	373.809	0.77778	0.27432	2.83531	0.00457815	0.0283234
RNASET2	339.116	0.80295	0.283216	2.83511	0.00458098	0.0283234
TUBB	1971.47	-0.571337	0.201679	-2.8329	0.00461283	0.0285028
PMM1	185.973	0.96155	0.339455	2.83263	0.0046167	0.028509
RPS15A	633.053	0.76299	0.269396	2.83223	0.00462252	0.0285274
EED	340.629	0.797022	0.281472	2.83162	0.00463123	0.0285635
MRPS33	144.104	1.08155	0.382058	2.83087	0.00464223	0.0286137
HJURP	156.564	-1.01746	0.359471	-2.83044	0.00464846	0.0286345
RAPGEF6	86.978	-1.21155	0.428259	-2.82901	0.00466921	0.0286741
ALKBH7	82.2572	1.26989	0.448833	2.82931	0.00466487	0.0286741
MTMR1	33.6801	-1.64487	0.581388	-2.82921	0.00466632	0.0286741
EIF3F	426.553	0.750496	0.265229	2.82961	0.00466044	0.0286741
UQCR10	380.189	0.821056	0.290219	2.82909	0.00466799	0.0286741
STAT2	186.264	-0.944948	0.334088	-2.82844	0.00467755	0.0287077
XAF1	56.6339	1.43534	0.507782	2.82669	0.00470321	0.0288475
TLDC1	51.9962	-1.4376	0.508953	-2.82462	0.00473362	0.0289985
DENND4C	76.2794	-1.26347	0.447304	-2.82464	0.00473345	0.0289985
WDHD1	95.6181	-1.20672	0.427538	-2.82248	0.00476538	0.0291752
KIAA1191	49.0526	-1.46491	0.519243	-2.82123	0.00478392	0.0292351
ASIC1	14.2973	1.90254	0.67434	2.82133	0.00478247	0.0292351
CTR9	165.22	-0.975594	0.345779	-2.82144	0.00478093	0.0292351
RPL39	118.519	1.21319	0.430136	2.82049	0.00479505	0.0292852
NEDD9	69.6441	-1.30996	0.464531	-2.81996	0.0048029	0.0293009
RNF7	264.263	0.85601	0.303558	2.81993	0.00480347	0.0293009
IER2	347.789	0.792728	0.281239	2.8187	0.0048219	0.0293775
URB2	16.0878	-1.8662	0.66207	-2.81874	0.00482128	0.0293775
LINC00657	148.812	1.03607	0.367624	2.81827	0.00482825	0.0293804
CNOT8	253.55	-0.85168	0.302191	-2.81835	0.00482717	0.0293804
TYK2	143.02	-1.04251	0.370085	-2.81696	0.00484812	0.0294834
IFI27L2	91.3826	1.23912	0.439971	2.81638	0.00485684	0.0295185
PPP3CC	65.7181	-1.3397	0.475883	-2.81517	0.00487507	0.0296113
DHX9	228.386	-0.878127	0.312145	-2.8132	0.00490508	0.0297493
HAVCR2	165.417	-0.97291	0.345815	-2.81339	0.00490226	0.0297493
P2RX5-TAX1BP3	94.071	1.2483	0.443746	2.8131	0.0049067	0.0297493
TCF7	174.604	-0.958797	0.340979	-2.81189	0.00492508	0.0297886
NCOA1	107.608	-1.13616	0.404013	-2.81218	0.00492076	0.0297886
BUB1B	141.743	-1.02679	0.365143	-2.81202	0.00492321	0.0297886
UQCRH	389.903	0.810102	0.28807	2.81217	0.00492088	0.0297886
TMSB4X	13788.5	0.562002	0.199897	2.81147	0.00493164	0.0298102
NDUFAF1	127.951	1.10091	0.391953	2.80878	0.00497296	0.0300419
GIMAP6	112.535	-1.11252	0.396262	-2.80754	0.00499223	0.0301285
C1orf198	20.074	-1.8224	0.649127	-2.80746	0.00499333	0.0301285
POLR2B	268.998	-0.833828	0.297088	-2.80667	0.00500571	0.0301851
TRIP12	272.279	-0.843302	0.300732	-2.80416	0.00504478	0.030384
ARID4B	216.993	0.907525	0.32362	2.80429	0.0050427	0.030384
UBA2	327.117	-0.786753	0.280785	-2.80198	0.00507904	0.030572
C16orf62	60.241	-1.37453	0.490631	-2.80156	0.00508556	0.0305928
RALB	131.479	-1.0486	0.374414	-2.80063	0.00510024	0.0306443
CORO1C	106.057	-1.13383	0.404842	-2.80067	0.0050996	0.0306443
ESRRA	80.2957	1.26553	0.452072	2.7994	0.00511984	0.0307436
ID2	515.638	0.712677	0.254601	2.79919	0.00512304	0.0307444
FEM1B	58.7504	-1.37911	0.492749	-2.79881	0.0051291	0.0307623
BRPF1	45.557	-1.48839	0.531909	-2.7982	0.00513889	0.0308025
URM1	132.66	1.08117	0.386641	2.79631	0.00516899	0.0309459
CTDSP1	46.1191	1.52566	0.545596	2.79632	0.00516883	0.0309459
CWC15	193.805	0.972241	0.347885	2.79472	0.0051944	0.0310795
MCCC1	59.809	-1.355	0.484982	-2.79393	0.00520723	0.0311371
RBKS	25.1464	1.75998	0.629972	2.79374	0.00521026	0.0311371
ELF1	262.077	-0.879916	0.31501	-2.7933	0.00521739	0.0311611
CNOT4	22.0764	-1.76379	0.631532	-2.79288	0.0052241	0.031164
KDM4C	64.1277	-1.3403	0.479878	-2.793	0.00522214	0.031164
CECR1	15.1255	-1.8643	0.667787	-2.79175	0.00524237	0.0312544
MAPRE1	226.566	-0.903522	0.323691	-2.79131	0.00524948	0.0312782
CCNG1	352.417	-0.784428	0.281082	-2.79074	0.0052587	0.0313145
ZCCHC6	116.147	-1.08396	0.38856	-2.78969	0.00527592	0.0313983
XPO4	50.8967	-1.41941	0.509122	-2.78795	0.0053042	0.0315291
UPRT	26.9261	-1.68602	0.604736	-2.78802	0.00530309	0.0315291
CD84	81.3645	-1.2334	0.442668	-2.78629	0.00533156	0.0316354
CHMP5	304.033	0.816093	0.292877	2.78647	0.00532852	0.0316354
PREP	62.4395	-1.33088	0.477615	-2.78651	0.00532797	0.0316354
FBRS	53.1022	1.44406	0.518438	2.7854	0.00534613	0.0316843
ZNF783	50.4942	1.47586	0.529852	2.78541	0.00534602	0.0316843
GBF1	71.7638	-1.27167	0.45669	-2.78453	0.00536051	0.0317507
HADHB	209.858	-0.902438	0.32415	-2.78401	0.00536912	0.0317829
TM9SF4	85.7604	-1.19791	0.430343	-2.78361	0.00537572	0.0318032
DENND3	76.4553	-1.25244	0.450234	-2.78176	0.00540654	0.0319666
TTN	127.267	1.07464	0.386513	2.78035	0.0054301	0.0320869
GEMIN6	55.3995	1.44143	0.518712	2.77887	0.00545483	0.0322141
ARNT	69.0755	-1.29343	0.465676	-2.77753	0.00547739	0.0323282
NDUFA8	164.784	0.982873	0.353902	2.77725	0.00548214	0.0323372
TRAT1	118.325	-1.07249	0.386199	-2.77704	0.00548569	0.0323391
MRPL21	132.606	1.06183	0.382479	2.77618	0.00550012	0.0324051
CAPZA2	217.647	-0.893678	0.321947	-2.77585	0.00550571	0.0324189
MYADM	64.2266	-1.32054	0.476038	-2.77402	0.0055369	0.0325834
ILVBL	217.939	0.90211	0.325224	2.77381	0.00554032	0.0325844
TAF11	103.881	1.16805	0.42116	2.77341	0.00554729	0.0325871
AKIP1	119.301	1.09392	0.39442	2.77349	0.00554579	0.0325871
ISOC2	83.0394	1.27427	0.459565	2.77277	0.00555819	0.0326319
RFC5	100.051	-1.13457	0.409269	-2.77218	0.00556816	0.0326713
LARS2	25.9639	-1.68876	0.609287	-2.77169	0.00557656	0.0326823
ARF3	97.6606	-1.20375	0.434287	-2.77179	0.00557492	0.0326823
TMED7	31.3236	-1.61813	0.58399	-2.77081	0.00559168	0.0327518
PDE12	45.0856	-1.46359	0.528422	-2.76973	0.00561019	0.0328225
SHQ1	43.9081	-1.47641	0.533052	-2.76973	0.00561033	0.0328225
DEPDC5	20.311	-1.81735	0.656333	-2.76894	0.00562392	0.0328828
UXT	255.789	0.870003	0.314269	2.76834	0.00563433	0.0329245
NCK2	68.8779	-1.28029	0.46291	-2.76574	0.0056793	0.0331679
MCFD2	87.2945	-1.22596	0.443814	-2.76232	0.00573925	0.0334985
ITGB2	526.46	-0.689343	0.249723	-2.76043	0.00577247	0.0336727
SDHAF1	66.1093	1.3401	0.485805	2.75852	0.00580638	0.0338508
AZIN1	259.416	-0.834628	0.302889	-2.75556	0.00585925	0.0341392
EPG5	31.9517	-1.60184	0.581672	-2.75386	0.00588978	0.0342771
CHCHD5	73.234	1.29552	0.470421	2.75396	0.00588794	0.0342771
CXorf40B	95.2835	1.19229	0.433177	2.75244	0.00591531	0.0344057
RP2	18.3456	-1.78704	0.64942	-2.75175	0.00592778	0.0344567
CREBL2	86.9194	-1.19318	0.433664	-2.75138	0.00593441	0.0344567
UBQLN1	94.4398	-1.19058	0.43272	-2.7514	0.00593418	0.0344567
SHFM1	408.192	0.789789	0.287118	2.75075	0.00594592	0.0344836
AGO4	32.1677	-1.61197	0.586005	-2.75078	0.00594537	0.0344836
PRKCZ	28.3239	1.6851	0.613382	2.74724	0.00600999	0.034835
GLE1	178.762	-0.930564	0.338858	-2.74618	0.00602936	0.034927
SNHG6	252.552	0.942408	0.343221	2.74578	0.00603681	0.0349499
MRE11A	45.8711	-1.44614	0.526784	-2.74523	0.00604691	0.0349882
ZNF649	21.6057	-1.75268	0.638506	-2.74497	0.00605172	0.0349958
TCF25	190.425	0.934923	0.340765	2.7436	0.00607695	0.0351012
CEP120	67.3663	-1.27787	0.465737	-2.74376	0.00607391	0.0351012
TMEM64	65.9527	-1.29006	0.470342	-2.74282	0.00609148	0.0351445
TMEM248	181.765	-0.9223	0.336238	-2.743	0.00608814	0.0351445
AKAP12	20.5359	1.78256	0.650002	2.74239	0.0060993	0.0351491
STK17B	289.605	-0.79883	0.291275	-2.74253	0.00609679	0.0351491
B2M	31027.2	0.499813	0.182278	2.74203	0.00610607	0.0351679
DHPS	246.839	0.849627	0.310134	2.73954	0.00615245	0.0354146
BIRC5	702.791	0.646098	0.23588	2.7391	0.00616082	0.0354424
PRR29	132.389	1.04172	0.380372	2.73868	0.00616855	0.035462
SLIRP	136.198	1.1082	0.404669	2.73854	0.00617131	0.035462
YBX1	248.158	0.899518	0.328658	2.73694	0.00620127	0.0356137
ZDHHC5	150.893	-0.997021	0.364327	-2.73661	0.00620756	0.0356294
ABHD17B	27.2594	-1.64784	0.602564	-2.73472	0.00624331	0.035814
MED10	189.074	0.92381	0.337843	2.73443	0.00624877	0.0358249
ESPL1	119.541	-1.05629	0.38639	-2.73375	0.00626172	0.0358785
PFDN2	179.247	0.96185	0.351957	2.73286	0.00627864	0.0359549
GSK3A	23.49	-1.70316	0.623372	-2.73218	0.00629176	0.0360094
SEC61G	238.955	0.904864	0.331222	2.7319	0.00629705	0.0360191
IMPDH2	470.281	0.732726	0.268416	2.72982	0.00633698	0.03619
LRBA	172.933	-0.929527	0.340471	-2.73012	0.0063311	0.03619
SERBP1	431.405	0.741478	0.271626	2.72977	0.00633777	0.03619
TBC1D5	75.0022	-1.25779	0.46107	-2.72798	0.00637236	0.0363611
ACTB	21186.6	-0.519824	0.190562	-2.72784	0.00637499	0.0363611
MZT2B	224.553	0.886547	0.325052	2.7274	0.00638354	0.0363891
SLK	77.1027	-1.21387	0.445663	-2.72374	0.00645477	0.0367742
FAM120A	113.101	1.095	0.402049	2.72355	0.00645851	0.0367745
FGFBP2	46.1383	1.47018	0.539937	2.72287	0.00647173	0.0368289
CASC4	91.8639	-1.14445	0.420521	-2.72151	0.00649836	0.0369175
UBA6	119.325	-1.04916	0.385505	-2.72153	0.00649808	0.0369175
SPG11	149.398	-0.973824	0.357819	-2.72155	0.00649762	0.0369175
LOC100652768	24.401	1.71996	0.632085	2.72109	0.00650663	0.0369435
ABCB1	23.3326	-1.70593	0.62704	-2.7206	0.00651635	0.0369777
ACSL1	29.8907	-1.61446	0.593534	-2.72009	0.00652642	0.0370139
VCPKMT	40.0748	1.53554	0.564724	2.7191	0.00654607	0.0371043
GABARAPL2	400.301	0.731882	0.269186	2.71887	0.0065506	0.037109
ECI2	275.604	0.815017	0.30001	2.71663	0.00659496	0.0373203
CSTF2T	73.2948	-1.23398	0.454265	-2.71643	0.00659909	0.0373203
SUPT4H1	382.094	0.742425	0.273302	2.7165	0.00659757	0.0373203
PARP1	511.937	-0.683656	0.251721	-2.71593	0.00660899	0.0373341
LPCAT3	69.4079	-1.30241	0.479518	-2.71608	0.00660599	0.0373341
ANKMY2	21.5656	-1.71582	0.632026	-2.71479	0.00663174	0.0374415
COX7A2L	365.511	0.750197	0.27637	2.71447	0.00663826	0.0374571
PPIP5K2	107.214	-1.09078	0.401921	-2.71392	0.00664931	0.0374951
DCAF5	102.071	-1.10731	0.408034	-2.71376	0.00665247	0.0374951
PET100	75.1972	1.31505	0.484952	2.71171	0.00669367	0.037706
ZFP2	10.8845	1.83415	0.676869	2.70976	0.00673323	0.0379076
TMEM59	630.911	0.661323	0.244075	2.70951	0.00673835	0.0379151
CYSTM1	132.998	1.02951	0.380036	2.70898	0.00674905	0.0379539
GK	198.037	-0.882883	0.326083	-2.70754	0.0067783	0.038097
NHP2L1	504.713	0.708326	0.261819	2.70541	0.00682208	0.0383215
FBXL15	49.1977	1.43949	0.532404	2.70376	0.00685596	0.0384903
RANBP1	284.909	0.812536	0.300548	2.70352	0.00686099	0.0384969
DICER1-AS1	20.2026	1.75955	0.651121	2.70235	0.00688517	0.038611
CSNK1G3	68.8377	-1.25687	0.465188	-2.70186	0.00689521	0.0386456
ZBTB33	41.6495	-1.45903	0.540049	-2.70165	0.00689954	0.0386482
TBL1X	162.957	0.963886	0.356949	2.70035	0.00692671	0.0387787
SLC25A12	56.2758	-1.34704	0.499156	-2.69864	0.00696232	0.0389563
GSDMD	270.167	0.822696	0.304884	2.69839	0.00696755	0.0389638
TADA1	38.7636	-1.48642	0.551107	-2.69716	0.00699331	0.039086
GAK	77.8883	-1.20408	0.446805	-2.69488	0.00704149	0.0393333
GTF3C1	98.2044	-1.10805	0.411465	-2.69293	0.00708274	0.0395417
UBE2J2	177.599	0.970242	0.360349	2.6925	0.00709177	0.03957
SOAT1	89.3347	-1.18023	0.438545	-2.69124	0.00711878	0.0396856
NUDT2	90.9486	1.17637	0.437173	2.69086	0.00712672	0.0396856
DARS2	43.7498	-1.4441	0.536683	-2.69079	0.00712835	0.0396856
SREK1	129.644	1.04213	0.38728	2.69091	0.00712585	0.0396856
TRAK1	33.6593	-1.53963	0.572294	-2.69028	0.00713919	0.0397239
CD9	76.4097	1.25176	0.465429	2.68947	0.00715654	0.0397864
SCFD1	84.6207	-1.16326	0.432569	-2.6892	0.00716235	0.0397864
TIMM22	122.95	1.05723	0.393132	2.68926	0.00716116	0.0397864
TTC21B	41.7282	-1.45359	0.540603	-2.68883	0.00717022	0.0398081
RAB38	106.449	1.11205	0.413617	2.6886	0.00717529	0.0398141
NSF	79.8513	-1.19245	0.443761	-2.68714	0.00720671	0.0399663
GOLGA4	134.764	1.01448	0.377641	2.68637	0.00722327	0.0400359
HIST1H1C	177.893	0.936958	0.34885	2.68585	0.00723454	0.0400762
FAHD2B	87.7318	1.18002	0.439481	2.68503	0.00725223	0.040152
RHOG	354.461	0.759116	0.282846	2.68385	0.007278	0.0402724
LOC101928736	55.9681	1.36448	0.508568	2.683	0.00729661	0.0403317
ATG9A	104.761	-1.08378	0.403967	-2.68283	0.00730013	0.0403317
G2E3	63.3817	-1.28625	0.479443	-2.6828	0.00730081	0.0403317
C19orf24	72.8989	1.25475	0.467873	2.68181	0.00732257	0.0404296
PHF6	136.012	-1.00261	0.374085	-2.68015	0.00735882	0.0406074
RPS18	2215.34	0.601099	0.224305	2.67983	0.00736585	0.0406238
RCAN3	92.1788	-1.13442	0.423651	-2.67772	0.00741251	0.0408586
TTI1	81.2264	-1.1975	0.447354	-2.67685	0.00743179	0.0409424
HSPA4L	15.886	1.79207	0.669869	2.67526	0.00746719	0.0410921
B3GAT3	146.851	0.981057	0.366693	2.67542	0.00746363	0.0410921
RPL36A	22.0853	1.7198	0.643142	2.67406	0.00749395	0.0411715
C9orf89	114.651	1.07173	0.400762	2.67424	0.00748997	0.0411715
PPM1B	110.472	-1.06588	0.398546	-2.67442	0.00748595	0.0411715
TRAPPC5	80.887	1.23144	0.460702	2.67296	0.00751855	0.041284
GABBR1	13.4941	1.8058	0.675939	2.67153	0.00755053	0.0413969
MCM6	709.415	-0.629788	0.235743	-2.6715	0.00755129	0.0413969
MRPL2	123.402	1.04352	0.390612	2.67149	0.00755153	0.0413969
TAPBPL	112.747	1.08723	0.407084	2.67077	0.00756764	0.0414626
VPS39	188.987	-0.888281	0.332669	-2.67017	0.00758136	0.041515
RBBP5	63.3022	-1.26903	0.475469	-2.669	0.00760783	0.0416372
PNN	204.852	0.876618	0.328469	2.6688	0.00761234	0.0416391
TANGO6	62.6741	-1.27306	0.477305	-2.66718	0.00764897	0.0418166
SLC30A9	117.931	-1.02937	0.386355	-2.6643	0.00771486	0.0421308
LTB	265.147	0.808012	0.303256	2.66445	0.00771137	0.0421308
ATP13A3	119.266	-1.02553	0.385038	-2.66346	0.00773427	0.0422138
C17orf89	113.202	1.07205	0.402611	2.66273	0.00775093	0.042261
USP33	98.6165	-1.0964	0.411762	-2.66271	0.00775136	0.042261
ZMAT2	189.057	0.897507	0.337184	2.66177	0.00777303	0.042356
LOC100129034	156.269	0.955419	0.358977	2.6615	0.00777922	0.0423667
NAT9	80.9213	1.23247	0.463407	2.65958	0.0078238	0.0425702
CD74	1694.52	-0.580936	0.218436	-2.65952	0.0078251	0.0425702
PROSC	170.361	-0.913602	0.343603	-2.65889	0.00783993	0.0426277
FCER2	19.9873	1.73498	0.65281	2.65771	0.0078674	0.0427307
CLDND1	640.533	-0.638144	0.240096	-2.65787	0.00786351	0.0427307
SNRPD2	644.775	0.71242	0.268102	2.65727	0.00787758	0.0427396
METRNL	57.066	1.34426	0.505849	2.65744	0.00787359	0.0427396
SMDT1	179.423	0.912708	0.343602	2.65629	0.00790046	0.0428181
KDSR	136.147	-0.978601	0.368409	-2.65629	0.00790061	0.0428181
FBXO44	52.6909	1.37688	0.518398	2.65602	0.00790684	0.0428287
C9orf64	80.6938	-1.16475	0.438702	-2.655	0.00793088	0.0429357
SAP130	46.8711	-1.38491	0.521742	-2.6544	0.00794492	0.0429885
GALNT10	120.875	-1.02534	0.386318	-2.65413	0.00795129	0.0429997
KLHL8	26.0812	-1.61702	0.609539	-2.65286	0.00798127	0.0431385
LPIN2	176.896	-0.896906	0.338168	-2.65225	0.00799573	0.0431934
C1QTNF6	32.8748	1.57805	0.595086	2.65179	0.00800655	0.0432285
WDR76	111.023	-1.05507	0.398038	-2.65067	0.00803314	0.0433486
MIEN1	168.18	0.928723	0.350413	2.65037	0.00804043	0.0433646
BLM	107.391	-1.06059	0.400243	-2.64986	0.00805256	0.0434066
RNF138	96.0044	-1.103	0.416803	-2.64633	0.00813708	0.0438386
DICER1	65.6177	-1.25445	0.474254	-2.6451	0.00816664	0.0439742
C5orf22	54.3112	-1.31815	0.499211	-2.64046	0.00827933	0.044557
EFTUD2	290.015	-0.767819	0.290992	-2.63863	0.00832425	0.0447747
RCSD1	195.699	-0.86451	0.327727	-2.6379	0.00834223	0.0448473
PSEN1	100.264	-1.08016	0.409979	-2.63467	0.00842193	0.0452503
CALM2	1971.66	0.532775	0.20223	2.6345	0.00842623	0.0452503
PCGF3	65.1311	1.27577	0.484315	2.63417	0.0084344	0.0452699
MRPS26	157.409	0.950125	0.360727	2.63391	0.00844068	0.0452793
TAF10	185.409	0.901158	0.342273	2.63286	0.00846682	0.0453952
PLK3	121.068	1.03267	0.392391	2.63173	0.00849523	0.0455092
LMTK2	11.2172	-1.78111	0.676806	-2.63165	0.00849718	0.0455092
MRPS27	107.939	-1.04706	0.397981	-2.63094	0.00851502	0.0455804
ATRAID	491.206	0.683694	0.259941	2.63019	0.00853373	0.0456562
SH3KBP1	232.349	-0.825787	0.314174	-2.62844	0.00857783	0.0458675
CNEP1R1	56.2742	-1.29867	0.494131	-2.6282	0.00858386	0.0458753
VAV1	145.635	0.966553	0.367821	2.62778	0.00859435	0.0458969
KCTD17	70.3889	1.23825	0.471234	2.62767	0.00859707	0.0458969
PITPNB	209.072	-0.871916	0.331935	-2.62677	0.00861999	0.0459702
DHRS7	292.658	0.772365	0.294031	2.62681	0.0086189	0.0459702
NENF	141.732	0.986921	0.375801	2.62618	0.00863491	0.0460252
NAALADL1	80.1608	1.19144	0.453924	2.62476	0.00867093	0.0461205
SNTB1	53.2702	-1.31681	0.501675	-2.62482	0.0086696	0.0461205
CMSS1	108.336	1.06971	0.407547	2.62475	0.00867121	0.0461205
SECTM1	50.7295	1.37442	0.523548	2.6252	0.00865992	0.0461205
YIF1A	146.339	0.973768	0.37105	2.62436	0.00868125	0.0461494
TIMM9	116.283	1.0489	0.399737	2.62397	0.00869107	0.0461771
GOLGA5	47.1257	-1.36738	0.521236	-2.62333	0.00870742	0.0462394
PDAP1	217.646	0.845531	0.322393	2.62267	0.00872432	0.0463046
ARID4A	129.428	1.00347	0.382738	2.62183	0.00874589	0.0463818
AGL	59.2388	-1.28166	0.48886	-2.62174	0.00874813	0.0463818
LOC101927550	17.4564	1.73554	0.662342	2.62031	0.00878499	0.0465525
ANKRD28	88.2905	-1.11777	0.426746	-2.61929	0.00881139	0.0466356
EIF2B3	145.36	0.963768	0.367945	2.61933	0.00881032	0.0466356
GDF9	84.3207	1.17369	0.448118	2.61916	0.00881463	0.0466356
LDLR	53.3489	-1.31352	0.501591	-2.61871	0.00882623	0.0466722
PURB	68.0951	1.28629	0.491546	2.61682	0.0088753	0.046907
C12orf4	26.3358	-1.58792	0.606991	-2.61605	0.00889538	0.0469883
RPL22L1	94.2877	1.12148	0.428731	2.61583	0.00890117	0.046994
NGDN	160.372	0.935697	0.358	2.61368	0.0089574	0.0471929
BBC3	49.2195	1.38312	0.529188	2.61366	0.0089577	0.0471929
LZTR1	55.2726	-1.29614	0.495897	-2.61373	0.00895591	0.0471929
ELK1	55.2726	-1.29614	0.495897	-2.61373	0.00895591	0.0471929
SP110	198.732	0.881082	0.337138	2.61342	0.00896412	0.0472019
TMEM135	30.8513	-1.52724	0.584662	-2.61218	0.00899668	0.0473236
SIT1	290.359	0.781537	0.299189	2.61219	0.0089965	0.0473236
EXOSC1	201.008	0.866618	0.331786	2.61198	0.00900202	0.0473268
RYBP	101.273	1.10215	0.422184	2.6106	0.00903837	0.047493
MARS	997.896	-0.577409	0.221298	-2.60919	0.0090756	0.0476572
BABAM1	287.827	0.789653	0.302658	2.60906	0.00907916	0.0476572
NUDCD1	81.3211	-1.14263	0.438037	-2.60852	0.00909334	0.0477067
KIF21B	151.109	0.946431	0.362943	2.60765	0.0091165	0.0478031
ZNF92	21.0154	-1.65716	0.635662	-2.60698	0.00913437	0.0478717
SMG8	30.2626	-1.53468	0.58885	-2.60624	0.00915418	0.0479505
TRMT1L	62.1239	-1.24927	0.479419	-2.60579	0.00916621	0.0479884
BLOC1S2	266.326	0.789224	0.302973	2.60493	0.00918935	0.0480593
PMF1	132.308	1.01666	0.39026	2.60509	0.00918492	0.0480593
ANKIB1	75.7832	1.20563	0.46306	2.60363	0.00922432	0.0481918
ACBD6	142.573	0.965255	0.370727	2.60368	0.0092228	0.0481918
STX3	46.6551	-1.36502	0.524359	-2.60321	0.00923542	0.0482246
NECAP1	54.0558	-1.30344	0.500805	-2.60268	0.00924973	0.048249
EFCAB14	174.562	-0.903149	0.347006	-2.60269	0.00924954	0.048249
PXK	202.961	-0.842529	0.323765	-2.60228	0.00926052	0.0482801
TOPBP1	154.538	-0.948923	0.365012	-2.5997	0.00933047	0.0486194
FBXO5	84.8561	-1.13525	0.436826	-2.59886	0.00935329	0.048713
VPS72	161.843	0.92181	0.355364	2.59399	0.00948691	0.0493319
PIK3R4	47.0076	-1.36569	0.526483	-2.594	0.00948673	0.0493319
BLOC1S1	63.2686	1.30015	0.501183	2.59417	0.00948206	0.0493319
SNRPC	555.577	0.656172	0.253034	2.59321	0.00950836	0.0494178
FBXL4	25.4129	-1.58485	0.611219	-2.59293	0.00951632	0.0494335
LRRC41	165.669	-0.901585	0.347779	-2.59241	0.00953057	0.0494819
OXCT1	226.928	-0.809972	0.312583	-2.59122	0.00956352	0.0496272
NME1	154.545	0.961775	0.371278	2.59045	0.00958519	0.0497139
UXT-AS1	69.7222	1.22296	0.472479	2.5884	0.00964237	0.0499845
RPS27A	1437.99	1.21406	0.469142	2.58784	0.00965802	0.0500397
FOSL2	43.1411	-1.39007	0.537367	-2.58682	0.00968674	0.0500481
CERS2	198.841	-0.84803	0.327759	-2.58736	0.00967154	0.0500481
PDXDC1	138.952	-0.982968	0.379998	-2.58677	0.00968798	0.0500481
SSH2	69.6427	-1.20446	0.465555	-2.58714	0.00967766	0.0500481
ZNF600	17.4219	-1.69514	0.65511	-2.58757	0.00966559	0.0500481
ZNF14	40.6471	-1.41477	0.546937	-2.58671	0.00968962	0.0500481
NF2	103.345	-1.04568	0.404348	-2.58608	0.00970749	0.0501145
TGFBRAP1	77.1791	-1.15153	0.445319	-2.58584	0.00971406	0.0501226
TMX3	131.494	-0.965263	0.373673	-2.58318	0.00978949	0.0504597
BORA	94.6687	-1.08993	0.421921	-2.58325	0.0097874	0.0504597
HMGN5	28.4427	1.57756	0.611003	2.58192	0.00982526	0.050618
NADK2	20.6813	-1.6414	0.635973	-2.58094	0.00985327	0.0507362
ASF1B	353.88	0.717603	0.278126	2.58014	0.00987606	0.0508274
C9orf78	299.055	0.755708	0.292972	2.57946	0.0098956	0.0509018
LARP7	113.437	1.03221	0.400194	2.57928	0.00990072	0.050902
KAT8	97.2114	1.09107	0.423154	2.57843	0.00992498	0.0509356
LINC01160	15.201	1.7312	0.671441	2.57834	0.0099276	0.0509356
SNRPD3	252.261	0.800467	0.310437	2.57852	0.00992249	0.0509356
STX4	118.616	1.0194	0.395329	2.5786	0.00992018	0.0509356
CHTOP	262.599	0.781946	0.303352	2.57769	0.00994633	0.0510055
ZNF672	54.1529	-1.29345	0.501921	-2.577	0.00996631	0.0510818
PIP4K2A	198.252	-0.847462	0.328884	-2.57678	0.00997251	0.0510874
NDUFA3	130.451	1.02524	0.397905	2.5766	0.00997772	0.051088
RUNX3	234.21	0.841841	0.32682	2.57585	0.00999929	0.0511572
AARS2	31.3613	-1.51129	0.586736	-2.57576	0.010002	0.0511572
RBL1	96.8885	-1.14755	0.445546	-2.5756	0.0100066	0.0511572
ORC3	89.1556	-1.12014	0.435014	-2.57496	0.0100253	0.0512266
FUT8	116.242	-1.00158	0.38919	-2.5735	0.0100674	0.0514159
FBRSL1	17.2018	1.70774	0.663656	2.57324	0.0100752	0.0514295
ARMCX5	11.8453	-1.73744	0.675408	-2.57244	0.0100985	0.0514958
ARFGAP1	89.1856	1.1182	0.43466	2.57258	0.0100942	0.0514958
BCAT1	165.668	-0.892253	0.346904	-2.57204	0.01011	0.0515282
CENPBD1P1	59.8531	1.27646	0.496465	2.57111	0.0101374	0.0515887
RAN	1301.88	0.546807	0.212658	2.57129	0.0101319	0.0515887
TNKS	58.707	-1.25519	0.48817	-2.57121	0.0101343	0.0515887
DPY19L3	12.7682	-1.72938	0.672969	-2.56977	0.0101766	0.0517358
SMEK1	133.536	-0.959616	0.373408	-2.56989	0.0101732	0.0517358
EPC2	33.5423	1.51739	0.590626	2.56913	0.0101955	0.0518057
RBX1	451.973	0.680934	0.26517	2.56791	0.0102313	0.0519609
G0S2	76.9046	1.18938	0.463309	2.56715	0.0102538	0.0519978
NOP56	364.021	0.717022	0.279308	2.56714	0.0102541	0.0519978
C19orf53	174.56	0.93894	0.365729	2.56731	0.0102492	0.0519978
POLQ	91.8221	-1.09115	0.425106	-2.56678	0.0102647	0.0520251
LRPPRC	215.053	-0.816889	0.318422	-2.56543	0.0103049	0.0522023
PSMB7	338.182	0.722264	0.281751	2.56348	0.0103628	0.0524691
AARS	932.733	-0.613771	0.239472	-2.56302	0.0103767	0.0524744
PVT1	82.515	1.14371	0.446254	2.56292	0.0103795	0.0524744
DONSON	44.7306	-1.35695	0.529437	-2.563	0.0103772	0.0524744
SDF2L1	91.0315	1.11798	0.43628	2.56253	0.0103912	0.0525066
RAB3D	27.5526	-1.54817	0.604426	-2.56138	0.0104256	0.0526541
NQO2	192.865	0.856497	0.334504	2.5605	0.0104523	0.052762
GDI2	529.873	-0.64803	0.253141	-2.55996	0.0104684	0.0528169
TOPORS	76.963	-1.1403	0.44554	-2.55936	0.0104864	0.0528812
RAD54L2	51.9345	-1.29942	0.507845	-2.5587	0.0105063	0.0529549
MSH2	109.979	-1.01131	0.3954	-2.55768	0.0105372	0.0530838
SLC38A9	41.2358	-1.40227	0.548333	-2.55733	0.0105479	0.053111
TBCB	163.021	0.904679	0.3538	2.55704	0.0105568	0.0531288
ZC3H3	38.6649	-1.41603	0.554177	-2.5552	0.0106126	0.0533831
ENDOD1	69.8965	-1.17592	0.460317	-2.55458	0.0106316	0.0534247
C14orf2	318.897	0.826018	0.323326	2.55475	0.0106264	0.0534247
APEH	453.297	0.681695	0.267207	2.55118	0.0107358	0.0539214
GPR65	157.132	0.917428	0.359853	2.54945	0.0107893	0.0541628
DNAJC1	92.8756	1.09684	0.430524	2.5477	0.0108437	0.0544085
ITGAL	894.59	-0.577838	0.226826	-2.54749	0.01085	0.0544131
TMED2	343.382	-0.70728	0.277682	-2.54709	0.0108626	0.054449
DOCK7	12.7288	-1.71599	0.674059	-2.54575	0.0109043	0.0546181
PPME1	112.06	-1.02361	0.4021	-2.54566	0.0109072	0.0546181
[truncated: 13,377 more rows]

## Sheet: Rep_v_LTR+SFFV-
id	baseMean	log2FoldChange	lfcSE	stat	pvalue	padj
DNAJC27	5.46999	-0.184968	0.309571	-0.597498	0.550175	0.997834
LOC283070	5.40588	-0.19499	0.317902	-0.613367	0.539634	0.997834
SMG6	30.3508	-0.168976	0.365941	-0.461758	0.644255	0.997834
LIN52	24.184	-0.114671	0.371683	-0.308518	0.757688	0.997834
ARSB	4.88223	0.165066	0.310474	0.53166	0.594962	0.997834
FH	118.255	0.257931	0.313408	0.822988	0.410515	0.997834
ADAM10	62.2273	-0.623143	0.365811	-1.70346	0.0884828	0.997834
C22orf34	7.87736	0.148096	0.342114	0.432884	0.665099	0.997834
TRIM39	6.342	-0.122625	0.319483	-0.383823	0.701109	0.997834
TNFSF4	10.0489	-0.0578054	0.355719	-0.162503	0.87091	0.997834
PLEKHJ1	131.954	0.193071	0.320453	0.602494	0.546845	0.997834
DNM1	1.20464	-0.127469	0.190667	-0.668539	0.50379	0.997834
STC2	45.0762	0.0926903	0.352915	0.262642	0.792827	0.997834
GOLGB1	97.9859	-0.0573446	0.320771	-0.178771	0.858117	0.997834
LUC7L3	150.703	-0.106729	0.305954	-0.34884	0.727209	0.997834
URI1	109.519	0.0210365	0.321615	0.0654089	0.947848	0.997834
AGO3	13.5771	0.0672545	0.368228	0.182644	0.855078	0.997834
NHP2	437.777	0.183492	0.312388	0.587386	0.556945	0.997834
TRPA1	0.199487	-0.0478669	0.0977323	-0.489775	0.624293	0.997834
CASD1	8.85096	-0.34044	0.333213	-1.02169	0.306927	0.997834
GPC5	0.405601	0.0644953	0.106565	0.605222	0.545031	0.997834
GLTSCR1	3.80705	0.0162921	0.290757	0.0560335	0.955315	0.997834
GUF1	30.0164	-0.395099	0.367554	-1.07494	0.2824	0.997834
NLRC3	26.6013	-0.636359	0.371267	-1.71402	0.0865252	0.997834
TXN	1578.87	0.546769	0.293161	1.86508	0.0621702	0.997834
COPS4	139.944	0.268635	0.311109	0.863476	0.387876	0.997834
CCNB2	371.522	0.856621	0.289379	2.96021	0.00307432	0.997834
WDR54	292.255	0.149061	0.319755	0.466173	0.641092	0.997834
GRM5-AS1	0.59846	-0.0839215	0.126242	-0.664768	0.506199	0.997834
ALG3	99.6684	0.0340015	0.344213	0.0987804	0.921313	0.997834
LIN54	14.3098	-0.261444	0.367736	-0.710957	0.477111	0.997834
CCDC168	0.604711	-0.0270232	0.133337	-0.202668	0.839395	0.997834
NBAS	31.6347	-0.0918453	0.365333	-0.251402	0.801504	0.997834
LOC100289361	2.61468	-0.00855414	0.242222	-0.0353153	0.971828	0.997834
ARMCX1	3.34249	0.0782855	0.274398	0.285299	0.775415	0.997834
PDSS1	18.9699	0.181829	0.370714	0.490482	0.623793	0.997834
TROVE2	214.744	0.0892527	0.292287	0.30536	0.760092	0.997834
STX1B	0.398974	-0.0581865	0.106067	-0.548583	0.583292	0.997834
SNHG10	17.4144	0.0446476	0.369543	0.120818	0.903835	0.997834
PVRIG	166.771	-0.0838882	0.318927	-0.263032	0.792526	0.997834
LINC00673	2.61908	-0.00856964	0.248673	-0.0344615	0.972509	0.997834
SAMD9L	74.0984	-0.0297432	0.348461	-0.0853559	0.931978	0.997834
GTF3A	616.635	0.294388	0.295752	0.995387	0.319548	0.997834
CRLS1	103.622	0.295719	0.318054	0.929775	0.352488	0.997834
TMEM104	8.02899	-0.221538	0.344926	-0.642277	0.520693	0.997834
SLC16A1	51.6678	-0.546826	0.369745	-1.47893	0.139159	0.997834
CSNK1A1	221.495	0.0738369	0.311248	0.237228	0.81248	0.997834
API5	78.0864	-0.718153	0.366692	-1.95846	0.0501757	0.997834
CACYBP	727.612	0.357415	0.283061	1.26268	0.206705	0.997834
DOCK7	6.01537	-0.158036	0.327785	-0.482132	0.629712	0.997834
TMEM9	69.1589	0.19594	0.344725	0.568395	0.569767	0.997834
POMT2	0.401911	-0.0582669	0.106127	-0.549031	0.582984	0.997834
ASAH1	64.0459	-0.172088	0.343657	-0.500753	0.616545	0.997834
XIST	142.549	-0.428098	0.311587	-1.37393	0.169464	0.997834
ELP3	58.9255	-0.14634	0.351101	-0.416805	0.676821	0.997834
TTLL5	5.95345	-0.258132	0.325203	-0.793755	0.427338	0.997834
MYO9A	16.0094	-0.584816	0.36398	-1.60673	0.108114	0.997834
IRS2	9.41611	-0.0763153	0.353574	-0.21584	0.829113	0.997834
GPR132	22.3165	-0.342943	0.371212	-0.923848	0.355566	0.997834
CEP57	208.195	-0.014505	0.293137	-0.0494818	0.960535	0.997834
TRAFD1	80.3964	-0.471322	0.360878	-1.30604	0.191538	0.997834
YWHAG	58.4324	0.238846	0.349152	0.684074	0.493929	0.997834
SAR1A	109.753	0.0579923	0.3209	0.180718	0.856589	0.997834
ARHGAP33	2.47415	-0.116854	0.254815	-0.458582	0.646534	0.997834
PHYH	53.1897	0.259979	0.351185	0.74029	0.459124	0.997834
KLHL21	16.656	-0.516333	0.368325	-1.40184	0.160963	0.997834
EID3	4.15626	0.142879	0.29821	0.479123	0.631851	0.997834
SRI	725.312	0.249866	0.296558	0.842554	0.399478	0.997834
FN3K	0.200955	-0.0479548	0.0978093	-0.490289	0.623929	0.997834
C15orf37	17.3024	0.577995	0.369331	1.56498	0.117588	0.997834
HID1	0.465308	0.0701536	0.110616	0.63421	0.525944	0.997834
GGNBP2	241.102	0.233451	0.303744	0.768578	0.442144	0.997834
PPP2R2A	75.5235	-0.0775047	0.338618	-0.228885	0.818958	0.997834
FAM19A2	0.199487	-0.0478669	0.0977323	-0.489775	0.624293	0.997834
ZNF106	123.945	-0.114791	0.316579	-0.362597	0.716906	0.997834
CSRNP1	43.7302	-0.476183	0.365289	-1.30358	0.192377	0.997834
PSMA4	643.84	0.247099	0.298304	0.828345	0.407475	0.997834
SEC24B-AS1	3.01328	-0.116111	0.260081	-0.446441	0.655279	0.997834
PIP5K1A	27.6695	-0.678981	0.367768	-1.84622	0.0648599	0.997834
C18orf25	29.7526	-0.116772	0.370998	-0.314752	0.75295	0.997834
PLAA	35.7648	-0.481027	0.369477	-1.30191	0.192946	0.997834
PLEKHH3	1.07002	0.0398141	0.176417	0.225682	0.821449	0.997834
KAT2B	13.7804	-0.303924	0.367805	-0.826319	0.408623	0.997834
LOC100379224	11.1805	-0.447265	0.357295	-1.25181	0.210639	0.997834
PIAS3	25.1402	-0.448406	0.37013	-1.21148	0.225711	0.997834
ADAMTSL4	1.40597	-0.0863851	0.201601	-0.428495	0.668291	0.997834
ADO	42.0689	-0.150197	0.367109	-0.409135	0.68244	0.997834
2021-03-05	72.9052	0.270816	0.334851	0.808767	0.418649	0.997834
ZNF574	24.6679	-0.369125	0.370722	-0.99569	0.319401	0.997834
SPIN3	10.6388	0.0642587	0.360443	0.178277	0.858506	0.997834
KDM5C	53.8982	-0.478552	0.36203	-1.32186	0.186216	0.997834
TRMT6	77.9658	0.368226	0.336179	1.09533	0.273373	0.997834
ZNF610	11.9279	0.125987	0.361698	0.348321	0.727599	0.997834
NTNG1	0.401911	-0.0582669	0.106127	-0.549031	0.582984	0.997834
YPEL4	6.69934	0.295199	0.334991	0.881217	0.378201	0.997834
COX14	391.819	0.355963	0.319769	1.11319	0.265627	0.997834
FOXN2	40.9321	-0.215965	0.360376	-0.599277	0.548988	0.997834
LOC101060091	26.8813	-0.536812	0.369263	-1.45374	0.146019	0.997834
SLC35A1	48.6851	0.22581	0.350211	0.644784	0.519067	0.997834
TTLL13	0.603243	-0.0303813	0.143008	-0.212445	0.83176	0.997834
SAP25	1.66848	-0.0625273	0.221145	-0.282743	0.777374	0.997834
RPL36A	5.29016	-0.0690733	0.312514	-0.221025	0.825073	0.997834
CCDC115	114.382	0.282987	0.319147	0.886697	0.375242	0.997834
TNF	255.726	0.304005	0.288423	1.05402	0.291872	0.997834
RBM23	81.5146	-0.16803	0.332508	-0.505341	0.613319	0.997834
ARMC5	9.30404	-0.0693868	0.353714	-0.196166	0.84448	0.997834
OSBPL11	15.785	0.0276961	0.36589	0.0756953	0.939661	0.997834
LOC101928736	57.5242	0.578637	0.353973	1.63469	0.102113	0.997834
ZNF493	8.8862	0.172922	0.350784	0.492957	0.622043	0.997834
CD3EAP	26.3011	0.246946	0.369012	0.669207	0.503364	0.997834
ZNF678	5.81784	-0.439571	0.315505	-1.39323	0.163551	0.997834
ACOT11	0.803821	-0.110285	0.143459	-0.768759	0.442036	0.997834
TBC1D8	1.20758	-0.107873	0.175512	-0.614617	0.538808	0.997834
RNF157	28.5111	-0.567699	0.370249	-1.53329	0.125205	0.997834
LRRC69	1.87275	-0.0231828	0.231805	-0.10001	0.920337	0.997834
CEMIP	0.401911	-0.0582669	0.106127	-0.549031	0.582984	0.997834
ZFP3	2.07739	0.0844073	0.240206	0.351395	0.725292	0.997834
ALS2CL	1.47562	0.109726	0.201461	0.544651	0.585993	0.997834
MIR6813	0.199487	-0.0478669	0.0977323	-0.489775	0.624293	0.997834
AXIN1	9.06114	-0.161194	0.332472	-0.484833	0.627795	0.997834
METTL21B	7.23255	0.0625509	0.33977	0.184098	0.853937	0.997834
ZFYVE21	66.0493	0.275606	0.340024	0.810549	0.417624	0.997834
PWWP2A	27.0405	-0.119296	0.36912	-0.32319	0.746552	0.997834
DUSP5P1	0.2028	0.0555156	0.0979764	0.566622	0.570971	0.997834
PIDD1	19.4138	-0.342973	0.371805	-0.922454	0.356292	0.997834
HOOK2	9.9703	-0.0454493	0.356948	-0.127328	0.898681	0.997834
TNFRSF21	1.07002	0.0398141	0.176417	0.225682	0.821449	0.997834
NME6	76.7144	0.0494299	0.336089	0.147074	0.883074	0.997834
RAB27B	0.199487	-0.0478669	0.0977323	-0.489775	0.624293	0.997834
IMPA2	33.2988	0.0681919	0.366227	0.186201	0.852287	0.997834
APOL6	90.5133	-0.373548	0.32759	-1.14029	0.254166	0.997834
LOC100996654	0.199487	-0.0478669	0.0977323	-0.489775	0.624293	0.997834
CD5	329.772	-0.338895	0.326595	-1.03766	0.299427	0.997834
ITGB2-AS1	17.118	-0.0149051	0.371582	-0.0401125	0.968003	0.997834
LRRC19	0.806043	0.00841886	0.160582	0.0524273	0.958188	0.997834
LOC101927257	0.2028	0.0555156	0.0979764	0.566622	0.570971	0.997834
DNAJB5	23.909	0.115085	0.371691	0.309627	0.756845	0.997834
TRIM62	3.67988	-0.271436	0.282725	-0.96007	0.33702	0.997834
HLX	1.67695	0.157975	0.221083	0.71455	0.474887	0.997834
ZKSCAN8	9.55807	-0.186034	0.355001	-0.524038	0.600252	0.997834
SLC4A3	0.2028	0.0555156	0.0979764	0.566622	0.570971	0.997834
SIRT2	116.565	0.151799	0.314844	0.48214	0.629707	0.997834
USP28	17.5521	-0.48058	0.363376	-1.32254	0.185988	0.997834
C16orf46	1.26472	-0.06314	0.188748	-0.334521	0.737987	0.997834
GRSF1	191.081	0.00284754	0.298267	0.00954695	0.992383	0.997834
CCR4	63.5919	-0.159645	0.357197	-0.446938	0.65492	0.997834
LEAP2	5.02607	0.309107	0.311119	0.993532	0.320451	0.997834
GALM	331.537	0.151998	0.296224	0.513117	0.607869	0.997834
TTC33	26.4236	-0.34112	0.370175	-0.921511	0.356783	0.997834
LINC01004	11.0562	-0.185176	0.356065	-0.520061	0.603021	0.997834
MAP1LC3B2	7.94848	0.297768	0.34303	0.868052	0.385366	0.997834
CSNK1G1	29.9086	0.0509047	0.3694	0.137804	0.890396	0.997834
GPS2	183.105	0.291561	0.304115	0.958722	0.337699	0.997834
PTDSS2	18.4255	-0.105018	0.371253	-0.282875	0.777272	0.997834
NCSTN	56.5037	-0.28514	0.364858	-0.781509	0.434503	0.997834
NRIP3	14.3249	-0.0751837	0.36689	-0.204922	0.837633	0.997834
HS6ST2	0.401911	-0.0582669	0.106127	-0.549031	0.582984	0.997834
ABHD4	43.4715	-0.183677	0.36538	-0.5027	0.615175	0.997834
MKLN1	57.7975	-0.135189	0.34784	-0.388652	0.697533	0.997834
ZNF296	5.55071	0.310064	0.321431	0.964637	0.334727	0.997834
COL25A1	0.465308	0.0701536	0.110616	0.63421	0.525944	0.997834
NFIA	16.2741	-0.0264713	0.370583	-0.0714316	0.943054	0.997834
CLCN2	2.81341	-0.152429	0.257248	-0.592537	0.553491	0.997834
LINC00866	0.199487	-0.0478669	0.0977323	-0.489775	0.624293	0.997834
THOP1	41.9282	-0.0506263	0.361268	-0.140135	0.888553	0.997834
UQCC1	76.5576	-0.173477	0.339218	-0.511403	0.609069	0.997834
MMEL1	8.95644	-0.301888	0.347152	-0.869612	0.384513	0.997834
NT5DC2	12.995	-0.00535701	0.365627	-0.0146516	0.98831	0.997834
DBP	33.7967	-0.376805	0.364972	-1.03242	0.301874	0.997834
HBP1	79.0628	-0.388052	0.342435	-1.13321	0.257124	0.997834
TEX9	0.664795	0.0358085	0.136299	0.262721	0.792765	0.997834
TTC30B	1.80751	-0.213099	0.220604	-0.965979	0.334055	0.997834
HEXB	134.957	0.258039	0.313503	0.823082	0.410461	0.997834
NCKAP5L	2.00699	-0.244193	0.230467	-1.05956	0.289345	0.997834
ZNF213	8.63555	-0.185444	0.348323	-0.53239	0.594456	0.997834
GK	140.234	-0.338928	0.311871	-1.08676	0.277145	0.997834
CDCA8	148.588	0.379821	0.316424	1.20035	0.230002	0.997834
ARID5B	325.551	0.0453772	0.287432	0.157871	0.874558	0.997834
TBC1D13	15.658	-0.651028	0.367934	-1.76942	0.0768245	0.997834
RALGAPA2	13.9811	-0.627177	0.366117	-1.71305	0.0867027	0.997834
TUBG2	9.83165	0.107377	0.357262	0.300555	0.763754	0.997834
THAP10	0.405601	0.0644953	0.106565	0.605222	0.545031	0.997834
PDIA6	388.992	0.237747	0.281052	0.845916	0.3976	0.997834
LOC101927722	0.998902	-0.158555	0.170007	-0.932639	0.351006	0.997834
RNF8	52.9502	0.176075	0.350349	0.502569	0.615267	0.997834
AP3S2	0.603243	-0.0303813	0.143008	-0.212445	0.83176	0.997834
ZNF542P	13.8583	-0.227193	0.366034	-0.620686	0.534806	0.997834
RRM2	390.452	0.166323	0.278235	0.597779	0.549987	0.997834
IFI27L2	176.491	0.40196	0.308859	1.30144	0.193109	0.997834
TM7SF2	59.5719	0.284766	0.34336	0.829352	0.406905	0.997834
SNAP29	65.7788	-0.107147	0.340885	-0.314321	0.753277	0.997834
ABCC2	0.199487	-0.0478669	0.0977323	-0.489775	0.624293	0.997834
LOC100506804	2.68248	0.11615	0.260365	0.446107	0.65552	0.997834
ACOXL	1.07002	0.0398141	0.176417	0.225682	0.821449	0.997834
NDUFB2	414.128	0.284061	0.311666	0.911425	0.362071	0.997834
MAFK	6.22371	0.0331515	0.330773	0.100224	0.920166	0.997834
KIAA2026	33.9321	-0.385967	0.366273	-1.05377	0.291989	0.997834
NEXN-AS1	0.200955	-0.0479548	0.0978093	-0.490289	0.623929	0.997834
TMEM126B	255.546	0.287507	0.297424	0.966655	0.333717	0.997834
TFB2M	36.4797	0.24716	0.360663	0.685294	0.493159	0.997834
ACTR3BP2	0.2028	0.0555156	0.0979764	0.566622	0.570971	0.997834
DDX6	80.2825	-0.00985514	0.337284	-0.0292191	0.97669	0.997834
RBMX2	65.218	0.559691	0.350767	1.59562	0.110574	0.997834
GEMIN5	12.1252	-0.526275	0.354775	-1.48341	0.137966	0.997834
C8orf31	1.60693	-0.116578	0.212535	-0.548514	0.583339	0.997834
ZNF789	27.4429	0.107649	0.370752	0.290353	0.771547	0.997834
IFRD1	75.2831	-0.232934	0.346134	-0.67296	0.500973	0.997834
POLE4	121.342	0.470255	0.326077	1.44216	0.149257	0.997834
WDR24	14.2523	-0.185949	0.36846	-0.504664	0.613795	0.997834
SHMT2	424.378	0.12131	0.285591	0.424766	0.671007	0.997834
ATP1A1-AS1	26.5264	-0.476996	0.370526	-1.28735	0.197973	0.997834
MYL10	0.2028	0.0555156	0.0979764	0.566622	0.570971	0.997834
ETV6	69.588	-0.369613	0.345674	-1.06925	0.284955	0.997834
TMEM134	173.951	0.190849	0.321114	0.594333	0.55229	0.997834
SPACA6P	3.20381	0.0434204	0.274065	0.158431	0.874117	0.997834
CD48	261.815	0.186614	0.295959	0.63054	0.528341	0.997834
ZEB2	8.63364	0.301226	0.350766	0.858764	0.390471	0.997834
RASSF5	163.623	-0.708815	0.350687	-2.02122	0.0432572	0.997834
NID2	1.2017	-0.124008	0.188225	-0.658828	0.510006	0.997834
ANKRD37	34.1584	0.473301	0.364261	1.29935	0.193825	0.997834
DNAAF2	74.5912	0.609016	0.340189	1.79023	0.0734172	0.997834
ZNF528	23.4207	0.0227969	0.370894	0.0614648	0.950989	0.997834
LOC100128568	1.61062	0.0138838	0.208251	0.0666685	0.946846	0.997834
CCRL2	11.6987	0.792292	0.35965	2.20295	0.027598	0.997834
LYPD5	3.0047	0.144181	0.26979	0.534421	0.59305	0.997834
KIAA1731	63.6968	-0.132164	0.340805	-0.387799	0.698165	0.997834
TMEM198B	8.54373	-0.174099	0.347345	-0.501228	0.616211	0.997834
HTRA3	0.465308	0.0701536	0.110616	0.63421	0.525944	0.997834
KCTD15	1.00737	0.0375963	0.16414	0.22905	0.81883	0.997834
PDP1	8.91241	-0.0257256	0.339594	-0.0757538	0.939615	0.997834
ANKRD31	1.53348	0.0329631	0.187576	0.175732	0.860504	0.997834
AOC2	1.00368	-0.0962808	0.177381	-0.542791	0.587274	0.997834
TOR4A	3.68504	-0.146404	0.2812	-0.520639	0.602618	0.997834
CD93	0.200955	-0.0479548	0.0978093	-0.490289	0.623929	0.997834
ZBTB7A	50.1267	0.0294921	0.350477	0.0841487	0.932938	0.997834
MIR4784	0.200955	-0.0479548	0.0978093	-0.490289	0.623929	0.997834
PLSCR2	1.07186	0.116563	0.178926	0.651459	0.514751	0.997834
SNORD23	0.2028	0.0555156	0.0979764	0.566622	0.570971	0.997834
GPR152	0.401911	-0.0582669	0.106127	-0.549031	0.582984	0.997834
POP7	146.284	0.243378	0.332431	0.732115	0.464098	0.997834
EGLN1	27.7972	-0.281067	0.370935	-0.757725	0.448615	0.997834
LDHA	3064.59	0.342738	0.282004	1.21537	0.224226	0.997834
RFC3	96.031	-0.258577	0.326911	-0.790971	0.428961	0.997834
MYO1F	38.4052	-0.417369	0.366664	-1.13829	0.255001	0.997834
AMACR	1.00553	-0.0241993	0.175773	-0.137674	0.890498	0.997834
RIMKLA	8.0724	-0.0648621	0.337805	-0.192011	0.847734	0.997834
TKTL1	3.14154	0.0970236	0.256878	0.377703	0.705651	0.997834
CHEK1	57.3152	-0.138197	0.351268	-0.393424	0.694006	0.997834
DEGS2	1.66517	-0.124165	0.211442	-0.587228	0.55705	0.997834
TRUB2	72.2505	0.291241	0.33908	0.858916	0.390387	0.997834
ZNF827	5.34651	-0.35418	0.31361	-1.12937	0.258744	0.997834
RPS21	830.145	0.0375624	0.279248	0.134512	0.892997	0.997834
RPL19P12	1.26472	-0.06314	0.188748	-0.334521	0.737987	0.997834
LINC01138	2.62055	-0.0088732	0.246927	-0.0359346	0.971335	0.997834
CTSS	90.8455	-0.170691	0.326543	-0.522722	0.601168	0.997834
JAZF1-AS1	0.405601	0.0644953	0.106565	0.605222	0.545031	0.997834
RUNDC3B	1.01069	0.099342	0.165159	0.601495	0.547511	0.997834
TMED5	105.752	0.11424	0.321772	0.355035	0.722563	0.997834
LOC728392	25.0067	0.353716	0.370707	0.954164	0.340001	0.997834
L2HGDH	24.2693	-0.248818	0.37148	-0.669803	0.502983	0.997834
ATL2	34.8313	-0.304071	0.368818	-0.824448	0.409685	0.997834
OGT	172.227	-0.445789	0.325379	-1.37006	0.170668	0.997834
RIMBP3	0.200955	-0.0479548	0.0978093	-0.490289	0.623929	0.997834
THSD7A	1.26657	0.00644311	0.187397	0.0343821	0.972572	0.997834
BTG2	226.555	-0.233454	0.310856	-0.751003	0.452651	0.997834
PLCXD2	2.99807	0.00991794	0.262784	0.0377417	0.969894	0.997834
GTPBP1	26.2399	-0.148423	0.370332	-0.400785	0.688579	0.997834
FGFBP3	5.20786	-0.171801	0.315711	-0.544173	0.586322	0.997834
DPP3	66.7499	-0.348667	0.348315	-1.00101	0.316822	0.997834
C16orf80	159.455	0.343103	0.321557	1.06701	0.28597	0.997834
IL2RA	1662.71	0.599345	0.275969	2.17178	0.0298722	0.997834
MLC1	0.200955	-0.0479548	0.0978093	-0.490289	0.623929	0.997834
PAOX	14.8968	-0.00809873	0.369335	-0.0219279	0.982505	0.997834
SCARNA20	0.199487	-0.0478669	0.0977323	-0.489775	0.624293	0.997834
MAGI2	2.13416	0.0703917	0.226623	0.310611	0.756097	0.997834
SCAPER	37.9874	-0.410718	0.360817	-1.1383	0.254996	0.997834
PERM1	1.53055	0.0363492	0.19962	0.182092	0.85551	0.997834
TMEM154	47.6638	0.0583946	0.352002	0.165893	0.868241	0.997834
MYLK3	0.602866	-0.0844676	0.126631	-0.667038	0.504748	0.997834
KNSTRN	106.597	0.514415	0.326446	1.5758	0.115071	0.997834
C1QTNF6	7.6374	0.014664	0.341784	0.0429043	0.965778	0.997834
FAM87A	0.2028	0.0555156	0.0979764	0.566622	0.570971	0.997834
IPCEF1	16.7212	0.0871974	0.37146	0.234742	0.814409	0.997834
RNF34	165.026	0.118126	0.315824	0.374026	0.708385	0.997834
DAAM1	13.8571	0.0711532	0.367859	0.193425	0.846626	0.997834
LOC644554	0.398974	-0.0581865	0.106067	-0.548583	0.583292	0.997834
SPG21	200.237	0.38417	0.299471	1.28283	0.199552	0.997834
NDUFAF7	26.2536	-0.0879878	0.370834	-0.23727	0.812447	0.997834
FUT2	0.864282	0.00273891	0.151939	0.0180264	0.985618	0.997834
CYP1B1-AS1	1.06708	0.0402325	0.176264	0.228251	0.819451	0.997834
DIEXF	18.4161	-0.513391	0.369481	-1.38949	0.164683	0.997834
CCPG1	9.49016	0.0563582	0.353905	0.159247	0.873474	0.997834
PTPRS	0.602866	-0.0844676	0.126631	-0.667038	0.504748	0.997834
TNFRSF11A	13.0351	-0.357974	0.365076	-0.980548	0.326816	0.997834
SPSB1	32.259	-0.150685	0.365997	-0.41171	0.680552	0.997834
EZR	528.959	-0.374088	0.276983	-1.35058	0.17683	0.997834
CLEC3B	0.199487	-0.0478669	0.0977323	-0.489775	0.624293	0.997834
ARNTL2	19.069	-0.0669777	0.372004	-0.180046	0.857117	0.997834
SRCAP	9.97286	-0.0860878	0.35324	-0.243709	0.807456	0.997834
FRMD7	0.200955	-0.0479548	0.0978093	-0.490289	0.623929	0.997834
UFSP2	103.867	0.36945	0.325371	1.13547	0.256177	0.997834
SLC25A4	23.1993	-0.0674383	0.371308	-0.181624	0.855878	0.997834
HSPA12B	0.200955	-0.0479548	0.0978093	-0.490289	0.623929	0.997834
FXR2	52.2102	-0.412733	0.354443	-1.16445	0.24424	0.997834
NCKIPSD	20.8301	-0.245823	0.371924	-0.66095	0.508644	0.997834
SELP	0.800884	-0.131875	0.156468	-0.842824	0.399327	0.997834
WDR77	49.3457	-0.0131655	0.350159	-0.0375987	0.970008	0.997834
SH3GL1	33.9604	-0.0436782	0.366234	-0.119263	0.905067	0.997834
HM13	218.562	0.191514	0.295951	0.647115	0.517558	0.997834
FHL2	7.55439	0.0316157	0.342889	0.092204	0.926536	0.997834
DHX9	72.5087	-0.440344	0.352525	-1.24911	0.211623	0.997834
SLC38A2	248.197	-0.895848	0.346016	-2.58903	0.00962458	0.997834
DQX1	0.601774	-0.0266557	0.133084	-0.200292	0.841252	0.997834
ZNF782	0.806043	0.00841886	0.160582	0.0524273	0.958188	0.997834
GRIK1	0.200955	-0.0479548	0.0978093	-0.490289	0.623929	0.997834
PPP1R13L	7.15651	0.0279678	0.33376	0.0837962	0.933218	0.997834
RFTN1	210.311	-0.415438	0.304347	-1.36501	0.172249	0.997834
LILRB1	0.200955	-0.0479548	0.0978093	-0.490289	0.623929	0.997834
AMPH	0.664795	0.0358085	0.136299	0.262721	0.792765	0.997834
MIR223	1.32959	0.0641386	0.178449	0.359423	0.719279	0.997834
TEP1	16.4488	-0.0330421	0.37129	-0.0889926	0.929088	0.997834
SNORA58	0.199487	-0.0478669	0.0977323	-0.489775	0.624293	0.997834
FLVCR2	4.69866	-0.0468915	0.290528	-0.161401	0.871778	0.997834
THAP6	17.2404	0.117276	0.371387	0.315779	0.752171	0.997834
MTRR	30.966	-0.391557	0.372006	-1.05255	0.292545	0.997834
TAX1BP3	1.20686	0.00900281	0.175718	0.0512345	0.959139	0.997834
TAL1	0.200955	-0.0479548	0.0978093	-0.490289	0.623929	0.997834
DRAM1	61.5814	0.219	0.350217	0.625327	0.531756	0.997834
NUDT9	36.7252	0.369385	0.361421	1.02203	0.306765	0.997834
CACNA2D4	3.88968	-0.0581788	0.285571	-0.203728	0.838566	0.997834
DNAJC15	357.643	0.580093	0.298727	1.94189	0.0521509	0.997834
IKBKB	59.0141	-0.439809	0.364827	-1.20553	0.227999	0.997834
LINC00173	1.80788	-0.145647	0.221974	-0.656142	0.511732	0.997834
RECQL4	12.7362	-0.463408	0.35196	-1.31665	0.187956	0.997834
ZKSCAN7	1.41075	-0.0195367	0.199033	-0.0981581	0.921807	0.997834
ST13P4	0.402287	0.00385745	0.111987	0.0344456	0.972522	0.997834
ST8SIA6	0.601397	-0.0996867	0.137428	-0.725375	0.468222	0.997834
TTC26	4.5541	-0.083148	0.298188	-0.278844	0.780364	0.997834
HELQ	19.4797	0.0290391	0.372006	0.0780607	0.93778	0.997834
CLDN16	0.401911	-0.0582669	0.106127	-0.549031	0.582984	0.997834
RIF1	43.484	-0.589519	0.367302	-1.605	0.108494	0.997834
ATG13	42.5219	-0.489859	0.365759	-1.3393	0.180474	0.997834
ZNF792	4.07619	0.165415	0.293301	0.563978	0.572769	0.997834
NTN5	0.2028	0.0555156	0.0979764	0.566622	0.570971	0.997834
IL2	48.5679	-0.50151	0.35247	-1.42284	0.154782	0.997834
MAX	200.82	0.202647	0.298765	0.678282	0.497593	0.997834
COA7	22.1713	0.124517	0.371959	0.334761	0.737805	0.997834
ZNF248	20.1619	0.256987	0.371987	0.69085	0.48966	0.997834
PLEKHA8P1	2.53939	0.0811091	0.257178	0.315381	0.752472	0.997834
HCCAT3	0.401911	-0.0582669	0.106127	-0.549031	0.582984	0.997834
BTNL3	0.807512	0.00635936	0.150261	0.042322	0.966242	0.997834
RAB26	1.4045	-0.0841076	0.198977	-0.422701	0.672514	0.997834
NAA38	283.372	-0.130444	0.303715	-0.429496	0.667562	0.997834
PITX2	0.400442	-0.0676037	0.114364	-0.591128	0.554435	0.997834
ZDHHC18	33.2357	-0.430041	0.371697	-1.15697	0.247286	0.997834
SLC25A42	14.8626	-0.478962	0.366728	-1.30604	0.191539	0.997834
SYNC	60.3866	-0.322916	0.350162	-0.922191	0.356429	0.997834
RAB11B-AS1	22.6818	-0.073521	0.371665	-0.197815	0.84319	0.997834
LDLRAD4	47.7279	0.250569	0.353509	0.708806	0.478445	0.997834
BROX	68.1652	0.0980959	0.352209	0.278516	0.780616	0.997834
PYDC1	0.601774	-0.0266557	0.133084	-0.200292	0.841252	0.997834
CA5BP1	16.2579	-0.162873	0.37083	-0.439211	0.660509	0.997834
XRCC2	16.2331	-0.296883	0.370382	-0.801559	0.422808	0.997834
SMIM24	0.605088	0.0376325	0.133684	0.281502	0.778325	0.997834
POC1A	70.0099	0.146015	0.34693	0.420877	0.673845	0.997834
ABHD8	30.8178	0.406203	0.36859	1.10205	0.270442	0.997834
NR5A2	0.601397	-0.0996867	0.137428	-0.725375	0.468222	0.997834
ZBTB18	4.48667	-0.137967	0.30336	-0.454795	0.649257	0.997834
GPR133	1.46899	-0.0291913	0.211126	-0.138265	0.890031	0.997834
TSPAN6	0.401911	-0.0582669	0.106127	-0.549031	0.582984	0.997834
ITGB1BP1	177.646	0.294303	0.316861	0.928806	0.35299	0.997834
MECP2	52.8615	-0.00623944	0.347452	-0.0179577	0.985673	0.997834
PPIAP30	0.403756	0.00366711	0.112155	0.032697	0.973916	0.997834
ZKSCAN3	5.89145	0.24966	0.326793	0.763971	0.444884	0.997834
SSSCA1-AS1	1.40782	-0.0191776	0.198913	-0.0964125	0.923193	0.997834
ZNHIT6	37.5902	-0.458817	0.360915	-1.27126	0.203636	0.997834
STK4	194.985	-0.231828	0.297197	-0.780047	0.435363	0.997834
GLRX	228.287	0.414981	0.314388	1.31996	0.186847	0.997834
NUDT21	278.105	0.0306036	0.288243	0.106173	0.915445	0.997834
LPAR6	31.3999	-0.266305	0.366093	-0.727424	0.466966	0.997834
ETV4	2.34028	0.167661	0.237244	0.706701	0.479752	0.997834
ATF4	555.041	0.255394	0.282824	0.903013	0.366519	0.997834
CLIP2	2.40439	0.16245	0.236065	0.688159	0.491353	0.997834
HSP90AB1	596.632	-0.206123	0.277054	-0.743982	0.456887	0.997834
UBXN8	9.76152	0.26225	0.35596	0.736742	0.46128	0.997834
EIF2B1	159.073	0.122646	0.304024	0.403408	0.686648	0.997834
ATL1	5.619	0.0570453	0.322872	0.176681	0.859759	0.997834
EIF2S2	406.972	0.147133	0.284539	0.517094	0.60509	0.997834
YPEL2	23.4815	-0.00656473	0.370663	-0.0177108	0.98587	0.997834
LEF1	148.791	-0.675506	0.329629	-2.04929	0.0404338	0.997834
[truncated: 15,153 more rows]

## Sheet: LTR+SFFV-_vs_Latent
id	baseMean	log2FoldChange	lfcSE	stat	pvalue	padj
[truncated: 15,702 more rows]

[truncated: 1 more sheets: LTR+SFFV-_vs_Neg]
