# Supplementary material for: Intra- and extra-cellular environments contribute to the fate of HIV-1 infection
Source: Cell Rep. Author manuscript; Available in PMC 2021 Sep 24. (PMC8463096; doi:10.1016/j.celrep.2021.109622)
Supplement: Table S2 [file NIHMS1737333-supplement-Table_S2.xlsx]

## Sheet: Upregulated_genes
Replicating_v_Latent	Replicating_v_Negative	Latent_v_Negative	Intersect [Replicating_v_Latent]_v_[Replicating_v_Negative]	Intersect [Replicating_v_Latent]_v_[Latent_v_Negative]	Intersect [Replicating_v_Negative]_v_[Latent_v_Negative]
UBALD2	MALAT1	TNFRSF18	UBALD2		CCL3
NDUFB4	CCL3	TNFRSF4	NDUFB4		TNFRSF4
S100A11	UBALD2	NEAT1	S100A11		ISG15
RPS27L	METRNL	TSIX	RPS27L		GNG8
METRNL	TNFRSF4	XIST	METRNL		RGS16
JUND	TIMP1	RPSA	JUND		TNFRSF18
GSK3A	RPS27L	EEF1D	H1FX		GPX1
H1FX	ISG15	CCL3	ATP6V0C		SNHG15
ATP6V0C	NDUFB1	ETFB	KRT10		RPS19BP1
KRT10	GNG8	ARL6IP4	NDUFB3		LAMTOR4
TGFB1	S100A11	RGS16	MRPS36		ZNHIT1
NDUFB3	RGS16	GPX1	NDUFA12		SELM
MRPS36	JUND	LAMTOR4	COX17		IFI44
NDUFA12	ATP5I	SNHG15	INO80E		IFT27
BCL3	COX17	RPS19BP1	MT1E		IL13
COX17	NDUFA3	ZNHIT1	GLRX2		RILP
ZFP36	GZMB	CIRBP	IL17F		POU2F2
INO80E	FAM96B	ATG101	VTRNA1-3
MT1E	MT2A	ISG15	LOC101927482
SOCS1	PFDN2	CCS	CARD16
IFNGR1	IFITM1	FAM195B	CLECL1
GLRX2	CORO1B	SNHG1	SLC2A4RG
PIGH	APOBEC3H	GNG8	IGFBP6
WAS	CD52	EXOSC4	MSRA
IL17F	DYNLL1	IFI44L	DOC2A
HSD11B1	CSF2	POU2F2
VTRNA1-3	SVIP	CCDC85B
SMIM14	ROMO1	USF2
LOC101927482	TNFRSF18	IFI44
CARD16	SLIRP	SELM
IL23R	PHPT1	WDR52
UPRT	LTA	IFT27
ST7	RGCC	ANKRD26
APOLD1	FTH1	FAM98B
CLECL1	C12orf57	IL13
CD81-AS1	ATP5J	AGER
SLC2A4RG	YBX1	RILP
H1FX-AS1	BBC3	HCG26
GEM	NDUFB4	DHRS2
FAM104B	H1FX	LINC00341
CHAC2	ATP6V0C	PRKXP1
G6PD	MYEOV2
DUS4L	RPS29
IFIT2	RPS27
SLC16A3	ID3
IGFBP6	COX5B
MSRA	EMP3
IL17A	IL17F
ZNF613	UBL5
ZNF670	CREM
TPK1	SH2D2A
CCNA1	UBXN11
ZBED3	ATPIF1
WDR20	UQCR10
SPR	LGALS1
ZNF852	SAT1
PACRGL	HCST
SESN1	TCEB2
SNHG9	LSM5
DOC2A	DAD1
LINC01003	NDUFC1
TAGLN3	RPS19
LOC728323	CD70
LINC01021	RPL36
SP2	PRKCDBP
PLAU	CKS2
FIZ1	COMMD6
RMRP	BRI3
ZNF396	FTL
ZNF610	COX8A
	HIST1H4C
	COX7A2
	KRT10
	AHI1
	KRTCAP2
	APOD
	GDF9
	NDUFB6
	LAIR2
	TMA7
	UQCR11
	UQCRQ
	CCL4
	OST4
	HIST1H1E
	RPL36AL
	ANAPC11
	POLR2L
	NDUFA4
	PSMA7
	NDUFA6
	MIF
	TMEM258
	U2AF1L4
	RNF181
	GPX1
	SNHG15
	SNRPG
	SHFM1
	CRIP1
	MRPL53
	SEC11C
	NDUFA13
	CYBA
	DPM3
	DYNLT1
	POLR2I
	RPS19BP1
	CIB1
	NDUFS6
	MRPL33
	CYSTM1
	EDF1
	PET100
	HIST1H1D
	NDUFB3
	S100A6
	TOMM7
	IFI27L2
	LSM7
	SEC61B
	USMG5
	CSTB
	ATP5E
	LAMTOR4
	MINOS1
	MT1E
	CD63
	GTF2H5
	TRAPPC5
	CAPNS1
	SSR4
	COX14
	UBE2D2
	G0S2
	TRMT112
	FXYD5
	NOP10
	LAMTOR5
	LY6E
	HSPB1
	SRA1
	MSRB2
	TSTD1
	RPL35
	C8orf59
	AURKAIP1
	TRAPPC1
	PMCH
	ATP5J2
	HSPE1
	NDUFS8
	MRPL41
	SEC61G
	COX7C
	NDUFA7
	NDUFA12
	P2RX5-TAX1BP3
	RPA3
	MRPS18C
	IFI6
	C14orf2
	SF3B5
	MRPS21
	DRAP1
	POLR2F
	TBCA
	UPP1
	TNF
	RPS28
	MRPL52
	PTMS
	SNRPB2
	MRPL36
	C17orf89
	DYNLRB1
	C19orf53
	NDUFA2
	LAMTOR2
	COMMD1
	CCL18
	TRAPPC6A
	CKLF
	LSM10
	CMC1
	C9orf89
	SCAND1
	MT1X
	TP53TG1
	ZNHIT1
	NDUFC2
	TOPORS-AS1
	HINT2
	MAP3K13
	RPS26
	PIN4
	PDCD5
	PFDN4
	GADD45GIP1
	MRPL55
	RPL41
	PHLDA3
	ORMDL2
	CXCR3
	LAGE3
	BLVRB
	LINC00892
	POLR3GL
	IGFL2
	BOLA3
	LOC101927931
	SELM
	MRPS36
	LOC101927482
	HIST2H2AC
	C14orf182
	GLRX2
	C19orf60
	TNFRSF12A
	PPP1R35
	FKBP2
	ATOX1
	PTS
	SMIM11
	IFI44
	IFT27
	IL13
	HP09053
	RSRC1
	HILPDA
	CCDC59
	MRPS28
	RILP
	MT1L
	SAT2
	TMA16
	C11orf83
	IMMP1L
	HES4
	UXT-AS1
	MDK
	LINC00152
	INO80E
	MMP10
	IGFBP6
	C2orf74
	PHLDA2
	LOC150381
	MCMDC2
	JOSD2
	SMIM4
	POU2F2
	LIN37
	PITPNA-AS1
	APTR
	AAMDC
	VTRNA1-3
	EID2
	AP1S1
	CLECL1
	MSRA
	HHLA3
	CARD16
	ZG16B
	SRP14-AS1
	HRAS
	FOS
	ANKRD37
	C15orf61
	COX16
	PLAC1
	MLLT4
	SLC2A4RG
	DOC2A
	PLAUR
	KLK1
	IL1R2
	IER5L
	SEPT7P2
	PPM1N
	DLGAP1-AS1

## Sheet: Downregulated_genes
Replicating_v_Latent	Replicating_v_Negative	Latent_v_Negative	Intersect [Replicating_v_Latent]_v_[Replicating_v_Negative]	Intersect [Replicating_v_Latent]_v_[Latent_v_Negative]	Intersect [Replicating_v_Negative]_v_[Latent_v_Negative]
MIAT	FLNA	SELL	MIAT	NUP188	DOCK2
HUWE1	DOCK2	LCP1	HUWE1		NUP188
TSIX	MYH9	MSN	ITGAL		EDEM1
HDAC7	NUP188	STT3B	STAT5A		LCP1
XIST	PRPF8	DPP4	SEC31B		MSN
ITGAL	EDEM1	DOCK2	JAK3		COPA
STAT5A	SNRNP200	EDEM1	HERC1		NUP205
SEC31B	ESYT1	RBL2	NUP210		RBL2
JAK3	CLTC	TPP1	ARHGAP30		JAK2
HERC1	DDB1	COPA	PYGB		SELL
NUP210	CNOT1	XPOT	FLNA		XPOT
ARHGAP30	NUP210	NRAS	ARAP1		CRKL
ATHL1	ARHGEF6	NUP188	SEC24C		NNT
C6orf106	LCP1	NNT	DDB1		DTL
PYGB	NCAPD2	CRKL	DIAPH1		UHRF1
FLNA	MSN	DTL	RCC2		NUP155
ARAP1	SEC24C	NUP205	XPO6		GNS
SEC24C	IRF4	EIF4E3	CNOT1		SLC41A1
RANGAP1	PIK3CD	DCK	PRPF8		STT3B
DDB1	ITGAL	TOR1AIP1	HMHA1		ALDH18A1
DIAPH1	COPA	RNF6	NLRC5		MFN2
RCC2	MCM2	PIGN	SNRNP200		ANAPC1
XPO6	CAND1	KPNA1	SUN2		WDR11
MACF1	NUP98	JAK2	FAM134C		AHCYL2
TRIM28	PPP1R16B	ANAPC1	USP22		ANKRD27
CNOT1	CYFIP2	ALDH18A1	ATP2A3		PIGN
PRPF8	SF3B3	PARP4	HMGXB3		PARP4
HMHA1	GANAB	SPIN1	GANAB		TRAPPC11
NLRC5	EIF4G2	CCR4	NCAPD2		TPP1
SNRNP200	SLC38A2	AP3M1	PRRC2B		UBR3
SYNE2	NLRC5	MTRR	EDC4		SNRK-AS1
SUN2	STAT1	POLR2A	XPO5		INTS2
FAM134C	SPTAN1	NT5C2	SF3B3		AQR
UNC119B	TFRC	ANKRD27	ESYT1		PCNXL4
USP22	SLC7A5	TRAPPC11	CPSF1		EXO1
UNC45A	NUP205	FLI1	MADD		NT5C2
ATP2A3	RBL2	LRRC8D	VPS39		C2CD5
CCDC88B	KNTC1	ST8SIA4	KNTC1		CMTR2
HMGXB3	RFWD3	ITGB1	ITPR3		GPD2
GANAB	FANCI	GNS	CAND1		SEC24B
HTT	STAT5B	PCNXL4	CCL22		FNIP2
NCAPD2	SUN2	TMEM209	PTK2B		SLC23A2
PRRC2B	IARS	SHCBP1	PLCG1		SCYL2
EDC4	DDX3X	WDR11	PITPNM1		ADCY7
TTN	ITGA4	DSCR3	DENND4B		SNX27
XPO5	CCNF	WDR48	GCN1L1		LRRC8D
SF3B3	SPTBN1	C2CD5	SMG5		ABCD2
ESYT1	GCN1L1	NCOA2	USP24		ZNF160
CPSF1	VPS39	NUP155	FBXO18		SPIN1
MADD	NCKAP1L	AQR	MMS19		CYFIP1
VAV1	TNFAIP3	MFN2	STK38		NCOA2
VPS39	CANX	TAF2	ZNF589		ZBED4
H6PD	TIMELESS	AHCYL2	VARS
KNTC1	JAK2	UHRF1	INTS3
BIRC6	SELL	IL23R	NUP188
ITPR3	XPOT	SNX27	TBC1D9B
ZNF266	CRKL	DCLRE1A	NAT10
SMG1	MCM3	SAMHD1	PLEKHO2
MLLT6	JAK3	CYFIP1	CAD
CAND1	AP2B1	SLC41A1	TUBGCP6
EIF4B	HMHA1	SCYL2	SLFN13
CCL22	NNT	ADCY7	KIAA1324
COL6A3	MTHFD1	ATL2	MTMR3
ARID1A	DTL	EXO1	CCAR2
PTK2B	ACLY	ABCD2	TARBP1
PIEZO1	UHRF1	DDHD2	RECQL4
PLCG1	TP53INP1	ZNF441	GBA2
IREB2	ERMP1	CIITA	ZSWIM8
EP300	TGFBR2	SLC25A32	POLE
PITPNM1	MCM4	INTS2	INTS1
WBP1L	LBR	PRKAA1	ZNF512
ABCA2	NBR1	C11orf82	NLRP1
CCHCR1	FKBP5	TMCO3	ITGA5
VPS13B	SORL1	SEC24B	PPRC1
DENND4B	IPO5	OSGIN2	STK35
GCN1L1	NLRP1	RASA2
SMG5	ETS1	PLEK
USP24	NUP155	GPD2
FBXO18	NUP160	RPRD2
MMS19	INPP5D	SLC23A2
STK38	SF3B1	PDIK1L
ZNF589	CAPRIN1	RBBP9
STK11IP	RASSF2	ZNF468
SLC4A5	AARS	FOXRED2
NBPF10	PPRC1	ZNF160
ABL2	TMEM194A	SCAMP1
VARS	ELMO1	CMTR2
KIAA1109	MSH6	CCNE2
ARFGAP1	NCOA3	FNIP2
CERS6-AS1	HK1	ZZZ3
INTS3	KCTD20	TPK1
NUP188	STAT5A	TMEM184C
TBC1D9B	FOCAD	ZBED4
NAT10	NCAPG2	LIN54
ZNF783	MYBL2	TTLL5
NLRP2	TAPBP	ZNF813
PLEKHO2	ITK	SESN1
NEURL4	AREL1	UBR3
DGKD	CCAR2	SNRK-AS1
NDOR1	IKZF1	PTER
CAD	CDC42SE2	FRMD6
TUBGCP6	XPO6	SLC10A7
SLFN13	DCTN1	ZNF615
KIAA1324	EFTUD2	CEP78
LINC01000	STARD7	BLZF1
SMCR8	RCC2	LMBRD2
MTMR3	DOCK8	ACER3
CCAR2	GNS	RANBP10
GDPD5	ADAM10	PDCL
TARBP1	SLC20A1	RAD54B
RECQL4	ZDHHC5	TAF5L
GBA2	KIAA0368	UEVLD
ZSWIM8	API5	AP4E1
IPO4	LOC100128494	NOD2
ZNF514	XPO5	SLC40A1
POLE	TYK2	GDAP1
AGER	CSDE1	FBXL14
INTS1	ADAR	ZNF304
ATP10A	SEL1L3	KLF10
C22orf29	MADD	EIF2AK3
ZNF512	ST6GAL1	ATP8B3
PHKA2	PI4KA	ALDH5A1
CUL9	LANCL1	ZNF17
NLRP1	SMG5	GALNT3
ZNF154	STAT2
FAM53B	AP1B1
DNAH11	SEC24A
ZNF592	ATP11B
IGF1R	POLE
CLCN7	POLD1
SLC27A4	CASC3
GSDMB	POLG
PLCL2	NCOA4
KIAA0195	PREX1
PCNXL3	KIF11
LOC100652768	EDC4
ULK1	HDAC6
FAM160B2	PITPNM1
VSIG10	MTMR4
SND1-IT1	FAM160B1
DENND3	STK38
CYP4F35P	SND1
ABCA7	ERAP2
GAB2	CAD
ANKRD50	SPAG5
EPT1	TUBGCP6
PLD2	PLCG1
PTK7	KCNAB2
ITGA5	SEL1L
HSPA4L	NPLOC4
LRCH1	DIAPH1
POLR3B	ESYT2
EXTL3	RASSF5
WDR52	NUDCD3
LOC100294362	THADA
NDRG2	RASGRP1
RGL1	UBA1
PPRC1	TIAM1
NBPF8	PYGB
TNRC6C-AS1	KIAA0040
CD93	PDS5A
TICRR	ATP2B4
CRY2	PIP5K1A
SIDT2	DNAJC14
TPCN2	FAM134C
DST	WDFY1
DNAH1	TRIP12
STK35	VPRBP
TONSL	NOTCH2
ATG2A	ARHGAP30
PLXNA3	ERAP1
LDOC1L	SLC41A1
ZACN	POLR1B
CLUH	SCD
TRPV1	STT3B
ZNF132	HPS3
RPS16P5	ALDH18A1
ANKRD44-IT1	FLII
C9orf131	NDST2
ZFYVE9	MFN2
SH3D21	LRPPRC
	FTO
	ANAPC1
	WDR11
	LASP1
	NCAPD3
	USP9X
	AHCYL2
	SLC1A4
	STIL
	KIAA0196
	LRBA
	TNPO3
	MCM3AP
	MCCC2
	PPP6R1
	PDS5B
	TSC2
	IPO9
	POLQ
	USP19
	ANKRD27
	TRPC4AP
	PI4KB
	PTK2B
	OPA1
	ATL3
	ELMO2
	ENPP2
	CLASP1
	PIGN
	ATP2A3
	PARP4
	GNA13
	CMTR1
	TRAPPC11
	AP1G1
	RFX5
	NAT10
	KANSL3
	GALNT10
	SPG11
	DGCR2
	TPP1
	WDR6
	YTHDF3
	PROSER1
	WDR7
	UBR3
	ANKFY1
	HUWE1
	CTDSP2
	STK10
	SLC44A2
	IARS2
	RAD54L
	SLC39A9
	RBL1
	ABR
	TBC1D9B
	NUPL1
	MED23
	SLC39A14
	NUP50
	IL10RA
	MTMR3
	TPP2
	SNRK-AS1
	AMFR
	CSE1L
	CPSF1
	KIAA0100
	CASP2
	SLC7A1
	INTS2
	SEC31B
	RRP1B
	INTS7
	UBAP2L
	SLC37A3
	INPP5B
	AQR
	USP22
	SREBF2
	TBC1D14
	SLFN13
	ARHGAP19
	KIAA1147
	NLRC3
	INTS8
	SGPL1
	PSD4
	SLC16A1
	TTI1
	PCNXL4
	COPG1
	TNFRSF10B
	SBF1
	CRTC3
	UPF1
	PIK3R4
	VARS
	ATG9A
	DENND5A
	EXO1
	CUL4B
	LZTR1
	RNF40
	ATP13A3
	FAM53C
	HMGXB3
	NEK7
	ARAP1
	DPYSL2
	RIF1
	EXOC5
	FAM91A1
	KIAA0922
	JADE1
	PDPR
	HIF1AN
	GPRIN3
	NT5C2
	MIAT
	LNPEP
	ORC1
	HPS5
	ATP6V0A2
	TOP3A
	C2CD5
	KDM3A
	PLEKHO2
	MAN2A2
	ATP8A1
	MBTPS1
	ZNF512
	TP53BP1
	DOCK9
	UNC13D
	FAM102A
	TANGO6
	ITGA5
	MMS19
	IDE
	SEC23IP
	CEP85
	HEATR1
	GLE1
	DENND4C
	SLFN5
	GTF3C2
	NSMAF
	UBA6
	RNF157
	KIAA1033
	HIPK3
	TJP2
	GNPTAB
	LDLR
	TC2N
	CDC23
	RALGAPB
	KLHL12
	FRMD8
	FOXM1
	FGFR1
	ITPR3
	CMTR2
	ANKRD28
	GAK
	UBE4A
	PRDM4
	GIMAP6
	MFSD6
	TTC17
	HYOU1
	GPD2
	ELMSAN1
	FLNB
	GGA2
	SEC23A
	CD84
	PPP2R1B
	E2F2
	POLDIP3
	GUCD1
	CERK
	CLASP2
	TTC7A
	MAST2
	USP28
	UGGT1
	DPYD
	SEC24B
	ESPL1
	PAM
	CPD
	ZC3H11A
	RPRD1B
	MIEF1
	WDHD1
	SPATA13
	FNIP2
	DENND4B
	ATG13
	SLC23A2
	ATF2
	PRRC2B
	USP24
	ANLN
	FAM168B
	FAM129A
	TGFBR1
	SCYL2
	SLC35D1
	HERC1
	KIAA1324
	NCOA1
	PFAS
	DHTKD1
	ADCY7
	MTMR2
	VPS8
	NUP214
	MAP3K1
	SNX27
	SNX19
	RASA3
	DIS3L
	LRRC8D
	TBC1D5
	TGFBRAP1
	ABCD2
	TTL
	TMEM2
	ANTXR2
	PCSK7
	CCP110
	STK35
	MMS22L
	ZBTB11
	ZNF589
	SLC35E2B
	FBXO18
	ZNF160
	FOXJ2
	CUL7
	PHF8
	DIP2B
	C1orf112
	RPS6KA2
	RAPGEF6
	FAM115C
	INTS1
	KIAA1468
	BTBD11
	LIMK2
	MAP3K14
	MTOR
	BRPF1
	PIK3R5
	KDM4C
	ATP13A1
	ACO1
	SPIN1
	ATP8B4
	CCL22
	TARBP1
	HIVEP2
	INTS3
	KIDINS220
	TEX2
	NELL2
	MIB1
	DROSHA
	RLTPR
	RAD54L2
	ANGEL1
	LRIG1
	INPP4A
	PHKB
	GIT1
	SCAP
	RIPK1
	TXNDC11
	ARNT
	MED24
	ACSS1
	MAU2
	TRERF1
	MED12
	WWP2
	SEC24D
	MYBBP1A
	GEMIN5
	CCDC117
	RECQL4
	MON1B
	CEP120
	CHPF2
	DENND4A
	SIN3A
	ZFP1
	OSBP2
	AGL
	TRIM37
	TLDC1
	GEMIN4
	SLC4A7
	HPS4
	PTPN9
	PIKFYVE
	UBXN7
	RPAP1
	ATP13A2
	SAP130
	GYS1
	LOC100129931
	GBA2
	TP53BP2
	MYO1C
	AMPD2
	EPG5
	CYFIP1
	EHMT2
	NCOA2
	ZSWIM8
	WDR62
	VPS11
	RRP12
	SLC9A6
	ZNF367
	ZBED4
