# Supplementary material for: Intra- and extra-cellular environments contribute to the fate of HIV-1 infection
Source: Cell Rep. Author manuscript; Available in PMC 2021 Sep 24. (PMC8463096; doi:10.1016/j.celrep.2021.109622)
Supplement: Table S3 [file NIHMS1737333-supplement-Table_S3.xlsx]

## Sheet: Sheet1
Upregualted in 2 analyses of latent cells trascriptome (in vitro model)*	HI.fate
	Replicating vs Negative		Latent vs Negative		Replicating vs Latent
	log2FoldChange	padj	log2FoldChange	padj	log2FoldChange	padj
ABHD4	-0.621774	0.585206	-0.898296	0.200136	0.306032	0.73564
ACTA2**	1.61929	0.0135248	0.165384	0.820645	1.50257	5.65087e-05
AEN	-1.1521	0.271978	-0.137976	0.842718	-1.02196	0.118051
ALDH4A1	-1.47709	NA	-0.730666	0.47743	-0.799504	0.469229
APOBEC3H	2.9812	6.75653e-06	1.71564	0.00123049	1.25903	0.00154295
ASTN2	0.292349	NA	0.832968	0.344541	-0.560287	0.515397
ATF7IP2	-1.47943	NA	-1.04282	0.268331	-0.406858	0.741813
AZIN2	ND	NA	ND	NA	ND	NA
BAX	1.90899	0.00127157	1.18786	0.000144489	0.781941	0.0361223
BBC3**	3.05159	3.41474e-05	1.38312	0.0471929	1.6124	0.000153964
C11orf24	0.550266	0.625702	-0.385873	0.697493	1.02713	0.117674
C12orf5	1.13378	0.177833	0.299642	0.704286	0.866797	0.0878625
C7orf50	1.53113	0.0442274	1.90657	2.09067e-06	-0.329307	0.522286
CACNB3	0.317916	NA	0.924077	NA	-0.720961	0.518931
CD70	2.43998	0.00010352	1.37374	0.00264824	1.10284	0.00238026
CELSR2	-0.394809	NA	-0.171031	NA	-0.162165	NA
CKLF	2.16534	0.00175792	0.803408	0.213566	1.38295	0.000710482
DDB2**	0.689682	0.28716	0.751322	0.0180565	-0.0267498	0.960534
DNAJC1	-0.899235	0.309413	1.09684	0.0544085	-0.0406463	0.970383
DRAM1**	1.39238	0.148686	1.07141	0.119346	0.328387	0.646843
FDXR*	1.03706	0.176293	1.82859	1.53575e-06	-0.753812	0.0656612
FOXP4	-0.264623	0.861552	-0.247817	0.83018	0.0179478	0.989405
GADD45A**	1.91694	0.00331811	0.465199	0.449913	1.49475	7.81703e-05
GAMT	0.880823	0.348261	0.882097	0.154011	0.0173592	0.982795
GBP2	-0.657873	0.357172	0.258267	0.459672	-0.895116	0.0234929
GNA15	1.70273	0.00515602	0.956655	0.020148	0.793422	0.0330898
GSS	0.655225	0.380117	0.890638	0.0223134	-0.203421	0.683966
GSTM3	1.90152	0.00356386	1.20133	0.0070795	0.738438	0.0667081
GZMA	0.328679	0.712207	-0.506435	0.399096	0.871639	0.0629315
IDNK	1.52824	0.129006	0.879058	0.285202	0.636371	0.344668
IFI44	2.86474	0.00523301	2.41503	0.000986512	0.261301	0.73899
IFIT2	1.99491	NA	-0.164013	NA	2.62624	0.00232793
IL18RAP	-0.994893	NA	-1.13208	NA	0.153703	NA
KIF9-AS1	0.689658	NA	-0.0205105	NA	0.762722	0.496726
MAN2A2	-2.18338	0.010183	-1.15447	0.023911	-1.07548	0.0865011
MICAL1	-1.15614	NA	0.392495	0.657752	-1.71302	0.0157236
MPZL1	-0.831474	0.366881	-0.908405	0.124098	0.0898255	0.916698
MSRB2	2.61059	0.000662152	1.21625	0.0802737	1.36898	0.00275502
NBPF14	ND	NA	ND	NA	ND	NA
NEAT1 (long non-coding RNA)	1.35907	0.0530214	2.68735	2.14896e-23	-1.23644	0.00100868
NR1H3	0.600244	NA	1.4258	0.0967876	-0.896292	0.29377
NRBP2	-0.658858	NA	0.0154257	NA	-0.809552	0.462903
PCBP4	0.377972	0.75058	0.669502	0.362516	-0.272449	0.720569
PDE7B	0.116213	NA	0.195371	0.873218	-0.0890697	0.943372
PHLDA3	2.17664	0.00273918	0.970384	0.137808	1.2194	0.00427151
PHPT1 (negative regulation of T cell receptor signaling pathway)	2.49974	1.20667e-05	1.66326	3.93518e-07	0.897512	0.0124351
PMEPA1	1.81548	NA	1.10885	NA	0.40986	0.720349
PSMG3-AS1	-0.432653	NA	-0.238326	NA	-0.18886	0.894541
RAB15	-1.65084	NA	-1.09413	0.256979	-0.44053	0.723668
RGL1	-1.47683	NA	0.481668	0.648818	-2.34128	0.00681463
RNFT1	0.279641	0.777242	-0.886007	0.195477	1.25374	0.0172785
RPL39L	1.36832	0.0708676	1.28643	0.00445154	0.114562	0.859524
RTN4RL1	ND		ND		ND
SAMD4A	-0.329356	NA	0.0168821	NA	-0.209672	NA
SIDT2	-1.23554	NA	0.527933	0.581891	-2.04808	0.0108575
SLC22A23	-0.860702	NA	0.340612	NA	-1.55533	0.107869
SMIM3	0.999534	0.223447	0.592752	0.280361	0.437131	0.430248
SNTA1	-0.31425	NA	0.363652	NA	-0.865959	0.4247
SPATA18	ND		ND		ND
SYTL3	0.893966	0.230915	1.15892	0.00286756	-0.218126	0.673431
TM7SF3	-0.0821182	0.935632	-0.742139	0.138818	0.69148	0.185115
TNFRSF10B** (cell surface receptor signaling pathway;TRAIL binding)	-2.17537	0.00712136	-0.374146	0.491492	-1.86324	0.000115585
TRIAP1	1.57356	0.0170454	1.1124	0.00495029	0.50473	0.248299
TRIB1	-1.13111	NA	-0.134564	0.909063	-1.12744	0.227082
VWCE	0.208637	NA	0.299948	NA	-0.167801	0.907451
Downregulated in 2 analyses of latent cells trascriptome (in vitro model)*	HI.fate
	Replicating vs Negative		Latent vs Negative		Replicating vs Latent
	log2FoldChange	padj	log2FoldChange	padj	log2FoldChange	padj
ATF4	0.708103	0.2734	1.43807	1.17276e-08	-0.686331	0.0476646
BOP1	-0.0613831	0.96926	0.104162	0.926094	-0.145696	0.892956
C10ORF2	-0.108201	0.944927	-0.625094	0.548768	0.62843	0.51733
C1QBP	0.808644	0.224962	0.543472	0.146716	0.299182	0.4999
C2CD2L	-1.10569	0.408946	-0.221712	0.832873	-0.934616	0.28835
CROCCP2	0.0157697	NA	1.16539	0.15611	-1.21749	0.113612
GNL3	0.304835	0.708374	-0.243227	0.66531	0.580776	0.177709
HDGFRP3	0.916987	0.45525	0.595404	0.542703	0.32786	0.714461
HNRNPDL	0.197656	0.830104	0.525032	0.257457	-0.312934	0.540926
HSP90AB1	-0.659228	0.293126	0.278745	0.38188	-0.924887	0.0037287
IFRD2	0.59333	0.490864	0.65275	0.220991	-0.0375112	0.957968
ING5	-0.133808	0.932191	-0.0157911	0.989476	-0.119643	0.917738
KLF2	-0.51713	NA	-0.699413	NA	0.264003	NA
MEPCE	-0.626239	0.645845	0.952003	0.15673	-1.63949	0.00777756
METTL1	0.531022	0.706395	0.38897	0.72169	0.130925	0.909136
MIDN	0.705192	0.60763	0.251646	0.837725	0.480184	0.623762
MYC	-0.778128	0.459494	-0.541039	0.46538	-0.22569	0.791908
NAA15	-0.804684	0.372921	-0.480849	0.423253	-0.318307	0.628036
NOL6	-2.11499	0.0813393	-1.05626	0.205142	-1.07525	0.262736
NOP16	1.31669	0.101688	0.9717	0.0631224	0.377647	0.509697
PDIA5	-0.0795242	NA	0.132963	0.913015	-0.230094	0.845096
PIGW	-0.891623	NA	-0.367726	NA	-0.600902	NA
POGLUT1	-0.128543	0.913408	-0.100428	0.908403	-0.000356789	0.999779
PTMA	0.685763	0.261789	0.339397	0.327289	0.377123	0.321204
RORC	-0.605045	NA	-0.434256	0.702158	-0.132598	0.923958
RSL1D1	0.667371	0.317178	0.469418	0.225474	0.232136	0.599221
SFPQ	-0.808414	0.309868	-0.305058	0.514978	-0.49313	0.342819
STT3A	-1.68481	0.031258	-1.70273	2.58062e-05	-0.0102317	0.991566
TRIB2	-1.22282	NA	-0.566019	NA	-0.600915	NA
TSR1	-1.29188	0.122295	-1.24715	0.0156377	-0.0403441	0.963503
TWISTNB	0.692632	0.420401	-0.705936	0.285202	1.45641	0.0024604
UBE2S	1.7083	0.0123551	1.71438	2.26288e-05	0.0317406	0.95969
USP46	-0.794589	NA	0.69864	0.491492	-1.80602	0.0436326
ZNF335	-1.73076	0.148796	-0.40695	0.648095	-1.40879	0.0748231
ND, not detected
NA, not applicable
*White, C. H. et al. Transcriptomic Analysis Implicates the p53 Signaling Pathway in the Establishment of HIV-1 Latency in Central Memory CD4 T Cells in an In Vitro Model. PLOS Pathog. 12, e1006026 (2016).
** genes involved in p53 signaling pathway
padj<0.05
